# Supplementary material for: Molecular and in vivo studies of a glutamate-class prolyl-endopeptidase for coeliac disease therapy
Source: Nat Commun. 2022 Aug 1;13:4446. doi: 10.1038/s41467-022-32215-1 (PMC9343461; doi:10.1038/s41467-022-32215-1)
Supplement: Supplementary file 3 — Source Data [file 41467_2022_32215_MOESM3_ESM.zip]

Archive with 26 entries (26 files):
- Original_gels.pdf
- __MACOSX/._Original_gels.pdf
- Source_data_Fig_1D.xlsx
- __MACOSX/._Source_data_Fig_1D.xlsx
- Source_data_Fig_2A.xlsx
- __MACOSX/._Source_data_Fig_2A.xlsx
- Source_data_Fig_2B.xlsx
- __MACOSX/._Source_data_Fig_2B.xlsx
- Source_data_Fig_2C.xlsx
- __MACOSX/._Source_data_Fig_2C.xlsx
- Source_data_Fig_2D.xlsx
- __MACOSX/._Source_data_Fig_2D.xlsx
- Source_data_Fig_2E.xlsx
- __MACOSX/._Source_data_Fig_2E.xlsx
- Source_data_Fig_2F.xlsx
- __MACOSX/._Source_data_Fig_2F.xlsx
- Source_data_Fig_2G.xlsx
- __MACOSX/._Source_data_Fig_2G.xlsx
- Source_data_Fig_2H.xlsx
- __MACOSX/._Source_data_Fig_2H.xlsx
- Source_data_Fig_2I.xlsx
- __MACOSX/._Source_data_Fig_2I.xlsx
- Source_data_Fig_3B.xlsx
- __MACOSX/._Source_data_Fig_3B.xlsx
- Source_data_Fig_4.xlsx
- __MACOSX/._Source_data_Fig_4.xlsx
