# Supplementary material for: Molecular and in vivo studies of a glutamate-class prolyl-endopeptidase for coeliac disease therapy
Source: Nat Commun. 2022 Aug 1;13:4446. doi: 10.1038/s41467-022-32215-1 (PMC9343461; doi:10.1038/s41467-022-32215-1)
Supplement: Supplementary file 3 — Source Data [file 41467_2022_32215_MOESM3_ESM.zip › Source_data_Fig_1D.xlsx]

## Sheet: Hoja1
ml	mAU-ProNEP-Strep	ml	mAU-ProNEP-His	ml	mAU-NEP
0	0	0	0.0140276	0	0.0120861
0.03	0.0278251	0.03	0.0145016	0.02	0.0187263
0.05	0.0101967	0.05	0.0193375	0.05	0.0219707
0.08	0.00655621	0.08	0.0199615	0.07	0.0159098
0.11	0.00440292	0.11	0.0172915	0.1	0.00967958
0.13	0.00336817	0.13	0.0159116	0.12	0.00623914
0.16	0.0027733	0.16	0.0151676	0.15	0.00453674
0.19	0.0023837	0.19	0.0148256	0.17	0.00355631
0.21	0.00208207	0.21	0.0146156	0.2	0.00292348
0.24	0.0018349	0.24	0.0144656	0.22	0.00250457
0.27	0.00164219	0.27	0.0143876	0.25	0.00217478
0.29	0.00150395	0.29	0.0143396	0.27	0.00192522
0.32	0.00139922	0.32	0.0143036	0.3	0.00176478
0.35	0.00131124	0.35	0.0142196	0.32	0.00166674
0.37	0.00123584	0.37	0.0142076	0.35	0.0015687
0.4	0.001173	0.4	0.0141836	0.37	0.00146174
0.43	0.00111016	0.43	0.0141656	0.4	0.0013637
0.45	0.00107664	0.45	0.0141596	0.42	0.00128348
0.48	0.0010557	0.48	0.0141416	0.45	0.00123
0.51	0.00102637	0.51	0.0141416	0.47	0.00116761
0.53	0.00100124	0.53	0.0141536	0.5	0.00113196
0.56	0.00098029	0.56	0.0141476	0.52	0.00110522
0.59	0.00095096	0.59	0.0141596	0.55	0.00107848
0.61	0.0009384	0.61	0.0141716	0.57	0.00106065
0.64	0.00092164	0.64	0.0141716	0.6	0.001025
0.67	0.00090907	0.67	0.0141476	0.62	0.00098935
0.69	0.00089231	0.69	0.0141536	0.65	0.0009537
0.72	0.00087975	0.72	0.0141596	0.67	0.00093587
0.75	0.00086718	0.75	0.0141476	0.7	0.00093587
0.77	0.0008588	0.77	0.0141716	0.72	0.00090913
0.8	0.00085042	0.8	0.0141596	0.75	0.00090022
0.83	0.00084623	0.83	0.0141656	0.77	0.00087348
0.85	0.00084204	0.85	0.0141956	0.8	0.00085565
0.88	0.00082948	0.88	0.0142196	0.82	0.00084674
0.91	0.00082529	0.91	0.0141896	0.85	0.00083783
0.93	0.00081691	0.93	0.0141956	0.87	0.00083783
0.96	0.00081272	0.96	0.0142496	0.9	0.00082891
0.99	0.00080434	0.99	0.0142616	0.92	0.00081109
1.01	0.00080853	1.01	0.0142796	0.95	0.00080217
1.04	0.00080853	1.04	0.0142976	0.97	0.00078435
1.07	0.00079596	1.07	0.0143276	1	0.00078435
1.09	0.00078758	1.09	0.0143516	1.02	0.00077544
1.12	0.00078339	1.12	0.0143636	1.05	0.00075761
1.15	0.0007792	1.15	0.0143816	1.07	0.00077544
1.17	0.0007792	1.17	0.0144176	1.1	0.00076652
1.2	0.00078339	1.2	0.0144536	1.12	0.00077544
1.23	0.00078758	1.23	0.0144896	1.15	0.00076652
1.25	0.00077083	1.25	0.0145316	1.17	0.0007487
1.28	0.00075826	1.28	0.0146036	1.2	0.00073087
1.31	0.00076664	1.31	0.0146576	1.22	0.00073087
1.33	0.00077083	1.33	0.0146756	1.25	0.00072196
1.36	0.00077083	1.36	0.0147296	1.27	0.00072196
1.39	0.00077083	1.39	0.0147956	1.3	0.00073087
1.41	0.00077083	1.41	0.0148796	1.32	0.00073087
1.44	0.00077502	1.44	0.0149516	1.35	0.00071304
1.47	0.00077083	1.47	0.0149936	1.37	0.00071304
1.49	0.00076245	1.49	0.0150356	1.4	0.00067739
1.52	0.00075407	1.52	0.0151196	1.42	0.00068631
1.55	0.00076245	1.55	0.0151976	1.45	0.00067739
1.57	0.00076664	1.57	0.0152816	1.47	0.00067739
1.6	0.00076245	1.6	0.0152996	1.5	0.00069522
1.63	0.00075407	1.63	0.0153596	1.52	0.00067739
1.65	0.00075407	1.65	0.0153776	1.55	0.00066848
1.68	0.00075826	1.68	0.0154196	1.57	0.00066848
1.71	0.00074988	1.71	0.0154496	1.6	0.00065957
1.73	0.00074988	1.73	0.0154556	1.62	0.00066848
1.76	0.00075407	1.76	0.0154976	1.65	0.00067739
1.79	0.00075407	1.79	0.0155276	1.67	0.00065065
1.81	0.00073731	1.81	0.0155456	1.7	0.00065065
1.84	0.00074988	1.84	0.0155756	1.72	0.00066848
1.87	0.00074569	1.87	0.0155696	1.75	0.00066848
1.89	0.00073731	1.89	0.0156116	1.77	0.00066848
1.92	0.00074569	1.92	0.0156176	1.8	0.00065065
1.94	0.00073312	1.95	0.0156716	1.82	0.00065957
1.97	0.00073731	1.97	0.0156836	1.85	0.00065065
2	0.00073731	2	0.0156836	1.87	0.00064174
2.02	0.00074569	2.02	0.0156836	1.9	0.00064174
2.05	0.00074988	2.05	0.0156956	1.92	0.00064174
2.08	0.00073312	2.08	0.0157016	1.95	0.00062391
2.1	0.00073312	2.1	0.0156836	1.97	0.000615
2.13	0.0007415	2.13	0.0156836	2	0.000615
2.16	0.0007415	2.16	0.0156356	2.02	0.000615
2.18	0.00073731	2.18	0.0156236	2.05	0.00062391
2.21	0.0007415	2.21	0.0155816	2.07	0.00062391
2.24	0.00074569	2.24	0.0155636	2.1	0.00062391
2.26	0.00074569	2.26	0.0154976	2.12	0.000615
2.29	0.0007415	2.29	0.0154316	2.15	0.000615
2.32	0.00073731	2.32	0.0153116	2.17	0.000615
2.34	0.00073312	2.34	0.0152336	2.2	0.00062391
2.37	0.00072893	2.37	0.0151496	2.22	0.000615
2.4	0.00072474	2.4	0.0150656	2.25	0.00062391
2.42	0.00072055	2.42	0.0150056	2.27	0.00062391
2.45	0.00072055	2.45	0.0149276	2.3	0.000615
2.48	0.00072893	2.48	0.0148316	2.32	0.000615
2.5	0.00073312	2.5	0.0147356	2.35	0.00060609
2.53	0.00073731	2.53	0.0146516	2.37	0.00059717
2.56	0.00072893	2.56	0.0145376	2.4	0.00058826
2.58	0.00073312	2.58	0.0144716	2.42	0.00057935
2.61	0.00073312	2.61	0.0144056	2.45	0.00057044
2.64	0.00073731	2.64	0.0143456	2.47	0.00057935
2.66	0.00072893	2.66	0.0142916	2.5	0.00057935
2.69	0.00072893	2.69	0.0142316	2.52	0.00057935
2.72	0.00073312	2.72	0.0141416	2.55	0.00057044
2.74	0.00072893	2.74	0.0140876	2.57	0.00057044
2.77	0.00072893	2.77	0.0140456	2.6	0.00057044
2.8	0.00072893	2.8	0.0140036	2.62	0.00056152
2.82	0.00072055	2.82	0.0139916	2.65	0.00056152
2.85	0.00072474	2.85	0.0139316	2.67	0.00055261
2.88	0.00073312	2.88	0.0139196	2.7	0.00055261
2.9	0.00072055	2.9	0.0138956	2.72	0.00057044
2.93	0.00072474	2.93	0.0138656	2.75	0.00057935
2.96	0.00072474	2.96	0.0138476	2.77	0.00057935
2.98	0.00072474	2.98	0.0138296	2.8	0.00056152
3.01	0.00072055	3.01	0.0138056	2.82	0.00055261
3.04	0.00072474	3.04	0.0137816	2.85	0.00056152
3.06	0.00073312	3.06	0.0138056	2.87	0.00056152
3.09	0.00073312	3.09	0.0137876	2.9	0.0005437
3.12	0.00072893	3.12	0.0137576	2.92	0.00053478
3.14	0.00072474	3.14	0.0137636	2.95	0.00052587
3.17	0.00073312	3.17	0.0137876	2.97	0.0005437
3.2	0.00072474	3.2	0.0137756	3	0.0005437
3.22	0.00072893	3.22	0.0137756	3.02	0.00053478
3.25	0.00072474	3.25	0.0138236	3.05	0.00052587
3.28	0.00072055	3.28	0.0138716	3.07	0.0005437
3.3	0.00071218	3.3	0.0139016	3.1	0.00053478
3.33	0.00072055	3.33	0.0139736	3.12	0.00053478
3.36	0.00072474	3.36	0.0140996	3.15	0.00053478
3.38	0.00071637	3.38	0.0142016	3.17	0.0005437
3.41	0.00072474	3.41	0.0143516	3.2	0.00053478
3.44	0.00072474	3.44	0.0145796	3.22	0.0005437
3.46	0.00072055	3.46	0.0149036	3.25	0.00055261
3.49	0.00072055	3.49	0.0154196	3.27	0.00055261
3.52	0.00072474	3.52	0.0158816	3.3	0.0005437
3.54	0.00072893	3.54	0.0160016	3.32	0.00055261
3.57	0.00072893	3.57	0.0160316	3.35	0.00052587
3.6	0.00073312	3.6	0.0159836	3.37	0.00052587
3.62	0.00073312	3.62	0.0157856	3.4	0.00052587
3.65	0.00072474	3.65	0.0153716	3.42	0.00051696
3.68	0.00072474	3.68	0.0149036	3.45	0.00050804
3.7	0.00072474	3.7	0.0145196	3.47	0.00051696
3.73	0.00072893	3.73	0.0142136	3.5	0.00051696
3.76	0.00072474	3.76	0.0139556	3.52	0.00050804
3.78	0.00072055	3.78	0.0137936	3.55	0.00050804
3.81	0.00072055	3.81	0.0136376	3.57	0.00050804
3.84	0.00070799	3.84	0.0135177	3.6	0.00052587
3.86	0.00071218	3.86	0.0134637	3.62	0.00050804
3.89	0.00071218	3.89	0.0134097	3.65	0.00049913
3.92	0.00070799	3.92	0.0133916	3.67	0.00050804
3.94	0.00071218	3.94	0.0133737	3.7	0.00049022
3.97	0.00071218	3.97	0.0133496	3.72	0.00049913
4	0.00072055	4	0.0133557	3.75	0.00049022
4.02	0.00072055	4.02	0.0133496	3.77	0.0004813
4.05	0.00072474	4.05	0.0133977	3.8	0.00049022
4.08	0.00072474	4.08	0.0133616	3.82	0.00049913
4.1	0.00072055	4.1	0.0133796	3.85	0.00049022
4.13	0.00072474	4.13	0.0133977	3.87	0.00047239
4.16	0.00071637	4.16	0.0133977	3.9	0.00047239
4.18	0.00072474	4.18	0.0134156	3.92	0.00049913
4.21	0.00072055	4.21	0.0134276	3.95	0.00050804
4.24	0.00071218	4.24	0.0134276	3.97	0.00050804
4.26	0.00071218	4.26	0.0134156	4	0.00049913
4.29	0.00071637	4.29	0.0134276	4.02	0.00049022
4.32	0.00071637	4.32	0.0134217	4.05	0.00049913
4.34	0.00071637	4.34	0.0133916	4.07	0.00049022
4.37	0.00070799	4.37	0.0133796	4.1	0.0004813
4.4	0.00071218	4.4	0.0133796	4.12	0.00049022
4.42	0.00071218	4.42	0.0133737	4.15	0.00049913
4.45	0.00071218	4.45	0.0133496	4.17	0.00051696
4.48	0.00071218	4.48	0.0133016	4.2	0.00051696
4.5	0.00071218	4.5	0.0132716	4.22	0.00050804
4.53	0.00072055	4.53	0.0132297	4.25	0.00049913
4.56	0.00071637	4.56	0.0131817	4.27	0.00051696
4.58	0.00072055	4.58	0.0131337	4.3	0.00051696
4.61	0.00072055	4.61	0.0131037	4.32	0.00052587
4.64	0.00071637	4.64	0.0130737	4.35	0.00052587
4.66	0.00072474	4.66	0.0130197	4.37	0.00051696
4.69	0.00071637	4.69	0.0130197	4.4	0.00052587
4.72	0.00071637	4.72	0.0129717	4.42	0.00053478
4.74	0.00072474	4.74	0.0129177	4.45	0.00053478
4.77	0.00072055	4.77	0.0128997	4.47	0.00053478
4.8	0.00071637	4.8	0.0128277	4.5	0.00055261
4.82	0.00072055	4.82	0.0128037	4.52	0.00055261
4.85	0.00072055	4.85	0.0127737	4.55	0.00056152
4.88	0.00071218	4.88	0.0127317	4.57	0.00057044
4.9	0.00071637	4.9	0.0127017	4.6	0.00056152
4.93	0.00071637	4.93	0.0126837	4.62	0.00057044
4.96	0.00071637	4.96	0.0126657	4.65	0.00057935
4.98	0.00072474	4.98	0.0126417	4.67	0.00057044
5.01	0.00072893	5.01	0.0126537	4.7	0.00058826
5.04	0.00072474	5.04	0.0126237	4.72	0.00057935
5.06	0.00072474	5.06	0.0126237	4.75	0.00056152
5.09	0.00071637	5.09	0.0126237	4.77	0.00056152
5.12	0.00072474	5.12	0.0126117	4.8	0.00057044
5.14	0.00072055	5.14	0.0125997	4.82	0.00057044
5.17	0.00071218	5.17	0.0126057	4.85	0.00057044
5.2	0.00071637	5.2	0.0125817	4.87	0.00056152
5.22	0.00072055	5.22	0.0125937	4.89	0.00057044
5.25	0.0007038	5.25	0.0125997	4.92	0.00057044
5.28	0.00071218	5.28	0.0125937	4.94	0.00055261
5.3	0.00070799	5.3	0.0125877	4.97	0.00056152
5.33	0.00070799	5.33	0.0125997	4.99	0.00057044
5.36	0.00071637	5.36	0.0125937	5.02	0.00057935
5.38	0.00071637	5.38	0.0125877	5.04	0.00057044
5.41	0.00071218	5.41	0.0126297	5.07	0.00056152
5.44	0.00070799	5.44	0.0126297	5.09	0.00057044
5.46	0.00071218	5.46	0.0126357	5.12	0.00058826
5.49	0.00071637	5.49	0.0126417	5.14	0.00057935
5.52	0.00072055	5.52	0.0126417	5.17	0.00059717
5.54	0.00072474	5.54	0.0126537	5.19	0.00058826
5.57	0.00072055	5.57	0.0126777	5.22	0.00057935
5.6	0.00071218	5.6	0.0126957	5.24	0.00057044
5.62	0.00071637	5.62	0.0127017	5.27	0.00057935
5.65	0.00072474	5.65	0.0127317	5.29	0.00057044
5.68	0.00072474	5.68	0.0127377	5.32	0.00056152
5.7	0.00072893	5.7	0.0127317	5.34	0.00057044
5.73	0.00073312	5.73	0.0127497	5.37	0.00058826
5.76	0.00072893	5.76	0.0127797	5.39	0.00058826
5.78	0.00073731	5.78	0.0128097	5.42	0.00057935
5.81	0.00073312	5.81	0.0128157	5.44	0.00059717
5.83	0.00072893	5.84	0.0128337	5.47	0.00062391
5.86	0.00073312	5.86	0.0128757	5.49	0.00062391
5.89	0.00073731	5.89	0.0129057	5.52	0.00062391
5.91	0.00073731	5.92	0.0129297	5.54	0.00063283
5.94	0.0007415	5.94	0.0129777	5.57	0.00064174
5.97	0.00074569	5.97	0.0130077	5.59	0.00065065
5.99	0.0007415	6	0.0130377	5.62	0.00066848
6.02	0.00074569	6.02	0.0130557	5.64	0.00065957
6.05	0.00075826	6.05	0.0130437	5.67	0.00065065
6.07	0.00075826	6.07	0.0131217	5.69	0.00066848
6.1	0.00075826	6.1	0.0131217	5.72	0.00068631
6.13	0.00075826	6.13	0.0131337	5.74	0.00068631
6.15	0.00076245	6.15	0.0131697	5.77	0.00070413
6.18	0.00077502	6.18	0.0131997	5.79	0.00073087
6.21	0.00078758	6.21	0.0132597	5.82	0.00072196
6.23	0.00078339	6.23	0.0133077	5.84	0.00073087
6.26	0.00078758	6.26	0.0134217	5.87	0.00075761
6.29	0.00078758	6.29	0.0135356	5.89	0.00077544
6.31	0.00079177	6.31	0.0136916	5.92	0.00077544
6.34	0.00079596	6.34	0.0138476	5.94	0.00079326
6.37	0.00079596	6.37	0.0140516	5.97	0.00080217
6.39	0.00080015	6.39	0.0143036	5.99	0.00080217
6.42	0.00080853	6.42	0.0145436	6.02	0.00081109
6.45	0.00080853	6.45	0.0147836	6.04	0.00083783
6.47	0.00080853	6.47	0.0150356	6.07	0.00085565
6.5	0.00080015	6.5	0.0152156	6.09	0.00085565
6.53	0.00080015	6.53	0.0153716	6.12	0.00085565
6.55	0.00081272	6.55	0.0155096	6.14	0.00086457
6.58	0.00081272	6.58	0.0156116	6.17	0.00089131
6.61	0.00081272	6.61	0.0157136	6.19	0.00089131
6.63	0.0008211	6.63	0.0157436	6.22	0.00087348
6.66	0.00083785	6.66	0.0157796	6.24	0.00090913
6.69	0.00084623	6.69	0.0157916	6.27	0.00091804
6.71	0.00084204	6.71	0.0158036	6.29	0.00092696
6.74	0.00084204	6.74	0.0158696	6.32	0.00093587
6.77	0.00086718	6.77	0.0160016	6.34	0.00093587
6.79	0.0008965	6.79	0.0160976	6.37	0.0009537
6.82	0.00090907	6.82	0.0162236	6.39	0.00097152
6.85	0.00093002	6.85	0.0163616	6.42	0.00098044
6.87	0.00095096	6.87	0.0165416	6.44	0.00100718
6.9	0.00098448	6.9	0.0167336	6.47	0.00101609
6.93	0.0010138	6.93	0.0169076	6.49	0.00105174
6.95	0.00104732	6.95	0.0171175	6.52	0.00110522
6.98	0.00108921	6.98	0.0173276	6.54	0.00114087
7.01	0.00112691	7.01	0.0175555	6.57	0.00119435
7.03	0.00117719	7.03	0.0178075	6.59	0.00124783
7.06	0.0012484	7.06	0.0180535	6.62	0.00134587
7.09	0.00131962	7.09	0.0182455	6.64	0.00145283
7.11	0.00143273	7.11	0.0184255	6.67	0.00157761
7.14	0.00157517	7.14	0.0185575	6.69	0.0017737
7.17	0.00177206	7.17	0.0186415	6.72	0.00202326
7.19	0.0020318	7.19	0.0186655	6.74	0.00230848
7.22	0.00234599	7.22	0.0186055	6.77	0.00263826
7.25	0.00273559	7.25	0.0184915	6.79	0.00308392
7.27	0.00317547	7.27	0.0183175	6.82	0.00363653
7.3	0.00364048	7.3	0.0181255	6.84	0.00424261
7.33	0.00413062	7.33	0.0178735	6.87	0.00495566
7.35	0.00463752	7.35	0.0175975	6.89	0.00577566
7.38	0.00516537	7.38	0.0173395	6.92	0.00668479
7.41	0.00568065	7.41	0.0171056	6.94	0.00765631
7.43	0.00618755	7.43	0.0168956	6.97	0.00866349
7.46	0.00669027	7.46	0.0166736	6.99	0.00967066
7.49	0.00717622	7.49	0.0165056	7.02	0.0106511
7.51	0.00765799	7.51	0.0163556	7.04	0.0115246
7.54	0.00813556	7.54	0.0162056	7.07	0.0122733
7.57	0.00859638	7.57	0.0161156	7.09	0.0128615
7.59	0.00904045	7.59	0.0160196	7.12	0.0132537
7.62	0.00947194	7.62	0.0159476	7.14	0.0134498
7.65	0.00986992	7.65	0.0158816	7.17	0.0134498
7.67	0.0102721	7.67	0.0158156	7.19	0.0132448
7.7	0.0106617	7.7	0.0158036	7.22	0.0128526
7.73	0.0110303	7.73	0.0157856	7.24	0.0123357
7.75	0.0113906	7.75	0.0157796	7.27	0.0117117
7.78	0.01173	7.78	0.0157796	7.29	0.0110076
7.81	0.0120567	7.81	0.0158156	7.32	0.0102678
7.83	0.0123709	7.83	0.0158276	7.34	0.00951023
7.86	0.01266	7.86	0.0158576	7.37	0.00877044
7.89	0.0129239	7.89	0.0158996	7.39	0.00804849
7.91	0.0131795	7.91	0.0159656	7.42	0.00735327
7.94	0.0134182	7.94	0.0160376	7.44	0.00672044
7.97	0.0136403	7.97	0.0161636	7.47	0.00615892
7.99	0.0138414	7.99	0.0163496	7.49	0.00565088
8.02	0.0140131	8.02	0.0165356	7.52	0.00522305
8.05	0.0141723	8.05	0.0168056	7.54	0.0048487
8.07	0.0143147	8.07	0.0170756	7.57	0.00452783
8.1	0.0144362	8.1	0.0173995	7.59	0.00424261
8.13	0.0145368	8.13	0.0177655	7.62	0.0040287
8.15	0.0146164	8.15	0.0181795	7.64	0.00385044
8.18	0.0146708	8.18	0.0185935	7.67	0.00368109
8.21	0.0147043	8.21	0.0190315	7.69	0.0035474
8.23	0.0147295	8.23	0.0195715	7.72	0.00343153
8.26	0.0147295	8.26	0.0200575	7.74	0.00333348
8.29	0.0147127	8.29	0.0206335	7.77	0.00326218
8.31	0.0146876	8.31	0.0212155	7.79	0.00319087
8.34	0.0146415	8.34	0.0217434	7.82	0.00312848
8.37	0.0145745	8.37	0.0223074	7.84	0.00309283
8.39	0.0145033	8.39	0.0228834	7.87	0.00305718
8.42	0.0143985	8.42	0.0234054	7.89	0.00303044
8.45	0.0142854	8.45	0.0239874	7.92	0.00301261
8.47	0.0141765	8.47	0.0245694	7.94	0.00298587
8.5	0.0140424	8.5	0.0251454	7.97	0.00298587
8.53	0.0139	8.53	0.0257693	7.99	0.00299479
8.55	0.0137492	8.55	0.0263873	8.02	0.00298587
8.58	0.0135858	8.58	0.0269993	8.04	0.00298587
8.61	0.0134099	8.61	0.0276773	8.07	0.00299479
8.63	0.0132255	8.63	0.0283793	8.09	0.00301261
8.66	0.013037	8.66	0.0290812	8.12	0.00303044
8.69	0.0128401	8.69	0.0298312	8.14	0.00305718
8.71	0.012639	8.71	0.0306292	8.17	0.003075
8.74	0.0124379	8.74	0.0314272	8.19	0.00308392
8.77	0.0122201	8.77	0.0322912	8.22	0.00311957
8.79	0.0120106	8.79	0.0332211	8.24	0.00315522
8.82	0.0117886	8.82	0.0341691	8.27	0.00319087
8.85	0.0115624	8.85	0.0352311	8.29	0.00321761
8.87	0.0113362	8.87	0.0364191	8.32	0.00325326
8.9	0.0111225	8.9	0.037673	8.34	0.00330674
8.93	0.0109047	8.93	0.039173	8.37	0.00336913
8.95	0.0106826	8.95	0.0409069	8.39	0.00340479
8.98	0.0104606	8.98	0.0427849	8.42	0.00344935
9.01	0.0102428	9.01	0.0450588	8.44	0.00349392
9.03	0.0100333	9.03	0.0477408	8.47	0.00353848
9.06	0.00981965	9.06	0.0506927	8.49	0.00360087
9.09	0.00961438	9.09	0.0542626	8.52	0.00365435
9.11	0.0094091	9.11	0.0585045	8.54	0.00371674
9.14	0.00919964	9.14	0.0630404	8.57	0.00378805
9.17	0.00900274	9.17	0.0684402	8.59	0.00385044
9.19	0.00880585	9.19	0.0747101	8.62	0.00392174
9.22	0.00861314	9.22	0.0812499	8.64	0.00401087
9.25	0.008433	9.25	0.0888577	8.67	0.00408218
9.27	0.00824449	9.27	0.0972515	8.69	0.00415348
9.3	0.00807273	9.3	0.105609	8.72	0.00425153
9.33	0.00790934	9.33	0.114891	8.74	0.00435848
9.35	0.00775434	9.35	0.124599	8.77	0.00448327
9.38	0.00760353	9.38	0.134013	8.79	0.0045724
9.41	0.00744434	9.41	0.144818	8.82	0.00467935
9.43	0.00729352	9.43	0.15569	8.84	0.00480414
9.46	0.00715946	9.46	0.16655	8.87	0.00492001
9.49	0.00702541	9.49	0.178243	8.89	0.00506261
9.51	0.00690811	9.51	0.190969	8.92	0.00520522
9.54	0.006795	9.54	0.204697	8.94	0.00533001
9.57	0.00669446	9.57	0.22194	8.97	0.00547261
9.59	0.0065981	9.59	0.241914	8.99	0.00562414
9.62	0.00650594	9.62	0.262991	9.02	0.00575783
9.64	0.00643053	9.65	0.289504	9.04	0.00591827
9.67	0.0063635	9.67	0.320554	9.07	0.00608762
9.7	0.00630904	9.7	0.354183	9.09	0.00626588
9.72	0.00627134	9.73	0.393974	9.12	0.00646196
9.75	0.0062462	9.75	0.437233	9.14	0.00664022
9.78	0.00622107	9.78	0.47913	9.17	0.00683631
9.8	0.00622107	9.81	0.524812	9.19	0.00705914
9.83	0.00624201	9.83	0.571359	9.22	0.00728196
9.86	0.00628391	9.86	0.61679	9.24	0.00754936
9.88	0.00633837	9.89	0.663145	9.27	0.00780783
9.91	0.00641377	9.91	0.709188	9.29	0.00809305
9.94	0.00651013	9.94	0.752842	9.32	0.00841392
9.96	0.00663162	9.97	0.795663	9.34	0.00874371
9.99	0.00677824	9.99	0.836834	9.37	0.00913588
10.02	0.00696676	10.02	0.872305	9.39	0.00956371
10.04	0.00717622	10.05	0.905976	9.42	0.0100361
10.07	0.00743596	10.07	0.936006	9.44	0.010553
10.1	0.00774596	10.1	0.957803	9.47	0.0111591
10.12	0.0080811	10.12	0.978425	9.49	0.0118365
10.15	0.00847909	10.15	0.991972	9.52	0.0126031
10.18	0.00892734	10.18	0.99754	9.54	0.0134854
10.2	0.00943424	10.2	1	9.57	0.014457
10.23	0.0100207	10.23	0.996082	9.59	0.0155978
10.26	0.0106868	10.26	0.985936	9.62	0.0169259
10.28	0.0114241	10.28	0.969215	9.64	0.0183698
10.31	0.012262	10.31	0.948353	9.67	0.0200187
10.34	0.0131878	10.34	0.92451	9.69	0.0219083
10.36	0.0142477	10.36	0.894151	9.72	0.0240028
10.39	0.0154249	10.39	0.857906	9.74	0.0263737
10.42	0.0167278	10.42	0.823191	9.77	0.0289496
10.44	0.0181647	10.44	0.782428	9.79	0.031775
10.47	0.019765	10.47	0.740609	9.81	0.0348679
10.5	0.0215538	10.5	0.699006	9.84	0.0381835
10.52	0.0235018	10.52	0.655585	9.86	0.0417487
10.55	0.0256677	10.55	0.610712	9.89	0.0454833
10.58	0.0280765	10.58	0.568617	9.91	0.0492803
10.6	0.030699	10.6	0.52474	9.94	0.0532733
10.63	0.0336273	10.63	0.484031	9.96	0.0572931
10.66	0.0368782	10.66	0.445074	9.99	0.0612683
10.68	0.0404223	10.68	0.406597	10.01	0.0652257
10.71	0.0443728	10.71	0.370592	10.04	0.0690583
10.74	0.0486835	10.74	0.338907	10.06	0.0727305
10.76	0.0534342	10.76	0.307906	10.09	0.076171
10.79	0.0586875	10.79	0.278801	10.11	0.0794331
10.82	0.0644477	10.82	0.253013	10.14	0.0823923
10.84	0.0706604	10.84	0.228168	10.16	0.0850662
10.87	0.0775434	10.87	0.206473	10.19	0.087446
10.9	0.0850171	10.9	0.187813	10.21	0.0896386
10.92	0.0930563	10.92	0.169448	10.24	0.0915727
10.95	0.101766	10.95	0.153296	10.26	0.093284
10.98	0.111049	10.98	0.139142	10.29	0.0948527
11	0.121024	11	0.126099	10.31	0.0963679
11.03	0.131623	11.03	0.114267	10.34	0.0978297
11.06	0.142741	11.06	0.104337	10.36	0.0993271
11.08	0.154458	11.08	0.0950435	10.39	0.100949
11.11	0.1668	11.11	0.0869437	10.41	0.102767
11.14	0.17972	11.14	0.0798699	10.44	0.104844
11.16	0.193075	11.16	0.0732101	10.46	0.10726
11.19	0.207092	11.19	0.0674022	10.49	0.110094
11.22	0.221868	11.22	0.0625364	10.51	0.113445
11.24	0.237134	11.24	0.0578385	10.54	0.117385
11.27	0.253405	11.27	0.0537646	10.56	0.121877
11.3	0.27066	11.3	0.0502847	10.59	0.12718
11.32	0.289022	11.32	0.0470508	10.61	0.133152
11.35	0.309357	11.35	0.0442309	10.64	0.139801
11.38	0.331589	11.38	0.0418849	10.66	0.147315
11.4	0.355996	11.4	0.039647	10.69	0.155479
11.43	0.38339	11.43	0.037715	10.71	0.164375
11.46	0.413615	11.46	0.0360771	10.74	0.174099
11.48	0.446811	11.48	0.0345471	10.76	0.184215
11.51	0.483304	11.51	0.0332751	10.79	0.19492
11.54	0.521925	11.54	0.0322432	10.81	0.206177
11.56	0.563013	11.56	0.0312892	10.84	0.217577
11.59	0.606439	11.59	0.0305032	10.86	0.229324
11.62	0.650146	11.62	0.0298852	10.89	0.241196
11.64	0.694439	11.64	0.0293512	10.91	0.253336
11.67	0.737806	11.67	0.0289552	10.94	0.265743
11.7	0.779292	11.7	0.0286433	10.96	0.278292
11.72	0.818018	11.72	0.0284273	10.99	0.291296
11.75	0.853732	11.75	0.0283073	11.01	0.30504
11.78	0.885922	11.78	0.0282713	11.04	0.319497
11.8	0.91296	11.8	0.0283193	11.06	0.335202
11.83	0.936344	11.83	0.0283853	11.09	0.352511
11.86	0.954865	11.86	0.0285293	11.11	0.3713
11.88	0.969033	11.88	0.0287393	11.14	0.39254
11.91	0.983293	11.91	0.0289732	11.16	0.415874
11.94	0.990897	11.94	0.0292192	11.19	0.441713
11.96	0.99605	11.96	0.0295252	11.21	0.470208
11.99	0.999636	11.99	0.0298612	11.24	0.5007
12.02	1	12.02	0.0301972	11.26	0.533696
12.04	0.999263	12.04	0.0305692	11.29	0.568519
12.07	0.995945	12.07	0.0309532	11.31	0.60443
12.1	0.988224	12.1	0.0312952	11.34	0.64166
12.12	0.982233	12.12	0.0316612	11.36	0.678747
12.15	0.97362	12.15	0.0319792	11.39	0.715362
12.18	0.960885	12.18	0.0323152	11.41	0.751629
12.2	0.947002	12.2	0.0326331	11.44	0.786212
12.23	0.930844	12.23	0.0329271	11.46	0.819252
12.26	0.912453	12.26	0.0331791	11.49	0.850109
12.28	0.894296	12.28	0.0333891	11.51	0.878479
12.31	0.873199	12.31	0.0335631	11.54	0.90422
12.34	0.850116	12.34	0.0336831	11.56	0.926922
12.36	0.825601	12.36	0.0338151	11.59	0.946941
12.39	0.799175	12.39	0.0339111	11.61	0.963715
12.42	0.772326	12.42	0.0338811	11.64	0.977183
12.44	0.744107	12.44	0.0338751	11.66	0.987664
12.47	0.714807	12.47	0.0338271	11.69	0.995062
12.5	0.685692	12.5	0.0337191	11.71	0.999394
12.52	0.656371	12.52	0.0335271	11.74	1
12.55	0.627134	12.55	0.0333411	11.76	0.99803
12.58	0.597897	12.58	0.0331191	11.79	0.99344
12.6	0.569146	12.6	0.0328191	11.81	0.985436
12.63	0.540353	12.63	0.0325191	11.84	0.975257
12.66	0.512717	12.66	0.0321472	11.86	0.962414
12.68	0.485876	12.68	0.0317632	11.89	0.94711
12.71	0.45953	12.71	0.0313372	11.91	0.929926
12.74	0.434662	12.74	0.0309052	11.94	0.910477
12.76	0.410565	12.76	0.0304012	11.96	0.889434
12.79	0.387457	12.79	0.0299092	11.99	0.866634
12.82	0.36587	12.82	0.0294232	12.01	0.842105
12.84	0.344995	12.84	0.0288713	12.04	0.81673
12.87	0.325138	12.87	0.0283493	12.06	0.790418
12.9	0.306793	12.9	0.0278393	12.09	0.762797
12.92	0.28929	12.92	0.0272873	12.11	0.734632
12.95	0.272885	12.95	0.0267593	12.14	0.70619
12.98	0.257732	12.98	0.0262433	12.16	0.677241
13	0.243514	13	0.0257333	12.19	0.648335
13.03	0.230196	13.03	0.0252053	12.21	0.619306
13.06	0.21793	13.06	0.0247314	12.24	0.590401
13.08	0.20651	13.08	0.0242514	12.26	0.561603
13.11	0.195861	13.11	0.0237834	12.29	0.533179
13.14	0.186096	13.14	0.0233514	12.31	0.50521
13.16	0.177143	13.16	0.0229314	12.34	0.477606
13.19	0.168802	13.19	0.0225294	12.36	0.450983
13.22	0.161178	13.22	0.0221514	12.39	0.425117
13.24	0.154232	13.24	0.0217794	12.41	0.399786
13.27	0.147785	13.27	0.0214734	12.44	0.375534
13.3	0.141933	13.3	0.0211794	12.46	0.352075
13.32	0.13657	13.32	0.0208555	12.49	0.329676
13.35	0.131614	13.35	0.0205855	12.51	0.308124
13.38	0.127165	13.38	0.0203635	12.54	0.287526
13.4	0.123064	13.4	0.0201535	12.56	0.268265
13.43	0.119327	13.43	0.0199195	12.59	0.249744
13.46	0.115972	13.46	0.0197455	12.61	0.23223
13.48	0.11283	13.48	0.0195895	12.64	0.215963
13.51	0.109973	13.51	0.0194515	12.66	0.200579
13.53	0.107291	13.54	0.0193315	12.69	0.186229
13.56	0.104816	13.56	0.0192475	12.71	0.172895
13.59	0.102662	13.59	0.0191455	12.74	0.160435
13.61	0.100568	13.62	0.0190495	12.76	0.149098
13.64	0.0985903	13.64	0.0189535	12.79	0.138438
13.67	0.0967261	13.67	0.0189055	12.81	0.128633
13.69	0.0949331	13.7	0.0188155	12.84	0.119809
13.72	0.0932238	13.72	0.0187615	12.86	0.111654
13.75	0.0915523	13.75	0.0187255	12.89	0.104309
13.77	0.0899395	13.78	0.0186655	12.91	0.0976603
13.8	0.0883727	13.8	0.0186175	12.94	0.0916707
13.83	0.0867682	13.83	0.0185695	12.96	0.0863853
13.85	0.0852014	13.86	0.0185035	12.99	0.0816792
13.88	0.0836681	13.88	0.0184375	13.01	0.0775614
13.91	0.0821139	13.91	0.0183535	13.04	0.0740586
13.93	0.0805806	13.94	0.0182755	13.06	0.071037
13.96	0.0790306	13.96	0.0182155	13.09	0.0685503
13.99	0.0774554	13.99	0.0181075	13.11	0.0666251
14.01	0.0759138	14.02	0.0180475	13.14	0.0651455
14.04	0.074347	14.04	0.0179695	13.16	0.0642007
14.07	0.0727509	14.07	0.0178795	13.19	0.0637016
14.09	0.071159	14.1	0.0177715	13.21	0.0636659
14.12	0.0695628	14.12	0.0176575	13.24	0.0640938
14.15	0.0679625	14.15	0.0175375	13.26	0.0649494
14.17	0.0663287	14.17	0.0174116	13.29	0.0661705
14.2	0.0647033	14.2	0.0172915	13.31	0.0677749
14.23	0.0630737	14.23	0.0171896	13.34	0.0697001
14.25	0.0614398	14.25	0.0170576	13.36	0.0718838
14.28	0.059827	14.28	0.0169316	13.39	0.0743438
14.31	0.0581848	14.31	0.0167936	13.41	0.076982
14.33	0.0565761	14.33	0.0166556	13.44	0.0797094
14.36	0.0550051	14.36	0.0165356	13.46	0.0826151
14.39	0.053409	14.39	0.0164336	13.49	0.0855386
14.41	0.0518632	14.41	0.0163076	13.51	0.0884442
14.44	0.0503676	14.44	0.0161936	13.54	0.0913677
14.47	0.0489097	14.47	0.0160616	13.56	0.0942288
14.49	0.0475231	14.49	0.0159416	13.59	0.0970453
14.52	0.0461741	14.52	0.0158276	13.61	0.0997638
14.55	0.0448671	14.55	0.0157376	13.64	0.102349
14.57	0.043648	14.57	0.0156296	13.66	0.104889
14.6	0.0424708	14.6	0.0155096	13.69	0.107286
14.63	0.0413649	14.63	0.0154076	13.71	0.109497
14.65	0.0403217	14.65	0.0153296	13.74	0.111583
14.68	0.0393205	14.68	0.0152336	13.76	0.113454
14.71	0.0383779	14.71	0.0151856	13.79	0.11513
14.73	0.0374856	14.73	0.0150776	13.81	0.116601
14.76	0.0366226	14.76	0.0149936	13.84	0.117759
14.79	0.0357931	14.79	0.0149336	13.86	0.118651
14.81	0.034993	14.81	0.0148736	13.89	0.119221
14.84	0.0342222	14.84	0.0148016	13.91	0.119417
14.87	0.0334429	14.87	0.0147356	13.94	0.119283
14.89	0.0326805	14.89	0.0146876	13.96	0.118775
14.92	0.0319432	14.92	0.0146276	13.99	0.117848
14.95	0.0311933	14.95	0.0146096	14.01	0.116556
14.97	0.0304476	14.97	0.0145736	14.04	0.114934
15	0.0297271	15	0.0145556	14.06	0.112884
15.03	0.0289688	15.03	0.0145376	14.09	0.110513
15.05	0.0282357	15.05	0.0145316	14.11	0.107839
15.08	0.0275068	15.08	0.0145496	14.14	0.104871
15.11	0.0267904	15.11	0.0145796	14.16	0.101671
15.13	0.0260908	15.13	0.0145736	14.19	0.0982486
15.16	0.0253702	15.16	0.0146336	14.21	0.0946834
15.19	0.0246706	15.19	0.0146456	14.24	0.0910468
15.21	0.023992	15.21	0.0146996	14.26	0.0872944
15.24	0.0233384	15.24	0.0147416	14.29	0.0835331
15.27	0.0226891	15.27	0.0147836	14.31	0.0799234
15.29	0.0220481	15.29	0.0148136	14.34	0.0763403
15.32	0.0214365	15.32	0.0148856	14.36	0.0729266
15.35	0.0208584	15.35	0.0149276	14.39	0.0696555
15.37	0.020297	15.37	0.0149636	14.41	0.0665449
15.4	0.019765	15.4	0.0150116	14.44	0.0636927
15.43	0.0192623	15.43	0.0150596	14.46	0.0610277
15.45	0.0187805	15.45	0.0150836	14.49	0.0585677
15.48	0.0183364	15.48	0.0151376	14.51	0.0564464
15.51	0.0179008	15.51	0.0151556	14.54	0.0544588
15.53	0.0174944	15.53	0.0151676	14.56	0.0526851
15.56	0.0171341	15.56	0.0152036	14.59	0.051152
15.59	0.0167906	15.59	0.0152396	14.61	0.0497348
15.61	0.0164764	15.61	0.0152636	14.64	0.0484959
15.64	0.016179	15.64	0.0152996	14.66	0.0473729
15.67	0.0158941	15.67	0.0153056	14.68	0.0463211
15.69	0.0156427	15.69	0.0153476	14.71	0.0453585
15.72	0.0154123	15.72	0.0153716	14.73	0.0444227
15.75	0.0151777	15.75	0.0154076	14.76	0.0434957
15.77	0.0149599	15.77	0.0154736	14.78	0.0425687
15.8	0.0147546	15.8	0.0155036	14.81	0.041624
15.83	0.0145535	15.83	0.0155696	14.83	0.0406881
15.85	0.014365	15.85	0.0156236	14.86	0.0397166
15.88	0.0141639	15.88	0.0157016	14.88	0.0387005
15.91	0.0139796	15.91	0.0157556	14.91	0.0376398
15.93	0.0137953	15.93	0.0158936	14.93	0.0365524
15.96	0.0136068	15.96	0.0160016	14.96	0.0354205
15.99	0.0134266	15.99	0.0161096	14.98	0.0342618
16.01	0.0132339	16.01	0.0162536	15.01	0.0330674
16.04	0.0130538	16.04	0.0164276	15.03	0.031882
16.07	0.0128736	16.07	0.0166016	15.06	0.0306876
16.09	0.0126684	16.09	0.0167936	15.08	0.0294933
16.12	0.0124798	16.12	0.0170276	15.11	0.0283346
16.15	0.0122787	16.15	0.0172196	15.13	0.0271937
16.17	0.0120777	16.17	0.0174416	15.16	0.0261152
16.2	0.0118808	16.2	0.0176815	15.18	0.0250546
16.23	0.0116755	16.23	0.0178975	15.21	0.0240474
16.25	0.0114577	16.25	0.0180715	15.23	0.0231026
16.28	0.011244	16.28	0.0182755	15.26	0.0222113
16.31	0.0110345	16.31	0.0184435	15.28	0.0214091
16.33	0.0108209	16.33	0.0185875	15.31	0.0206605
16.36	0.0106072	16.36	0.0186895	15.33	0.0199652
16.39	0.0103978	16.39	0.0187675	15.36	0.0193413
16.41	0.0101841	16.41	0.0188035	15.38	0.0188065
16.44	0.00997047	16.44	0.0187855	15.41	0.0183163
16.47	0.00976519	16.47	0.0187375	15.43	0.0178707
16.49	0.00955992	16.49	0.0186535	15.46	0.0174696
16.52	0.00936302	16.52	0.0185575	15.48	0.0171309
16.55	0.00917869	16.55	0.0184195	15.51	0.0168635
16.57	0.00899437	16.57	0.0182815	15.53	0.016605
16.6	0.00881004	16.6	0.0181615	15.56	0.0163733
16.63	0.0086299	16.63	0.0180415	15.58	0.0161683
16.65	0.00847909	16.65	0.0179335	15.61	0.01599
16.68	0.00831989	16.68	0.0178255	15.63	0.0158652
16.71	0.00814813	16.71	0.0177655	15.66	0.0157137
16.73	0.0080057	16.73	0.0177235	15.68	0.0155533
16.76	0.00786745	16.76	0.0177175	15.71	0.0154107
16.79	0.00774177	16.79	0.0177895	15.73	0.0152413
16.81	0.00762447	16.81	0.0179035	15.76	0.0150898
16.84	0.00750298	16.84	0.0179815	15.78	0.0149472
16.87	0.00737731	16.87	0.0181555	15.81	0.01476
16.89	0.00727257	16.89	0.0183655	15.83	0.0145907
16.92	0.0071846	16.92	0.0186535	15.86	0.0144124
16.95	0.00708406	16.95	0.0189895	15.88	0.0142163
16.97	0.00699608	16.97	0.0193795	15.91	0.0140202
17	0.00689973	17	0.0198595	15.93	0.0137974
17.03	0.00681594	17.03	0.0203875	15.96	0.0135657
17.05	0.00674054	17.05	0.0209335	15.98	0.0133161
17.08	0.00666513	17.08	0.0216594	16.01	0.0130844
17.11	0.0065981	17.11	0.0223074	16.03	0.0128526
17.13	0.00652688	17.13	0.0229554	16.06	0.0125674
17.16	0.00645986	17.16	0.0236934	16.08	0.0123178
17.19	0.00638864	17.19	0.0243594	16.11	0.0120861
17.21	0.0063258	17.21	0.0249713	16.13	0.0118187
17.24	0.00627134	17.24	0.0255953	16.16	0.0115513
17.27	0.00621269	17.27	0.0260693	16.18	0.0113196
17.29	0.00614147	17.29	0.0263813	16.21	0.01107
17.32	0.00607863	17.32	0.0266393	16.23	0.0108026
17.34	0.0060116	17.35	0.0267593	16.26	0.010553
17.37	0.00595714	17.37	0.0267233	16.28	0.0103213
17.4	0.00590687	17.4	0.0265913	16.31	0.0100985
17.42	0.00584822	17.43	0.0264053	16.33	0.00988458
17.45	0.00579795	17.45	0.0260813	16.36	0.00967066
17.48	0.00573511	17.48	0.0256973	16.38	0.00946566
17.5	0.00569322	17.51	0.0253193	16.41	0.00926958
17.53	0.00565552	17.53	0.0248693	16.43	0.0090824
17.56	0.00560106	17.56	0.0244314	16.46	0.00891305
17.58	0.00556335	17.59	0.0240114	16.48	0.00874371
17.61	0.0055466	17.61	0.0235554	16.51	0.00857436
17.64	0.00552565	17.64	0.0230934	16.53	0.00842284
17.66	0.00552146	17.67	0.0226014	16.56	0.00828914
17.69	0.00552565	17.69	0.0221814	16.58	0.0081287
17.72	0.00553822	17.72	0.0217014	16.61	0.00802175
17.74	0.00555916	17.75	0.0212155	16.63	0.00791479
17.77	0.00556754	17.77	0.0206935	16.66	0.0077811
17.8	0.00558849	17.8	0.0201895	16.68	0.00767414
17.82	0.00558849	17.83	0.0196855	16.71	0.0075761
17.85	0.0055843	17.85	0.0192355	16.73	0.00748696
17.88	0.00556754	17.88	0.0186715	16.76	0.00739783
17.9	0.0055466	17.91	0.0182035	16.78	0.0073087
17.93	0.00550051	17.93	0.0177055	16.81	0.0072374
17.96	0.0054293	17.96	0.0172136	16.83	0.00715718
17.98	0.00534551	17.99	0.0167636	16.86	0.00707696
18.01	0.00524916	18.01	0.0163736	16.88	0.00702349
18.04	0.00515699	18.04	0.0159296	16.91	0.00697892
18.06	0.00507321	18.07	0.0155816	16.93	0.00691653
18.09	0.00500199	18.09	0.0152396	16.96	0.00685414
18.12	0.00494753	18.12	0.0149096	16.98	0.00680957
18.14	0.00492658	18.14	0.0146636	17.01	0.00677392
18.17	0.00495591	18.17	0.0144236	17.03	0.00672936
18.2	0.00501875	18.2	0.0142136	17.06	0.00668479
18.22	0.00516118	18.22	0.0140816	17.08	0.00664914
18.25	0.00532875	18.25	0.0139496	17.11	0.00659566
18.28	0.00553403	18.28	0.0138836	17.13	0.00655109
18.3	0.00578119	18.3	0.0138116	17.16	0.00650653
18.33	0.00604931	18.33	0.0137756	17.18	0.00647088
18.36	0.00633837	18.36	0.0137696	17.21	0.00644414
18.38	0.00660648	18.38	0.0137816	17.23	0.0064174
18.41	0.00686622	18.41	0.0137996	17.26	0.00638175
18.44	0.00707568	18.44	0.0138056	17.28	0.00633718
18.46	0.00725163	18.46	0.0138476	17.31	0.00631935
18.49	0.00737731	18.49	0.0138596	17.33	0.0062837
18.52	0.00743596	18.52	0.0138896	17.36	0.00626588
18.54	0.00746528	18.54	0.0139196	17.38	0.00626588
18.57	0.00744015	18.57	0.0139496	17.41	0.00624805
18.6	0.00735217	18.6	0.0139736	17.43	0.00625696
18.62	0.00723487	18.62	0.0140096	17.46	0.00627479
18.65	0.00707987	18.65	0.0140816	17.48	0.00625696
18.68	0.00688716	18.68	0.0141176	17.51	0.00627479
18.7	0.00669864	18.7	0.0142016	17.53	0.00631044
18.73	0.00649337	18.73	0.0143156	17.56	0.00632827
18.76	0.00627553	18.76	0.0144596	17.58	0.00632827
18.78	0.00605769	18.78	0.0145676	17.61	0.00636392
18.81	0.00583565	18.81	0.0146216	17.63	0.00638175
18.84	0.00563457	18.84	0.0146456	17.66	0.0064174
18.86	0.0054293	18.86	0.0146576	17.68	0.00645305
18.89	0.00524916	18.89	0.0146636	17.71	0.0064887
18.92	0.00507321	18.92	0.0146756	17.73	0.00652435
18.94	0.00490564	18.94	0.0147056	17.76	0.00655109
18.97	0.00476739	18.97	0.0146936	17.78	0.00654218
19	0.00463752	19	0.0147116	17.81	0.00655109
19.02	0.00452022	19.02	0.0146936	17.83	0.00655109
19.05	0.00442387	19.05	0.0146696	17.86	0.00652435
19.08	0.00432333	19.08	0.0146156	17.88	0.00649762
19.1	0.00424792	19.1	0.0145736	17.91	0.00647088
19.13	0.00418089	19.13	0.0144896	17.93	0.0064174
19.16	0.00411805	19.16	0.0144236	17.96	0.00634609
19.18	0.00407197	19.18	0.0143456	17.98	0.00630153
19.21	0.00403427	19.21	0.0142436	18.01	0.00627479
19.24	0.00400913	19.24	0.0141296	18.03	0.00623914
19.26	0.003984	19.26	0.0140576	18.06	0.00619457
19.29	0.00397143	19.29	0.0139616	18.08	0.00615892
19.32	0.00395467	19.32	0.0138656	18.11	0.00610544
19.34	0.0039421	19.34	0.0137756	18.13	0.00606979
19.37	0.00393373	19.37	0.0137156	18.16	0.00602522
19.4	0.00392954	19.4	0.0136496	18.18	0.00599848
19.42	0.00392535	19.42	0.0135836	18.21	0.00595392
19.45	0.00393791	19.45	0.0135177	18.23	0.00588262
19.48	0.00393373	19.48	0.0134696	18.26	0.00582914
19.5	0.00392116	19.5	0.0134576	18.28	0.00577566
19.53	0.00392116	19.53	0.0134337	18.31	0.00569544
19.56	0.00392535	19.56	0.0134156	18.33	0.0055974
19.58	0.00392116	19.58	0.0134036	18.36	0.00549935
19.61	0.00391278	19.61	0.0134217	18.38	0.00538348
19.64	0.0039044	19.64	0.0134156	18.41	0.00523196
19.66	0.00388764	19.66	0.0134097	18.43	0.00508044
19.69	0.00387927	19.69	0.0134036	18.46	0.00490218
19.72	0.00387508	19.72	0.0134217	18.48	0.00471501
19.74	0.00385413	19.74	0.0134517	18.51	0.00451
19.77	0.00384156	19.77	0.0134517	18.53	0.00428718
19.8	0.0038248	19.8	0.0134696	18.56	0.00408218
19.82	0.00380386	19.82	0.0134816	18.58	0.00385044
19.85	0.00377872	19.85	0.0135056	18.61	0.00359196
19.88	0.00375359	19.88	0.0135476	18.63	0.00336913
19.9	0.00374102	19.9	0.0135417	18.66	0.00315522
19.93	0.00371588	19.93	0.0135537	18.68	0.00295913
19.96	0.00369075	19.96	0.0135777	18.71	0.00278087
19.98	0.00367399	19.98	0.0135896	18.73	0.00262044
20.01	0.00365723	20.01	0.0135957	18.76	0.00249565
20.04	0.00364467	20.04	0.0135957	18.78	0.00236196
20.06	0.00361534	20.06	0.0135896	18.81	0.00226392
20.09	0.00359439	20.09	0.0135957	18.83	0.00220152
20.12	0.00356926	20.12	0.0136077	18.86	0.00214805
20.14	0.00356088	20.14	0.0136197	18.88	0.00212131
20.17	0.00354412	20.17	0.0135957	18.91	0.00207674
20.2	0.00351899	20.2	0.0135777	18.93	0.00206783
20.22	0.00350642	20.22	0.0135896	18.96	0.00206783
20.25	0.00349385	20.25	0.0135957	18.98	0.00206783
20.28	0.0034771	20.28	0.0135777	19.01	0.00208565
20.3	0.00346872	20.3	0.0135777	19.03	0.00210348
20.33	0.00345615	20.33	0.0135716	19.06	0.00212131
20.36	0.00343101	20.36	0.0135716	19.08	0.00213913
20.38	0.00342263	20.38	0.0135716	19.11	0.00217478
20.41	0.00340588	20.41	0.0135716	19.13	0.00220152
20.44	0.00339331	20.44	0.0135596	19.16	0.00223718
20.46	0.00338074	20.46	0.0135657	19.18	0.00227283
20.49	0.00337655	20.49	0.0135476	19.21	0.00228174
20.52	0.00336398	20.52	0.0135537	19.23	0.00232631
20.54	0.0033598	20.54	0.0135417	19.26	0.00235305
20.57	0.00335142	20.57	0.0135596	19.28	0.00237087
20.6	0.00332628	20.6	0.0135716	19.31	0.00240652
20.62	0.00332209	20.62	0.0135716	19.33	0.00243326
20.65	0.00331371	20.65	0.0135896	19.36	0.00245109
20.68	0.00330115	20.68	0.0136136	19.38	0.00249565
20.7	0.00329277	20.7	0.0136197	19.41	0.00250457
20.73	0.0032802	20.73	0.0136136	19.43	0.00250457
20.76	0.00326344	20.76	0.0136376	19.46	0.00253131
20.78	0.00325925	20.78	0.0136676	19.48	0.00254913
20.81	0.00325506	20.81	0.0136976	19.51	0.00256696
20.84	0.00324669	20.84	0.0137156	19.53	0.00256696
20.86	0.00323412	20.86	0.0137276	19.55	0.00254913
20.89	0.00321736	20.89	0.0137516	19.58	0.00255805
20.92	0.00321317	20.92	0.0137696	19.6	0.00254913
20.94	0.00321317	20.94	0.0137876	19.63	0.00253131
20.97	0.00321317	20.97	0.0138056	19.65	0.00253131
21	0.00319641	21	0.0138296	19.68	0.00253131
21.02	0.00318385	21.02	0.0138536	19.7	0.00251348
21.05	0.00317547	21.05	0.0138596	19.73	0.00248674
21.08	0.00316709	21.08	0.0138836	19.75	0.00246
21.1	0.0031629	21.1	0.0138776	19.78	0.00243326
21.13	0.00314195	21.13	0.0139076	19.8	0.00243326
21.16	0.00313776	21.16	0.0139136	19.83	0.00241544
21.18	0.00313776	21.18	0.0139316	19.85	0.00239761
21.21	0.00313357	21.21	0.0139256	19.88	0.00237979
21.23	0.00313357	21.24	0.0139436	19.9	0.00235305
21.26	0.00312101	21.26	0.0139556	19.93	0.00232631
21.29	0.00310006	21.29	0.0139436	19.95	0.00230848
21.31	0.00310006	21.32	0.0139376	19.98	0.00229957
21.34	0.00310425	21.34	0.0139496	20	0.00227283
21.37	0.00309168	21.37	0.0139196	20.03	0.00224609
21.39	0.00307074	21.4	0.0139376	20.05	0.00221935
21.42	0.00306236	21.42	0.0139256	20.08	0.00221044
21.45	0.00305817	21.45	0.0139376	20.1	0.00219261
21.47	0.00305398	21.48	0.0139616	20.13	0.00216587
21.5	0.00304979	21.5	0.0139376	20.15	0.00214805
21.53	0.00303722	21.53	0.0139496	20.18	0.00213913
21.55	0.00303303	21.56	0.0139556	20.2	0.00213913
21.58	0.00302465	21.58	0.0139496	20.23	0.00212131
21.61	0.00301209	21.61	0.0139556	20.25	0.00209457
21.63	0.00299952	21.64	0.0139376	20.28	0.00207674
21.66	0.00298276	21.66	0.0139376	20.3	0.00205
21.69	0.00298276	21.69	0.0139496	20.33	0.00204109
21.71	0.00298276	21.72	0.0139676	20.35	0.00205
21.74	0.00297438	21.74	0.0139496	20.38	0.00203218
21.77	0.00296181	21.77	0.0139376	20.4	0.00199652
21.79	0.00294925	21.8	0.0139316	20.43	0.00198761
21.82	0.00293668	21.82	0.0139136	20.45	0.00199652
21.85	0.00293668	21.85	0.0139016	20.48	0.00199652
21.87	0.00294087	21.88	0.0138836	20.5	0.00198761
21.9	0.00293668	21.9	0.0138656	20.53	0.00196978
21.93	0.00293249	21.93	0.0138416	20.55	0.00196978
21.95	0.00292411	21.96	0.0138296	20.58	0.00196087
21.98	0.00291154	21.98	0.0138056	20.6	0.00195196
22.01	0.00290316	22.01	0.0137756	20.63	0.00195196
22.03	0.00289898	22.04	0.0137336	20.65	0.00195196
22.06	0.0028906	22.06	0.0137036	20.68	0.00193413
22.09	0.00288641	22.09	0.0136676	20.7	0.00191631
22.11	0.00288222	22.12	0.0136256	20.73	0.00189848
22.14	0.00288222	22.14	0.0135896	20.75	0.00188065
22.17	0.00289479	22.17	0.0135716	20.78	0.00188957
22.19	0.00288222	22.19	0.0134997	20.8	0.00188957
22.22	0.00286127	22.22	0.0134517	20.83	0.00188065
22.25	0.00285289	22.25	0.0134337	20.85	0.00188065
22.27	0.0028487	22.27	0.0134036	20.88	0.00186283
22.3	0.00284452	22.3	0.0133677	20.9	0.00186283
22.33	0.00283195	22.33	0.0133376	20.93	0.00188065
22.35	0.00282357	22.35	0.0133016	20.95	0.00185392
22.38	0.00281938	22.38	0.0132836	20.98	0.001845
22.41	0.00280681	22.41	0.0132357	21	0.001845
22.43	0.00280262	22.43	0.0132117	21.03	0.001845
22.46	0.00280262	22.46	0.0131877	21.05	0.00185392
22.49	0.00280262	22.49	0.0132057	21.08	0.00183609
22.51	0.00279424	22.51	0.0131577	21.1	0.00182718
22.54	0.00278587	22.54	0.0131397	21.13	0.00182718
22.57	0.00277749	22.57	0.0131217	21.15	0.00181826
22.59	0.00276911	22.59	0.0131337	21.18	0.00183609
22.62	0.00275654	22.62	0.0131097	21.2	0.00180044
22.65	0.00275654	22.65	0.0131157	21.23	0.00178261
22.67	0.00275654	22.67	0.0131097	21.25	0.0017737
22.7	0.00274816	22.7	0.0131037	21.28	0.0017737
22.73	0.00273978	22.73	0.0130977	21.3	0.0017737
22.75	0.00273978	22.75	0.0130977	21.33	0.00175587
22.78	0.0027314	22.78	0.0131277	21.35	0.00174696
22.81	0.00272303	22.81	0.0131337	21.38	0.00175587
22.83	0.00271465	22.83	0.0131217	21.4	0.00174696
22.86	0.00270208	22.86	0.0131337	21.43	0.00174696
22.89	0.00269789	22.89	0.0131517	21.45	0.00172913
22.91	0.00269789	22.91	0.0131457	21.48	0.00171131
22.94	0.00268951	22.94	0.0131637	21.5	0.00172022
22.97	0.00268532	22.97	0.0131697	21.53	0.00172022
22.99	0.00268113	22.99	0.0131697	21.55	0.00171131
23.02	0.00267694	23.02	0.0131757	21.58	0.00171131
23.05	0.00266857	23.05	0.0131757	21.6	0.00170239
23.07	0.00266438	23.07	0.0131997	21.63	0.00172022
23.1	0.00266019	23.1	0.0132057	21.65	0.00171131
23.13	0.00266019	23.13	0.0132117	21.68	0.00168457
23.15	0.00265181	23.15	0.0131997	21.7	0.00167565
23.18	0.00263924	23.18	0.0131997	21.73	0.00166674
23.21	0.00263924	23.21	0.0131877	21.75	0.00166674
23.23	0.00263086	23.23	0.0131997	21.78	0.00164891
23.26	0.00262248	23.26	0.0131877	21.8	0.00164891
23.29	0.00261829	23.29	0.0131817	21.83	0.00166674
23.31	0.00260573	23.31	0.0131877	21.85	0.00165783
23.34	0.00260573	23.34	0.0131937	21.88	0.00164
23.37	0.00260573	23.37	0.0131997	21.9	0.00164
23.39	0.00260573	23.39	0.0131937	21.93	0.00161326
23.42	0.00260573	23.42	0.0131817	21.95	0.00159544
23.45	0.00259316	23.45	0.0131757	21.98	0.00158652
23.47	0.00258478	23.47	0.0131937	22	0.0015687
23.5	0.00258478	23.5	0.0131877	22.03	0.0015687
23.53	0.0025764	23.53	0.0131937	22.05	0.00155978
23.55	0.00256802	23.55	0.0132477	22.08	0.00155978
23.58	0.00255546	23.58	0.0132477	22.1	0.00153305
23.61	0.00255546	23.61	0.0132777	22.13	0.00153305
23.63	0.00255127	23.63	0.0133317	22.15	0.00152413
23.66	0.00254289	23.66	0.0133916	22.18	0.00151522
23.69	0.00254289	23.69	0.0134156	22.2	0.00151522
23.71	0.0025387	23.71	0.0134997	22.23	0.00148848
23.74	0.00253451	23.74	0.0135836	22.25	0.00147065
23.77	0.00253451	23.77	0.0136976	22.28	0.00147957
23.79	0.00252194	23.79	0.0138116	22.3	0.00146174
23.82	0.00250937	23.82	0.0139676	22.33	0.00146174
23.85	0.00249681	23.85	0.0141716	22.35	0.00146174
23.87	0.00250937	23.87	0.0144176	22.38	0.00144391
23.9	0.00250937	23.9	0.0146456	22.4	0.00144391
23.93	0.00250099	23.93	0.0149156	22.43	0.001435
23.95	0.00249681	23.95	0.0152276	22.45	0.00142609
23.98	0.00248843	23.98	0.0156056	22.48	0.00141718
24.01	0.00248005	24.01	0.0159236	22.5	0.00140826
24.03	0.00247167	24.03	0.0163076	22.53	0.00140826
24.06	0.00246329	24.06	0.0166436	22.55	0.00139935
24.09	0.0024591	24.09	0.0169856	22.58	0.00140826
24.11	0.00245072	24.11	0.0173575	22.6	0.00141718
24.14	0.00245072	24.14	0.0177115	22.63	0.00139935
24.17	0.00245491	24.17	0.0180175	22.65	0.00138152
24.19	0.00245491	24.19	0.0183115	22.68	0.00139044
24.22	0.00244653	24.22	0.0185755	22.7	0.00139935
24.25	0.00243816	24.25	0.0188455	22.73	0.00139044
24.27	0.00243397	24.27	0.0190855	22.75	0.00139935
24.3	0.00243397	24.3	0.0193255	22.78	0.00138152
24.33	0.00242978	24.33	0.0195295	22.8	0.00138152
24.35	0.0024214	24.35	0.0197095	22.83	0.00138152
24.38	0.0024214	24.38	0.0198415	22.85	0.00138152
24.41	0.00241721	24.41	0.0199195	22.88	0.00138152
24.43	0.00240883	24.43	0.0199795	22.9	0.00138152
24.46	0.00240045	24.46	0.0199975	22.93	0.00139935
24.49	0.00240045	24.49	0.0199315	22.95	0.00139935
24.51	0.00239207	24.51	0.0198055	22.98	0.00140826
24.54	0.0023837	24.54	0.0195895	23	0.00142609
24.57	0.0023837	24.57	0.0193855	23.03	0.00142609
24.59	0.00237532	24.59	0.0191035	23.05	0.001435
24.62	0.00237113	24.62	0.0187315	23.08	0.00144391
24.65	0.00237113	24.65	0.0183415	23.1	0.00146174
24.67	0.00236275	24.67	0.0178375	23.13	0.00146174
24.7	0.00235856	24.7	0.0173456	23.15	0.00146174
24.73	0.00235018	24.73	0.0168656	23.18	0.00146174
24.75	0.0023418	24.75	0.0163016	23.2	0.00147065
24.78	0.00233761	24.78	0.0157556	23.23	0.00148848
24.81	0.0023418	24.81	0.0152396	23.25	0.00147065
24.83	0.00233761	24.83	0.0146276	23.28	0.00147065
24.86	0.00233761	24.86	0.0140936	23.3	0.00147065
24.89	0.00232505	24.89	0.0135657	23.33	0.00147957
24.91	0.00232086	24.91	0.0130017	23.35	0.00147957
24.94	0.00232086	24.94	0.0124857	23.38	0.00147957
24.97	0.00230829	24.97	0.0120117	23.4	0.00148848
24.99	0.0023041			23.43	0.00146174
	0			23.45	0.00144391
				23.48	0.00144391
				23.5	0.00145283
				23.53	0.00144391
				23.55	0.00142609
				23.58	0.001435
				23.6	0.00142609
				23.63	0.00141718
				23.65	0.00141718
				23.68	0.00141718
				23.7	0.00140826
				23.73	0.00140826
				23.75	0.00140826
				23.78	0.00142609
				23.8	0.00141718
				23.83	0.00139044
				23.85	0.00139044
				23.88	0.00139935
				23.9	0.00139044
				23.93	0.00138152
				23.95	0.00139044
				23.98	0.00138152
				24	0.00137261
				24.03	0.0013637
				24.05	0.00135478
				24.08	0.00133696
				24.1	0.00133696
				24.13	0.00132804
				24.15	0.00133696
				24.18	0.00134587
				24.2	0.00133696
				24.23	0.00133696
				24.25	0.00131913
				24.28	0.00134587
				24.3	0.00134587
				24.33	0.00133696
				24.35	0.00132804
				24.38	0.00131913
				24.4	0.00131913
				24.43
