# Supplementary material for: Molecular and in vivo studies of a glutamate-class prolyl-endopeptidase for coeliac disease therapy
Source: Nat Commun. 2022 Aug 1;13:4446. doi: 10.1038/s41467-022-32215-1 (PMC9343461; doi:10.1038/s41467-022-32215-1)
Supplement: Supplementary file 3 — Source Data [file 41467_2022_32215_MOESM3_ESM.zip › Source_data_Fig_2A.xlsx]

## Sheet: Hoja1
Temperature	ProNEP	ProNEP	NEP	NEP
16	0.15	0.13	0.04	0.0620482
17	0.15	0.13	0.05	0.0621694
18	0.15	0.13	0.05	0.0626487
19	0.15	0.13	0.05	0.0634164
20	0.14	0.13	0.05	0.0640029
21	0.14	0.13	0.05	0.0641095
22	0.12	0.11	0.04	0.0549353
23	0.1	0.1	0.03	0.0444106
24	0.08	0.08	0.02	0.0335393
25	0.08	0.08	0.02	0.0310522
26	0.07	0.07	0.02	0.0289586
27	0.07	0.07	0.02	0.0266442
28	0.06	0.07	0.01	0.0243964
29	0.06	0.06	0.01	0.0230643
30	0.06	0.06	0.01	0.021535
31	0.05	0.06	0.01	0.0195862
32	0.05	0.05	0.01	0.0173631
33	0.04	0.05	0	0.0156765
34	0.04	0.04	0	0.0146022
35	0.03	0.04	0	0.0137798
36	0.03	0.04	0	0.0132277
37	0.02	0.03	0	0.0129196
38	0.01	0.02	0	0.0127014
39	0	0.02	0	0.0127069
40	0	0.01	0	0.0130739
41	-0.01	0	0	0.0138282
42	-0.02	0	0	0.014741
43	-0.03	-0.01	0	0.0158034
44	-0.04	-0.02	0	0.0170311
45	-0.04	-0.02	0	0.0186514
46	-0.05	-0.03	0	0.0206712
47	-0.05	-0.03	0	0.0230815
48	-0.06	-0.04	0	0.0260428
49	-0.06	-0.04	0.01	0.0297251
50	-0.06	-0.04	0.01	0.0341524
51	-0.06	-0.04	0.02	0.0388597
52	-0.07	-0.04	0.02	0.044401
53	-0.07	-0.04	0.03	0.0510532
54	-0.07	-0.04	0.04	0.0589027
55	-0.07	-0.05	0.05	0.0677043
56	-0.08	-0.05	0.06	0.0778934
57	-0.08	-0.05	0.07	0.090343
58	-0.08	-0.05	0.08	0.105446
59	-0.09	-0.05	0.1	0.123354
60	-0.09	-0.05	0.12	0.144835
61	-0.09	-0.06	0.15	0.170196
62	-0.09	-0.06	0.18	0.199723
63	-0.09	-0.06	0.21	0.234016
64	-0.09	-0.05	0.26	0.273353
65	-0.08	-0.05	0.3	0.318101
66	-0.08	-0.05	0.35	0.367785
67	-0.07	-0.04	0.41	0.423454
68	-0.06	-0.03	0.48	0.484653
69	-0.04	-0.01	0.55	0.551956
70	-0.02	0.01	0.62	0.622959
71	0.01	0.04	0.7	0.695831
72	0.06	0.08	0.77	0.766762
73	0.11	0.13	0.83	0.832591
74	0.17	0.18	0.88	0.890561
75	0.24	0.25	0.92	0.937417
76	0.33	0.33	0.95	0.972035
77	0.42	0.42	0.98	0.992709
78	0.53	0.52	1	1
79	0.64	0.63	1	0.994068
80	0.75	0.74	0.99	0.978004
81	0.85	0.84	0.96	0.953912
82	0.93	0.92	0.93	0.925553
83	0.98	0.97	0.9	0.894774
84	1	1	0.87	0.86281
85	0.99	1	0.84	0.830203
86	0.97	0.98	0.81	0.796602
87	0.93	0.94	0.77	0.763359
88	0.88	0.89	0.74	0.731736
89	0.84	0.85	0.71	0.702221
90	0.79	0.8	0.68	0.673262
91	0.75	0.76	0.64	0.644549
92	0.7	0.72	0.61	0.615896
93	0.66	0.68	0.59	0.590272
94	0.62	0.64	0.56	0.565437
95	0.58	0.59	0.53	0.541612
