# Supplementary material for: Molecular and in vivo studies of a glutamate-class prolyl-endopeptidase for coeliac disease therapy
Source: Nat Commun. 2022 Aug 1;13:4446. doi: 10.1038/s41467-022-32215-1 (PMC9343461; doi:10.1038/s41467-022-32215-1)
Supplement: Supplementary file 3 — Source Data [file 41467_2022_32215_MOESM3_ESM.zip › Source_data_Fig_2B.xlsx]

## Sheet: Hoja1
Temperature	ProNEP	ProNEP	5mM TCEP	5mM TCEP	10mM TCEP	10mM TCEP
16	0.04	0.06	0.11	0.14	0.35	0.32
17	0.04	0.06	0.1	0.14	0.35	0.32
18	0.04	0.06	0.1	0.14	0.35	0.31
19	0.04	0.06	0.1	0.14	0.35	0.31
20	0.04	0.06	0.11	0.14	0.35	0.31
21	0.05	0.06	0.11	0.14	0.35	0.31
22	0.04	0.05	0.1	0.14	0.35	0.29
23	0.03	0.05	0.09	0.13	0.34	0.28
24	0.02	0.04	0.08	0.12	0.34	0.26
25	0.02	0.04	0.08	0.12	0.34	0.25
26	0.02	0.04	0.08	0.12	0.34	0.24
27	0.02	0.04	0.08	0.12	0.34	0.24
28	0.02	0.04	0.08	0.12	0.35	0.24
29	0.02	0.04	0.08	0.13	0.35	0.23
30	0.02	0.03	0.08	0.13	0.35	0.23
31	0.01	0.03	0.08	0.14	0.36	0.23
32	0.01	0.03	0.08	0.14	0.36	0.23
33	0.01	0.03	0.09	0.15	0.37	0.23
34	0.01	0.03	0.09	0.16	0.37	0.23
35	0.01	0.03	0.1	0.16	0.38	0.24
36	0.01	0.03	0.1	0.17	0.38	0.25
37	0.01	0.03	0.11	0.18	0.39	0.26
38	0.01	0.03	0.12	0.18	0.39	0.26
39	0.01	0.03	0.13	0.19	0.4	0.27
40	0.01	0.03	0.13	0.2	0.41	0.28
41	0.01	0.03	0.14	0.21	0.42	0.29
42	0.01	0.02	0.15	0.22	0.44	0.31
43	0.01	0.02	0.16	0.23	0.45	0.32
44	0.01	0.02	0.17	0.24	0.46	0.34
45	0.01	0.02	0.18	0.26	0.48	0.36
46	0.01	0.02	0.19	0.27	0.49	0.38
47	0.01	0.02	0.2	0.28	0.51	0.39
48	0.01	0.02	0.21	0.29	0.52	0.41
49	0.01	0.02	0.22	0.29	0.54	0.43
50	0.01	0.01	0.23	0.3	0.55	0.46
51	0.01	0.01	0.23	0.31	0.56	0.47
52	0.01	0.01	0.24	0.32	0.57	0.49
53	0.01	0.01	0.24	0.31	0.58	0.5
54	0.01	0.01	0.24	0.31	0.59	0.5
55	0	0.01	0.24	0.31	0.59	0.5
56	0	0	0.24	0.3	0.59	0.5
57	0	0	0.24	0.3	0.59	0.5
58	0	0	0.25	0.31	0.59	0.5
59	0	0	0.26	0.31	0.6	0.5
60	0	0	0.28	0.32	0.61	0.5
61	0.01	0	0.3	0.34	0.62	0.51
62	0.01	0	0.33	0.37	0.64	0.53
63	0.01	0.01	0.38	0.41	0.66	0.56
64	0.01	0.01	0.43	0.46	0.69	0.6
65	0.02	0.02	0.49	0.51	0.73	0.64
66	0.04	0.03	0.56	0.58	0.78	0.69
67	0.05	0.04	0.64	0.66	0.82	0.75
68	0.07	0.06	0.72	0.73	0.87	0.82
69	0.1	0.08	0.8	0.81	0.91	0.88
70	0.13	0.11	0.88	0.88	0.95	0.93
71	0.17	0.15	0.94	0.94	0.98	0.97
72	0.21	0.2	0.98	0.98	1	0.99
73	0.27	0.25	1	1	1	1
74	0.34	0.32	1	1	0.99	0.99
75	0.41	0.39	0.99	0.99	0.97	0.96
76	0.5	0.47	0.97	0.96	0.94	0.92
77	0.58	0.56	0.94	0.94	0.92	0.88
78	0.68	0.65	0.9	0.9	0.89	0.84
79	0.77	0.75	0.86	0.87	0.86	0.79
80	0.85	0.83	0.82	0.82	0.82	0.74
81	0.92	0.91	0.77	0.78	0.79	0.69
82	0.97	0.96	0.72	0.73	0.76	0.64
83	1	0.99	0.67	0.69	0.72	0.59
84	1	1	0.62	0.64	0.69	0.53
85	0.98	0.99	0.56	0.59	0.66	0.48
86	0.96	0.96	0.51	0.55	0.63	0.44
87	0.92	0.92	0.45	0.5	0.6	0.39
88	0.88	0.88	0.4	0.45	0.56	0.34
89	0.83	0.84	0.35	0.41	0.53	0.3
90	0.79	0.8	0.3	0.36	0.5	0.25
91	0.76	0.76	0.26	0.32	0.47	0.21
92	0.72	0.72	0.22	0.29	0.45	0.18
93	0.69	0.68	0.18	0.25	0.42	0.14
94	0.67	0.64	0.15	0.22	0.4	0.11
95	0.64	0.6	0.11	0.19	0.38	0.08
