# Supplementary material for: Molecular and in vivo studies of a glutamate-class prolyl-endopeptidase for coeliac disease therapy
Source: Nat Commun. 2022 Aug 1;13:4446. doi: 10.1038/s41467-022-32215-1 (PMC9343461; doi:10.1038/s41467-022-32215-1)
Supplement: Supplementary file 3 — Source Data [file 41467_2022_32215_MOESM3_ESM.zip › Source_data_Fig_2C.xlsx]

## Sheet: bsa_neprosin
time	8	7	6.5	6	5	4.5	4	3.5	3	2.5	2
0	17	-87	-57	83	143	89	92	556	672	1013	696
120.1	-57	113	-16	2	179	99	163	633	1023	1139	628
240	22	-15	21	153	144	34	227	720	904	1130	734
360	-17	-60	75	71	188	74	211	780	1090	1190	791
480	-31	46	-3	174	153	83	256	817	1102	1275	950
600	65	-68	-30	136	207	121	269	899	1113	1316	791
720	9	22	23	86	202	103	313	912	1151	1280	924
840	65	42	-33	168	169	73	334	1040	1264	1395	949
960	10	44	54	139	210	82	360	976	1296	1424	932
1080	-48	77	57	213	220	111	320	1058	1402	1465	925
1200	60	-37	24	197	217	171	400	1143	1518	1572	1025
1320	52	-6	81	266	244	137	386	1127	1466	1434	1077
1440.1	20	31	6	201	250	64	390	1095	1555	1484	1122
1560.1	-2	-12	5	139	243	201	431	1263	1552	1620	1057
1680.1	18	10	44	245	281	225	465	1301	1615	1670	1001
1800.1	1	-1	49	223	281	199	406	1366	1613	1534	1206
1920.1	7	-55	63	278	278	204	444	1358	1681	1689	1110
2040.1	51	-6	77	287	378	223	488	1416	1719	1710	1193
2160.1	31	-30	38	192	322	200	516	1411	1764	1729	1103
2280.1	4	95	110	181	349	187	552	1554	1730	1588	1257
2400.1	61	85	-15	295	334	282	611	1520	1741	1820	1282
2520.1	54	32	90	287	342	161	561	1492	1836	1772	1272
2640.1	22	66	29	270	340	215	547	1596	1808	1862	1202
2760.1	111	67	1	283	380	258	563	1514	1903	1830	1366
2880.1	21	75	117	274	345	269	618	1573	1753	1877	1568
3000.1	22	40	144	244	408	290	572	1531	1794	1887	1262
3120.1	40	72	127	301	369	292	618	1618	1811	1958	1508
3240.1	69	-2	84	339	409	274	632	1632	1856	1832	1294
3360.1	140	123	105	277	490	306	689	1614	1837	2008	1194
3480.1	-6	46	85	340	438	354	541	1640	1923	2110	1351
3600.1	51	58	157	349	372	326	682	1584	1951	1992	1381
3720.1	49	-6	40	369	391	379	709	1671	1942	2046	1274
3840.1	-20	7	93	262	421	261	749	1636	2060	2040	1366
3960.1	-8	0	134	329	467	242	672	1640	2031	2085	1516
4080.2	83	86	121	399	480	307	744	1672	2049	2195	1344
4200.1	62	49	111	340	467	368	639	1647	1995	2134	1367
4320.2	36	59	119	353	467	294	785	1767	2095	2085	1420
4440.2	63	29	195	336	478	422	654	1736	2084	2102	1495
4560.2	56	120	174	314	476	350	715	1748	2030	2067	1565
4680.1	20	144	173	337	496	414	793	2023	2021	2127	1506
4800.1	148	37	113	367	536	404	798	1804	2083	2099	1456
4920.2	62	38	130	356	492	360	748	1820	2081	2070	1379
5040.2	30	118	100	418	535	354	810	1862	2185	2089	1525
5160.2	20	76	122	457	485	385	671	1819	2068	2125	1705
5280.2	55	127	124	354	475	457	811	1812	2084	2150	1513
5400.2	51	71	166	406	540	491	802	1817	2127	2230	1518
5520.2	114	25	92	254	478	404	735	1855	2068	2224	1560
5640.2	12	106	225	286	531	469	789	1923	2206	2173	1658
5760.2	11	32	129	343	538	462	789	1887	2193	2261	1352
5880.2	44	116	128	395	552	359	903	1992	2063	2261	1638
6000.2	12	57	61	428	476	424	776	1834	2177	2205	1505
6120.2	26	-10	150	438	575	353	757	1889	2097	2288	1568
6240.2	39	110	138	386	585	447	839	1902	2112	2197	1481
6360.2	0	96	156	348	598	398	834	1964	2117	2292	1481
6480.2	29	56	159	365	531	422	788	1953	2178	2245	1574
6600.2	11	99	195	404	565	427	938	1929	2237	2115	1625
6720.2	61	76	204	364	544	478	849	1926	2213	2066	1684
6840.2	50	125	223	519	543	376	801	1971	2265	2140	1642
6960.2	15	24	219	434	581	448	788	2003	2280	2362	1631
7080.2	40	127	231	479	602	458	738	1959	2233	2211	1561
7200.2	23	78	219	344	617	369	818	1892	2282	2336	1564
7320.2	89	44	105	467	545	423	796	2056	2191	2321	1676
7440.2	-8	74	141	416	644	399	812	2124	2276	2307	1536
7560.2	59	118	179	433	578	425	816	1998	2351	2365	1525
7680.2	89	72	184	428	609	401	831	2084	2308	2411	1622
7800.2	62	90	160	440	645	428	721	1998	2185	2354	1517
7920.2	36	130	227	516	648	479	966	1995	2374	2430	1669
8040.3	26	25	197	426	633	411	877	1948	2174	2426	1667
8160.3	29	33	121	442	613	448	821	2093	2241	2203	1486
8280.3	66	79	254	485	673	501	893	2038	2260	2360	1767
8400.3	36	107	238	523	674	506	873	1950	2361	2404	1525
8520.2	36	106	179	502	593	484	810	2014	2340	2308	1631
8640.2	34	97	219	473	633	508	772	2039	2334	2413	1674
8760.2	76	93	246	439	652	529	892	2131	2286	2430	1536
8880.3	44	115	164	447	685	505	941	2025	2358	2494	1576
9000.3	20	111	132	485	574	449	829	2001	2427	2382	1699
9120.3	84	72	278	572	628	473	803	2148	2413	2453	1678
9240.3	106	65	225	487	737	539	973	2096	2358	2426	1610
9360.3	18	148	191	489	733	462	838	2059	2295	2364	1737
9480.3	56	115	246	461	678	447	1015	2117	2377	2472	1604
9600.3	60	97	200	518	693	503	806	2136	2235	2377	1577
9720.3	72	104	236	501	704	550	932	2035	2427	2491	1769
9840.3	75	131	207	520	720	507	934	2098	2393	2486	1696
9960.3	16	112	135	573	741	476	945	2093	2378	2465	1924
10080.3	82	127	225	557	668	520	829	2062	2388	2502	1740
10200.3	24	73	168	598	735	488	848	2089	2355	2372	1790
10320.3	69	165	263	591	687	534	832	2153	2504	2384	1755
10440.3	75	73	283	566	708	488	793	1981	2219	2519	1793
10560.3	-21	122	174	501	717	547	882	2129	2402	2502	1744
10680.3	70	64	336	503	642	557	887	2151	2391	2532	1604
10800.3	94	155	245	555	661	540	894	2138	2375	2550	1702
10920.3	3	156	166	562	738	477	1033	2036	2426	2481	1609
11040.4	22	114	229	586	685	515	819	2052	2386	2469	1693
11160.3	9	91	182	559	747	603	851	2099	2496	2446	1589
11280.4	70	100	181	628	678	525	876	2086	2475	2531	1668
11400.3	44	158	298	582	771	571	876	1979	2387	2406	1664
11520.3	-6	117	260	535	705	536	830	2122	2499	2611	1716
11640.4	29	110	343	607	662	426	942	2187	2542	2480	1775
11760.4	32	134	262	650	786	509	860	2089	2386	2492	1578
11880.3	30	149	225	543	646	491	862	2116	2516	2574	1814
12000.4	119	94	188	560	664	604	923	2019	2460	2715	1840
12120.4	41	143	213	583	718	580	861	2208	2458	2435	1789
12240.3	72	58	343	552	767	511	1114	2090	2407	2567	1744
12360.4	26	154	258	580	703	586	867	2058	2488	2620	1778
12480.4	90	159	289	615	761	561	890	2098	2559	2506	1714
12600.4	141	106	352	502	777	588	986	2091	2379	2633	1839
12720.4	43	74	226	595	739	608	970	2163	2448	2525	1813
12840.4	-12	107	235	523	796	660	1005	2214	2494	2429	1552
12960.4	49	61	237	551	736	586	982	2257	2440	2458	1708
13080.4	7	155	267	608	743	568	1022	2127	2456	2520	1704
13200.4	52	89	257	537	746	570	832	2203	2523	2515	1680
13320.4	23	70	365	557	774	570	956	2092	2496	2546	1819
13440.4	70	84	257	526	779	606	943	2185	2450	2711	1641
13560.4	88	64	374	497	701	618	1026	2118	2500	2603	1762
13680.4	71	77	313	614	752	603	1052	2114	2560	2554	1647
13800.4	60	118	305	583	768	586	899	2177	2423	2564	1751
13920.4	163	110	336	584	742	587	1040	2142	2538	2659	1889
14040.4	15	71	262	559	829	617	1013	2209	2485	2560	1923
14160.4	115	159	285	575	752	696	905	2114	2553	2553	1845
14280.4	54	151	336	626	842	555	997	2118	2530	2640	1827
14400.4	58	65	266	547	797	572	894	2180	2564	2624	1909
14520.5	24	151	360	549	784	622	1116	2118	2538	2736	1752
14640.5	36	83	287	608	796	648	1019	2168	2438	2612	1717
14760.5	51	77	312	611	808	518	984	2195	2531	2627	1691
14880.4	87	201	249	608	851	556	948	2222	2564	2506	1690
15000.4	78	107	354	583	817	594	919	2236	2417	2605	1678
15120.4	12	64	457	604	869	544	1031	2168	2583	2726	1680
15240.5	67	84	416	646	797	586	1018	2172	2644	2573	1846
15360.5	-22	113	399	634	790	583	955	2225	2530	2615	1807
15480.5	-42	160	419	578	762	634	955	2208	2500	2792	1858
15600.5	125	127	282	573	786	575	871	2257	2545	2646	1781
15720.4	89	91	292	637	823	626	915	2184	2582	2638	1824
15840.5	142	119	302	636	826	579	1073	2284	2680	2614	1808
15960.5	68	156	432	627	867	527	996	2234	2467	2728	1892
16080.5	114	157	400	562	814	666	1034	2212	2517	2697	1817
16200.5	23	57	286	670	794	558	1068	2129	2496	2783	1937
16320.5	26	190	438	630	816	610	955	2324	2634	2887	1753
16440.5	65	136	326	665	834	580	961	2208	2545	2658	1899
16560.5	133	139	288	614	862	639	1040	2098	2595	2562	1798
16680.5	50	128	321	639	866	603	980	2134	2617	2575	1762
16800.5	92	74	381	632	793	595	1061	2254	2539	2615	1847
16920.5	26	112	317	704	837	563	942	2219	2446	2553	1777
17040.5	154	154	324	682	840	559	1018	2241	2641	2590	1764
17160.5	46	201	331	618	814	639	1058	2220	2630	2661	1713
17280.5	129	133	384	588	839	630	1004	2294	2581	2693	1760
17400.5	37	111	396	646	865	644	1048	2152	2534	2732	1857
17520.5	60	100	325	588	851	600	1095	2184	2576	2717	1872
17640.6	74	110	415	511	895	598	1049	2163	2656	2715	1688
17760.5	69	76	551	646	850	644	1035	2282	2499	2683	1914
17880.5	90	98	375	730	869	638	1024	2251	2664	2734	1736
18000.5	79	125	403	586	831	660	1035	2222	2601	2665	1706
18120.5	-20	140	282	622	800	558	871	2195	2613	2753	1817
18240.6	8	136	360	658	775	627	895	2277	2660	2603	1812
18360.6	8	137	338	739	886	624	950	2299	2624	2756	1754
18480.5	41	101	332	701	843	674	1045	2234	2736	2731	1850
18600.5	43	78	362	762	859	689	1106	2339	2593	2614	1811
18720.6	79	162	410	594	932	607	970	2297	2597	2871	1798
18840.6	32	207	311	613	942	682	900	2234	2567	2665	1755
18960.6	44	206	414	682	906	649	1221	2264	2716	2729	1814
19080.6	40	176	461	649	862	686	1141	2227	2599	2648	1811
19200.6	38	155	381	703	871	563	1159	2177	2687	2687	1913
19320.6	34	93	398	652	885	600	1028	2204	2632	2756	1802
19440.5	26	183	483	693	907	629	906	2281	2625	2616	1876
19560.6	27	132	495	655	852	568	967	2303	2657	2689	1760
19680.6	81	82	330	698	886	697	1004	2210	2610	2703	1857
19800.5	19	193	432	662	975	607	947	2203	2773	2756	1724
19920.6	87	177	281	713	948	689	1153	2264	2685	2789	1826
20040.6	82	128	275	751	863	618	1078	2302	2618	2731	1797
20160.6	38	163	452	709	930	636	956	2245	2642	2752	1831
20280.6	97	179	352	636	884	597	849	2326	2635	2680	1916
20400.6	86	148	379	744	902	711	984	2235	2687	2804	1996
20520.6	167	215	309	679	894	749	942	2242	2684	2812	2011
20640.6	54	96	354	697	960	662	964	2196	2555	2651	1848
20760.6	65	80	382	691	928	693	961	2293	2540	2689	1874
20880.6	113	176	406	732	955	656	914	2189	2622	2734	1834
21000.6	73	148	436	734	834	665	1115	2156	2594	2679	1926
21120.5	58	183	444	714	867	693	1027	2381	2671	2751	1829
21240.6	116	154	386	735	972	631	974	2238	2550	2778	1825
21360.6	58	146	324	740	931	666	1035	2270	2679	2855	1956
21480.6	47	52	378	673	867	653	1099	2248	2637	2923	1779
21600.6	87	154	354	679	953	660	933	2391	2628	2715	1899
21720.6	68	173	358	616	1024	727	1057	2284	2692	2656	1848
21840.6	108	166	345	704	878	660	992	2252	2624	2706	1854
21960.6	78	153	341	757	970	596	939	2237	2637	2639	1983
22080.6	76	159	381	663	920	762	878	2358	2701	2850	1690
22200.6	79	115	408	728	901	664	1014	2396	2699	2885	1927
22320.6	40	126	409	699	855	734	1036	2298	2706	2779	1965
22440.6	163	144	392	736	937	673	963	2359	2687	2860	1825
22560.7	102	212	363	754	852	681	949	2332	2596	2776	1810
22680.7	97	108	405	666	892	681	910	2298	2718	2762	1814
22800.7	46	90	399	698	858	646	1003	2266	2689	2707	1902
22920.7	31	97	366	702	893	687	931	2308	2661	2886	1882
23040.7	24	144	421	762	980	648	968	2258	2645	2711	1718
23160.7	43	56	356	801	969	561	1021	2254	2609	2728	1756
23280.6	46	166	327	765	925	707	867	2230	2717	2743	1854
23400.7	82	153	329	759	945	586	939	2224	2744	2831	1817
23520.7	42	209	378	857	965	695	1133	2247	2631	2853	1883
23640.7	96	138	578	792	970	682	1092	2275	2662	2844	1790
23760.7	44	110	357	741	936	651	1040	2309	2749	2821	1777
23880.7	58	195	450	766	902	660	1010	2247	2694	2892	1804
24000.7	36	97	481	638	986	714	1044	2327	2711	2952	1903
24120.7	66	262	326	764	961	681	1081	2335	2704	2816	1869
24240.7	111	219	409	754	996	647	905	2379	2768	2601	1766
24360.7	55	133	319	822	949	643	1041	2284	2591	2874	1770
24480.7	26	169	546	822	933	589	999	2394	2676	2814	1899
24600.7	175	219	500	764	933	573	880	2397	2581	2821	1794
24720.7	-29	148	531	748	905	699	1006	2335	2692	2843	1789
24840.7	89	141	473	767	985	692	1083	2247	2625	2837	1920
24960.7	66	148	592	784	1042	582	1046	2276	2590	2815	1920
25080.7	37	123	499	832	925	626	1042	2268	2665	2720	1856
25200.8	115	105	563	812	967	694	995	2178	2753	2659	1885
25320.7	41	136	613	730	903	758	1058	2417	2662	2854	1834
25440.8	139	119	501	861	963	713	938	2346	2765	2753	1917
25560.8	99	108	517	816	1029	710	990	2187	2739	2711	1835
25680.7	87	165	555	800	987	566	1095	2265	2651	2865	1871
25800.8	34	182	609	801	1077	618	920	2293	2659	2894	1977
25920.8	46	164	612	810	999	675	1118	2312	2677	2909	1858
26040.8	52	220	558	907	986	667	981	2249	2699	2908	1728
26160.8	64	142	476	725	1038	638	1039	2228	2703	2862	1885
26280.7	83	178	488	830	1051	677	1077	2275	2655	2899	1842
26400.8	50	232	529	800	1035	668	1060	2284	2865	2855	1860
26520.7	89	190	536	838	946	730	1092	2315	2708	2896	1959
26640.7	49	225	472	803	1154	664	984	2327	2806	2884	1906
26760.8	19	195	546	737	918	604	1097	2287	2784	2822	1963
26880.7	-27	180	572	800	1032	648	1138	2366	2804	2757	1838
27000.8	37	183	545	776	982	711	1157	2238	2675	2807	1781
27120.8	68	178	484	754	993	689	1145	2375	2788	2848	1915
27240.7	93	100	504	752	1012	678	1104	2382	2620	2909	1776
27360.8	-20	153	539	767	1008	681	869	2171	2800	2741	1946
27480.8	38	169	568	901	926	759	1019	2313	2764	2928	1896
27600.8	-9	176	620	769	1050	722	1102	2244	2632	2906	1854
27720.8	11	125	510	777	1012	685	1225	2227	2772	2875	1927
27840.8	58	196	558	857	965	595	1013	2282	2701	2908	1760
27960.8	83	107	597	847	1045	741	861	2299	2662	2795	1916
28080.8	8	188	535	797	1058	688	937	2243	2814	2887	1838
28200.8	45	111	666	809	1072	701	1054	2418	2775	2873	1876
28320.8	-7	134	667	795	1004	690	960	2323	2781	2905	1953
28440.8	70	172	677	702	984	718	1046	2223	2772	2820	1821
28560.8	81	174	477	827	922	694	990	2222	2733	2871	1846
28680.8	36	117	624	819	1012	692	994	2328	2788	2771	1762
28800.8	7	109	554	871	1006	702	1120	2286	2834	2823	1933
28920.8	74	187	610	929	1054	713	956	2197	2842	2732	1942
29040.8	49	187	606	907	934	703	942	2138	2699	2880	1804
29160.8	77	152	630	811	990	678	890	2264	2822	2945	1863
29280.9	53	202	664	855	1068	618	670	2379	2799	2784	1760
29400.9	76	175	700	805	984	720	572	2185	2879	2881	1927
29520.9	51	156	559	850	1011	716	574	2278	2819	2840	1753
29640.9	35	198	611	821	1048	710	516	2283	2715	2833	1869
29760.9	102	156	629	893	1003	730	533	2245	2742	2934	1909
29880.9	49	143	685	882	1050	702	571	2297	2815	2846	1839
30000.8	74	212	520	795	1043	707	473	2274	2772	2806	1769
30120.9	104	191	654	965	1033	653	476	2246	2744	2843	1931
30240.8	83	111	644	798	794	613	598	1824	2142	2040	1374
30360.9	105	255	551	783	1015	707	600	2318	2678	2827	1714
30480.8	29	171	696	851	991	727	526	2299	2723	2872	1845
30600.9	84	127	695	788	995	644	675	2304	2745	3035	1721
30720.9	85	203	660	904	1108	719	497	2333	2736	2793	1991
30840.9	112	230	655	977	1070	574	501	2275	2765	2781	1952
30960.9	36	176	611	798	1075	659	566	2307	2734	2778	1906
31080.9	62	163	716	923	1100	800	442	2285	2767	2916	1759
31200.9	64	118	620	867	1019	648	478	2332	2846	2908	1949
31320.9	47	174	593	880	1029	660	598	2369	2665	2826	1794
31440.9	-7	151	633	845	959	659	485	2293	2735	2979	1798
31560.9	100	161	508	800	1025	656	519	2247	2710	2896	1821
31680.9	112	167	762	880	1057	699	551	2386	2773	2853	1946
31800.9	127	164	559	923	1026	689	441	2381	2832	2854	1936
31920.9	97	92	534	893	1121	719	569	2388	2821	2876	2076
32040.9	28	115	594	926	981	658	511	2391	2756	2889	2038
32160.9	118	229	576	848	1093	746	437	2333	2675	2771	1883
32280.9	87	222	677	861	1060	683	455	2285	3086	2767	1884
32400.9	45	113	777	903	990	669	566	2350	2876	2835	1978
32520.9	78	137	804	860	1118	792	524	2249	2787	2858	1865
32640.9	90	193	679	853	1017	787	473	2419	2758	2876	1914
32760.9	66	139	626	868	1027	699	512	2377	2841	2914	1897
32881	64	203	649	924	1040	714	453	2344	2886	2963	1900
33000.9	18	200	557	851	1015	677	520	2305	2720	2921	1759
33121	20	112	641	937	1090	685	493	2458	2739	2769	1802
33241	39	132	577	908	1086	653	537	2226	2676	2916	1798
33361	55	172	752	894	1118	686	514	2327	2869	3035	1801
33481	-4	164	661	919	1084	759	548	2290	2750	2906	1901
33600.9	64	146	573	938	1043	650	575	2389	2884	2790	1902
33720.9	82	188	721	887	1115	722	497	2221	2790	2885	1911
33841	80	198	533	812	1017	656	540	2200	2714	2721	1864
33961	54	182	612	929	1069	801	502	2306	2887	2978	1931
34080.9	75	211	686	913	1101	686	425	2285	2836	2815	1836
34200.9	132	289	606	861	1007	745	559	2268	2856	2983	1927
34321	112	189	522	842	1077	760	412	2289	2787	3061	1676
34441	41	226	604	880	1124	724	528	2327	2770	2985	1919
34561	74	172	558	924	1107	687	479	2389	2821	2971	1893
34681	39	228	661	954	1046	699	484	2218	2795	2863	1909
34801	58	231	538	844	1139	691	525	2317	2833	2902	1980
34921	84	252	612	935	1040	683	425	2305	2913	2871	1904
35041	114	174	710	826	1039	666	531	2421	2887	2957	1872
35161	101	249	518	870	1096	657	493	2428	2771	2844	1887
35281	72	208	623	935	1036	709	425	2304	2842	3003	1932
35401	133	237	642	885	1098	746	586	2317	2832	2879	1888
35521	43	160	628	1011	1088	628	422	2305	2807	2919	1983
35641	63	194	819	932	1075	665	502	2391	2959	2844	1792
35761	59	211	865	1058	1024	759	564	2326	2877	2952	1771
35881	82	201	649	1014	1037	630	487	2344	2780	2781	1861
36001	83	172	779	929	1115	732	534	2283	2855	2741	1744
36121	94	181	723	913	1081	712	453	2238	2744	2876	1809
36241	-22	146	767	893	1033	711	382	2371	2891	2891	1776
36361	56	175	581	915	1111	620	564	2395	2842	2971	1818
36481.1	97	287	803	896	1077	646	397	2356	2833	2873	1974
36601	86	215	695	909	1028	738	483	2290	2664	2959	2090
36721.1	93	138	770	861	1064	619	523	2416	2804	2966	1709
36841	98	176	741	918	1069	617	429	2241	2796	2739	1825
36961	-1	233	632	842	1053	750	572	2209	2855	2916	1857
37081.1	-61	135	659	917	1104	716	479	2310	2896	2898	1744
37201.1	98	178	694	848	1038	760	482	2320	2812	2950	1913
37321.1	123	189	713	972	1076	768	533	2327	2983	2965	1818
37441.1	64	114	723	871	1127	757	463	2417	2856	2960	1961
37561	24	235	883	930	1105	697	463	2293	2811	2987	1965
37681.1	71	230	711	924	1107	680	451	2425	2810	2909	1820
37801	86	310	755	811	1117	738	406	2295	2846	2835	1923
37921	39	121	842	948	1148	743	566	2341	2861	2975	1864
38041	32	188	664	919	1124	747	548	2240	2771	3017	1741
38161.1	89	237	695	888	1059	692	444	2322	2779	3033	1785
38281.1	129	270	645	952	1074	783	536	2247	2825	2905	2004
38401.1	91	185	637	814	1137	671	425	2472	2881	3078	1801
38521.1	58	158	746	911	1146	727	482	2392	2882	2827	1861
38641.1	149	277	855	981	1224	736	510	2544	3120	3140	1993
38761.1	35	157	698	906	1091	691	374	2413	2880	2945	1814
38881	62	160	723	875	1186	780	468	2348	2923	3034	1884
39001.1	83	225	621	959	1103	813	431	2219	2854	3057	1735
39121.1	109	232	499	926	1153	716	434	2304	2850	2915	1856
39241.1	69	201	660	964	1165	755	534	2354	2713	3083	1870
39361.1	107	240	740	974	1146	689	433	2311	2902	2959	1944
39481.1	95	151	743	856	1134	706	522	2358	2876	3019	1855
39601.1	122	269	743	920	1097	796	528	2316	2959	3027	1996
39721.1	55	216	663	924	1138	866	463	2320	2924	3016	1956
39841.1	65	187	883	927	1104	674	515	2402	2908	2978	1860
39961.1	35	221	587	864	1088	755	439	2408	2780	3116	1820
40081.1	83	213	717	895	1143	811	520	2344	2888	2930	1898
40201.1	74	145	774	957	1143	791	518	2385	2778	2887	1878
40321.1	141	163	808	978	1200	703	394	2709	2997	2957	1939
40441.2	40	174	611	949	1138	711	485	2377	2862	2966	1800
40561.2	73	235	577	967	1151	804	444	2420	2881	2931	1884
40681.2	144	242	818	959	1074	630	536	2361	2898	2845	1796
40801.2	69	171	707	949	1077	716	514	2365	2942	2889	1936
40921.2	9	214	588	938	1091	770	567	2289	2897	2905	1872
41041.2	15	292	813	939	1108	775	524	2307	2925	2962	1827
41161.1	89	180	699	884	1165	670	343	2288	2829	2915	1943
41281.2	149	205	661	968	1101	745	627	2327	2870	2942	1935
41401.2	116	282	734	899	1111	736	533	2249	2823	3111	1845
41521.1	61	226	777	982	1192	721	482	2420	2754	2956	1841
41641.2	82	219	711	949	1141	728	536	2303	2903	2908	1806
41761.1	84	216	743	989	1137	716	403	2377	2768	3028	1891
41881.1	65	185	644	908	1097	564	510	2339	2805	2873	1927
42001.2	39	179	767	911	1124	717	491	2341	2887	3034	1899
42121.2	-14	223	826	975	1111	597	476	2345	2841	2964	1948
42241.2	145	253	871	973	1161	685	577	2464	2862	2988	1900
42361.2	68	212	598	1072	1134	802	434	2303	2879	2986	1832
42481.2	75	191	868	958	1124	829	508	2297	2749	2877	1807
42601.2	63	224	637	909	1209	677	428	2431	2982	3038	1743
42721.2	55	250	727	1002	1135	676	523	2343	2905	2895	1897
42841.2	71	133	963	1060	1102	734	503	2328	2768	2976	1803
42961.2	98	229	672	930	1177	805	406	2289	2825	2938	1801
43081.2	65	255	622	946	1184	667	589	2415	2881	3126	1911
43201.2	53	250	696	979	1155	715	469	2356	2893	2891	1976
43321.2	96	254	722	1062	1083	718	509	2265	2958	3012	1865
43441.2	67	196	715	921	1203	689	505	2273	2913	3029	1834
43561.2	96	242	641	958	1123	681	510	2360	2805	2956	1816
43681.3	70	256	787	925	1167	770	446	2262	2938	2909	1983
43801.2	-3	178	611	1036	1137	666	493	2412	2837	2980	1939
43921.3	35	252	707	1004	1140	650	464	2383	2865	2997	1980
44041.3	72	264	606	958	1138	740	499	2323	2891	2981	1893
44161.2	122	299	879	943	1158	646	482	2256	2858	2923	1736
44281.3	106	386	808	928	1150	707	462	2396	2811	2999	1849
44401.3	21	279	730	918	1058	648	509	2253	2874	3055	1820
44521.3	84	210	742	1025	1119	601	420	2293	2914	3036	1804
44641.3	82	217	666	961	1149	647	442	2352	2864	2853	1748
44761.3	136	304	719	952	1155	864	438	2379	2886	3082	1847
44881.2	24	230	778	958	1188	611	493	2314	2808	3074	1812
45001.3	118	214	594	1067	1134	631	468	2353	2868	2938	1796
45121.3	49	155	655	969	1180	510	374	2392	2931	2983	1891
45241.3	104	233	668	1049	1164	526	534	2270	3035	2980	1858
45361.3	59	234	623	919	1150	496	399	2311	2820	2969	1939
45481.3	53	321	704	1044	1138	476	409	2396	2934	3016	1909
45601.3	85	269	790	968	1172	515	575	2437	2894	3024	1845
45721.3	44	228	845	975	1176	535	409	2315	2895	3020	1760
45841.3	103	204	744	950	1086	476	505	2330	2938	2942	1786
45961.3	82	183	925	1008	1192	364	457	2400	2894	2813	1894
46081.3	55	288	818	1014	1090	484	433	2330	2868	2940	1919
46201.3	49	226	691	981	1220	459	541	2315	2916	2863	1894
46321.3	50	238	681	929	1214	455	399	2399	2918	3036	1839
46441.3	85	284	751	1058	1131	550	394	2376	2859	3076	1934
46561.3	82	218	663	997	1137	562	451	2327	2874	3016	1812
46681.3	108	249	644	1008	1191	498	439	2357	2844	2999	1846
46801.3	114	232	708	1031	1213	484	569	2398	2853	2942	1840
46921.3	143	294	823	1020	1147	505	472	2350	2970	2957	1931
47041.3	97	201	794	918	1226	444	490	2278	2887	2953	1781
47161.3	63	254	898	1042	1170	469	530	2270	2893	2918	1835
47281.3	61	200	714	1074	1177	453	459	2368	2899	3022	1796
47401.3	100	321	781	999	1128	413	523	2285	2923	2900	1695
47521.3	63	246	915	1018	1162	444	438	2308	2999	2827	1815
47641.3	40	234	756	1077	1115	395	402	2350	2805	2965	1918
47761.3	4	244	963	1087	1168	525	478	2409	2803	2898	1925
47881.3	73	234	832	982	1201	472	471	2353	2874	2894	1737
48001.4	70	280	937	1036	1162	438	421	2355	2985	3082	1892
48121.4	40	224	754	1038	1191	464	465	2319	2864	2965	1852
48241.4	48	241	784	910	1156	469	518	2389	2930	2961	1882
48361.4	91	243	879	998	1184	473	555	2310	2948	2867	1824

## Sheet: bsa_pepsin
time	8	7	6.5	6	5	4.5	4	3.5	3	2.5	2
0	17	-87	-57	83	143	89	92	556	672	1013	696
120.1	-57	113	-16	2	179	99	163	633	1023	1139	628
240	22	-15	21	153	144	34	227	720	904	1130	734
360	-17	-60	75	71	188	74	211	780	1090	1190	791
480	-31	46	-3	174	153	83	256	817	1102	1275	950
600	65	-68	-30	136	207	121	269	899	1113	1316	791
720	9	22	23	86	202	103	313	912	1151	1280	924
840	65	42	-33	168	169	73	334	1040	1264	1395	949
960	10	44	54	139	210	82	360	976	1296	1424	932
1080	-48	77	57	213	220	111	320	1058	1402	1465	925
1200	60	-37	24	197	217	171	400	1143	1518	1572	1025
1320	52	-6	81	266	244	137	386	1127	1466	1434	1077
1440.1	20	31	6	201	250	64	390	1095	1555	1484	1122
1560.1	-2	-12	5	139	243	201	431	1263	1552	1620	1057
1680.1	18	10	44	245	281	225	465	1301	1615	1670	1001
1800.1	1	-1	49	223	281	199	406	1366	1613	1534	1206
1920.1	7	-55	63	278	278	204	444	1358	1681	1689	1110
2040.1	51	-6	77	287	378	223	488	1416	1719	1710	1193
2160.1	31	-30	38	192	322	200	516	1411	1764	1729	1103
2280.1	4	95	110	181	349	187	552	1554	1730	1588	1257
2400.1	61	85	-15	295	334	282	611	1520	1741	1820	1282
2520.1	54	32	90	287	342	161	561	1492	1836	1772	1272
2640.1	22	66	29	270	340	215	547	1596	1808	1862	1202
2760.1	111	67	1	283	380	258	563	1514	1903	1830	1366
2880.1	21	75	117	274	345	269	618	1573	1753	1877	1568
3000.1	22	40	144	244	408	290	572	1531	1794	1887	1262
3120.1	40	72	127	301	369	292	618	1618	1811	1958	1508
3240.1	69	-2	84	339	409	274	632	1632	1856	1832	1294
3360.1	140	123	105	277	490	306	689	1614	1837	2008	1194
3480.1	-6	46	85	340	438	354	541	1640	1923	2110	1351
3600.1	51	58	157	349	372	326	682	1584	1951	1992	1381
3720.1	49	-6	40	369	391	379	709	1671	1942	2046	1274
3840.1	-20	7	93	262	421	261	749	1636	2060	2040	1366
3960.1	-8	0	134	329	467	242	672	1640	2031	2085	1516
4080.2	83	86	121	399	480	307	744	1672	2049	2195	1344
4200.1	62	49	111	340	467	368	639	1647	1995	2134	1367
4320.2	36	59	119	353	467	294	785	1767	2095	2085	1420
4440.2	63	29	195	336	478	422	654	1736	2084	2102	1495
4560.2	56	120	174	314	476	350	715	1748	2030	2067	1565
4680.1	20	144	173	337	496	414	793	2023	2021	2127	1506
4800.1	148	37	113	367	536	404	798	1804	2083	2099	1456
4920.2	62	38	130	356	492	360	748	1820	2081	2070	1379
5040.2	30	118	100	418	535	354	810	1862	2185	2089	1525
5160.2	20	76	122	457	485	385	671	1819	2068	2125	1705
5280.2	55	127	124	354	475	457	811	1812	2084	2150	1513
5400.2	51	71	166	406	540	491	802	1817	2127	2230	1518
5520.2	114	25	92	254	478	404	735	1855	2068	2224	1560
5640.2	12	106	225	286	531	469	789	1923	2206	2173	1658
5760.2	11	32	129	343	538	462	789	1887	2193	2261	1352
5880.2	44	116	128	395	552	359	903	1992	2063	2261	1638
6000.2	12	57	61	428	476	424	776	1834	2177	2205	1505
6120.2	26	-10	150	438	575	353	757	1889	2097	2288	1568
6240.2	39	110	138	386	585	447	839	1902	2112	2197	1481
6360.2	0	96	156	348	598	398	834	1964	2117	2292	1481
6480.2	29	56	159	365	531	422	788	1953	2178	2245	1574
6600.2	11	99	195	404	565	427	938	1929	2237	2115	1625
6720.2	61	76	204	364	544	478	849	1926	2213	2066	1684
6840.2	50	125	223	519	543	376	801	1971	2265	2140	1642
6960.2	15	24	219	434	581	448	788	2003	2280	2362	1631
7080.2	40	127	231	479	602	458	738	1959	2233	2211	1561
7200.2	23	78	219	344	617	369	818	1892	2282	2336	1564
7320.2	89	44	105	467	545	423	796	2056	2191	2321	1676
7440.2	-8	74	141	416	644	399	812	2124	2276	2307	1536
7560.2	59	118	179	433	578	425	816	1998	2351	2365	1525
7680.2	89	72	184	428	609	401	831	2084	2308	2411	1622
7800.2	62	90	160	440	645	428	721	1998	2185	2354	1517
7920.2	36	130	227	516	648	479	966	1995	2374	2430	1669
8040.3	26	25	197	426	633	411	877	1948	2174	2426	1667
8160.3	29	33	121	442	613	448	821	2093	2241	2203	1486
8280.3	66	79	254	485	673	501	893	2038	2260	2360	1767
8400.3	36	107	238	523	674	506	873	1950	2361	2404	1525
8520.2	36	106	179	502	593	484	810	2014	2340	2308	1631
8640.2	34	97	219	473	633	508	772	2039	2334	2413	1674
8760.2	76	93	246	439	652	529	892	2131	2286	2430	1536
8880.3	44	115	164	447	685	505	941	2025	2358	2494	1576
9000.3	20	111	132	485	574	449	829	2001	2427	2382	1699
9120.3	84	72	278	572	628	473	803	2148	2413	2453	1678
9240.3	106	65	225	487	737	539	973	2096	2358	2426	1610
9360.3	18	148	191	489	733	462	838	2059	2295	2364	1737
9480.3	56	115	246	461	678	447	1015	2117	2377	2472	1604
9600.3	60	97	200	518	693	503	806	2136	2235	2377	1577
9720.3	72	104	236	501	704	550	932	2035	2427	2491	1769
9840.3	75	131	207	520	720	507	934	2098	2393	2486	1696
9960.3	16	112	135	573	741	476	945	2093	2378	2465	1924
10080.3	82	127	225	557	668	520	829	2062	2388	2502	1740
10200.3	24	73	168	598	735	488	848	2089	2355	2372	1790
10320.3	69	165	263	591	687	534	832	2153	2504	2384	1755
10440.3	75	73	283	566	708	488	793	1981	2219	2519	1793
10560.3	-21	122	174	501	717	547	882	2129	2402	2502	1744
10680.3	70	64	336	503	642	557	887	2151	2391	2532	1604
10800.3	94	155	245	555	661	540	894	2138	2375	2550	1702
10920.3	3	156	166	562	738	477	1033	2036	2426	2481	1609
11040.4	22	114	229	586	685	515	819	2052	2386	2469	1693
11160.3	9	91	182	559	747	603	851	2099	2496	2446	1589
11280.4	70	100	181	628	678	525	876	2086	2475	2531	1668
11400.3	44	158	298	582	771	571	876	1979	2387	2406	1664
11520.3	-6	117	260	535	705	536	830	2122	2499	2611	1716
11640.4	29	110	343	607	662	426	942	2187	2542	2480	1775
11760.4	32	134	262	650	786	509	860	2089	2386	2492	1578
11880.3	30	149	225	543	646	491	862	2116	2516	2574	1814
12000.4	119	94	188	560	664	604	923	2019	2460	2715	1840
12120.4	41	143	213	583	718	580	861	2208	2458	2435	1789
12240.3	72	58	343	552	767	511	1114	2090	2407	2567	1744
12360.4	26	154	258	580	703	586	867	2058	2488	2620	1778
12480.4	90	159	289	615	761	561	890	2098	2559	2506	1714
12600.4	141	106	352	502	777	588	986	2091	2379	2633	1839
12720.4	43	74	226	595	739	608	970	2163	2448	2525	1813
12840.4	-12	107	235	523	796	660	1005	2214	2494	2429	1552
12960.4	49	61	237	551	736	586	982	2257	2440	2458	1708
13080.4	7	155	267	608	743	568	1022	2127	2456	2520	1704
13200.4	52	89	257	537	746	570	832	2203	2523	2515	1680
13320.4	23	70	365	557	774	570	956	2092	2496	2546	1819
13440.4	70	84	257	526	779	606	943	2185	2450	2711	1641
13560.4	88	64	374	497	701	618	1026	2118	2500	2603	1762
13680.4	71	77	313	614	752	603	1052	2114	2560	2554	1647
13800.4	60	118	305	583	768	586	899	2177	2423	2564	1751
13920.4	163	110	336	584	742	587	1040	2142	2538	2659	1889
14040.4	15	71	262	559	829	617	1013	2209	2485	2560	1923
14160.4	115	159	285	575	752	696	905	2114	2553	2553	1845
14280.4	54	151	336	626	842	555	997	2118	2530	2640	1827
14400.4	58	65	266	547	797	572	894	2180	2564	2624	1909
14520.5	24	151	360	549	784	622	1116	2118	2538	2736	1752
14640.5	36	83	287	608	796	648	1019	2168	2438	2612	1717
14760.5	51	77	312	611	808	518	984	2195	2531	2627	1691
14880.4	87	201	249	608	851	556	948	2222	2564	2506	1690
15000.4	78	107	354	583	817	594	919	2236	2417	2605	1678
15120.4	12	64	457	604	869	544	1031	2168	2583	2726	1680
15240.5	67	84	416	646	797	586	1018	2172	2644	2573	1846
15360.5	-22	113	399	634	790	583	955	2225	2530	2615	1807
15480.5	-42	160	419	578	762	634	955	2208	2500	2792	1858
15600.5	125	127	282	573	786	575	871	2257	2545	2646	1781
15720.4	89	91	292	637	823	626	915	2184	2582	2638	1824
15840.5	142	119	302	636	826	579	1073	2284	2680	2614	1808
15960.5	68	156	432	627	867	527	996	2234	2467	2728	1892
16080.5	114	157	400	562	814	666	1034	2212	2517	2697	1817
16200.5	23	57	286	670	794	558	1068	2129	2496	2783	1937
16320.5	26	190	438	630	816	610	955	2324	2634	2887	1753
16440.5	65	136	326	665	834	580	961	2208	2545	2658	1899
16560.5	133	139	288	614	862	639	1040	2098	2595	2562	1798
16680.5	50	128	321	639	866	603	980	2134	2617	2575	1762
16800.5	92	74	381	632	793	595	1061	2254	2539	2615	1847
16920.5	26	112	317	704	837	563	942	2219	2446	2553	1777
17040.5	154	154	324	682	840	559	1018	2241	2641	2590	1764
17160.5	46	201	331	618	814	639	1058	2220	2630	2661	1713
17280.5	129	133	384	588	839	630	1004	2294	2581	2693	1760
17400.5	37	111	396	646	865	644	1048	2152	2534	2732	1857
17520.5	60	100	325	588	851	600	1095	2184	2576	2717	1872
17640.6	74	110	415	511	895	598	1049	2163	2656	2715	1688
17760.5	69	76	551	646	850	644	1035	2282	2499	2683	1914
17880.5	90	98	375	730	869	638	1024	2251	2664	2734	1736
18000.5	79	125	403	586	831	660	1035	2222	2601	2665	1706
18120.5	-20	140	282	622	800	558	871	2195	2613	2753	1817
18240.6	8	136	360	658	775	627	895	2277	2660	2603	1812
18360.6	8	137	338	739	886	624	950	2299	2624	2756	1754
18480.5	41	101	332	701	843	674	1045	2234	2736	2731	1850
18600.5	43	78	362	762	859	689	1106	2339	2593	2614	1811
18720.6	79	162	410	594	932	607	970	2297	2597	2871	1798
18840.6	32	207	311	613	942	682	900	2234	2567	2665	1755
18960.6	44	206	414	682	906	649	1221	2264	2716	2729	1814
19080.6	40	176	461	649	862	686	1141	2227	2599	2648	1811
19200.6	38	155	381	703	871	563	1159	2177	2687	2687	1913
19320.6	34	93	398	652	885	600	1028	2204	2632	2756	1802
19440.5	26	183	483	693	907	629	906	2281	2625	2616	1876
19560.6	27	132	495	655	852	568	967	2303	2657	2689	1760
19680.6	81	82	330	698	886	697	1004	2210	2610	2703	1857
19800.5	19	193	432	662	975	607	947	2203	2773	2756	1724
19920.6	87	177	281	713	948	689	1153	2264	2685	2789	1826
20040.6	82	128	275	751	863	618	1078	2302	2618	2731	1797
20160.6	38	163	452	709	930	636	956	2245	2642	2752	1831
20280.6	97	179	352	636	884	597	849	2326	2635	2680	1916
20400.6	86	148	379	744	902	711	984	2235	2687	2804	1996
20520.6	167	215	309	679	894	749	942	2242	2684	2812	2011
20640.6	54	96	354	697	960	662	964	2196	2555	2651	1848
20760.6	65	80	382	691	928	693	961	2293	2540	2689	1874
20880.6	113	176	406	732	955	656	914	2189	2622	2734	1834
21000.6	73	148	436	734	834	665	1115	2156	2594	2679	1926
21120.5	58	183	444	714	867	693	1027	2381	2671	2751	1829
21240.6	116	154	386	735	972	631	974	2238	2550	2778	1825
21360.6	58	146	324	740	931	666	1035	2270	2679	2855	1956
21480.6	47	52	378	673	867	653	1099	2248	2637	2923	1779
21600.6	87	154	354	679	953	660	933	2391	2628	2715	1899
21720.6	68	173	358	616	1024	727	1057	2284	2692	2656	1848
21840.6	108	166	345	704	878	660	992	2252	2624	2706	1854
21960.6	78	153	341	757	970	596	939	2237	2637	2639	1983
22080.6	76	159	381	663	920	762	878	2358	2701	2850	1690
22200.6	79	115	408	728	901	664	1014	2396	2699	2885	1927
22320.6	40	126	409	699	855	734	1036	2298	2706	2779	1965
22440.6	163	144	392	736	937	673	963	2359	2687	2860	1825
22560.7	102	212	363	754	852	681	949	2332	2596	2776	1810
22680.7	97	108	405	666	892	681	910	2298	2718	2762	1814
22800.7	46	90	399	698	858	646	1003	2266	2689	2707	1902
22920.7	31	97	366	702	893	687	931	2308	2661	2886	1882
23040.7	24	144	421	762	980	648	968	2258	2645	2711	1718
23160.7	43	56	356	801	969	561	1021	2254	2609	2728	1756
23280.6	46	166	327	765	925	707	867	2230	2717	2743	1854
23400.7	82	153	329	759	945	586	939	2224	2744	2831	1817
23520.7	42	209	378	857	965	695	1133	2247	2631	2853	1883
23640.7	96	138	578	792	970	682	1092	2275	2662	2844	1790
23760.7	44	110	357	741	936	651	1040	2309	2749	2821	1777
23880.7	58	195	450	766	902	660	1010	2247	2694	2892	1804
24000.7	36	97	481	638	986	714	1044	2327	2711	2952	1903
24120.7	66	262	326	764	961	681	1081	2335	2704	2816	1869
24240.7	111	219	409	754	996	647	905	2379	2768	2601	1766
24360.7	55	133	319	822	949	643	1041	2284	2591	2874	1770
24480.7	26	169	546	822	933	589	999	2394	2676	2814	1899
24600.7	175	219	500	764	933	573	880	2397	2581	2821	1794
24720.7	-29	148	531	748	905	699	1006	2335	2692	2843	1789
24840.7	89	141	473	767	985	692	1083	2247	2625	2837	1920
24960.7	66	148	592	784	1042	582	1046	2276	2590	2815	1920
25080.7	37	123	499	832	925	626	1042	2268	2665	2720	1856
25200.8	115	105	563	812	967	694	995	2178	2753	2659	1885
25320.7	41	136	613	730	903	758	1058	2417	2662	2854	1834
25440.8	139	119	501	861	963	713	938	2346	2765	2753	1917
25560.8	99	108	517	816	1029	710	990	2187	2739	2711	1835
25680.7	87	165	555	800	987	566	1095	2265	2651	2865	1871
25800.8	34	182	609	801	1077	618	920	2293	2659	2894	1977
25920.8	46	164	612	810	999	675	1118	2312	2677	2909	1858
26040.8	52	220	558	907	986	667	981	2249	2699	2908	1728
26160.8	64	142	476	725	1038	638	1039	2228	2703	2862	1885
26280.7	83	178	488	830	1051	677	1077	2275	2655	2899	1842
26400.8	50	232	529	800	1035	668	1060	2284	2865	2855	1860
26520.7	89	190	536	838	946	730	1092	2315	2708	2896	1959
26640.7	49	225	472	803	1154	664	984	2327	2806	2884	1906
26760.8	19	195	546	737	918	604	1097	2287	2784	2822	1963
26880.7	-27	180	572	800	1032	648	1138	2366	2804	2757	1838
27000.8	37	183	545	776	982	711	1157	2238	2675	2807	1781
27120.8	68	178	484	754	993	689	1145	2375	2788	2848	1915
27240.7	93	100	504	752	1012	678	1104	2382	2620	2909	1776
27360.8	-20	153	539	767	1008	681	869	2171	2800	2741	1946
27480.8	38	169	568	901	926	759	1019	2313	2764	2928	1896
27600.8	-9	176	620	769	1050	722	1102	2244	2632	2906	1854
27720.8	11	125	510	777	1012	685	1225	2227	2772	2875	1927
27840.8	58	196	558	857	965	595	1013	2282	2701	2908	1760
27960.8	83	107	597	847	1045	741	861	2299	2662	2795	1916
28080.8	8	188	535	797	1058	688	937	2243	2814	2887	1838
28200.8	45	111	666	809	1072	701	1054	2418	2775	2873	1876
28320.8	-7	134	667	795	1004	690	960	2323	2781	2905	1953
28440.8	70	172	677	702	984	718	1046	2223	2772	2820	1821
28560.8	81	174	477	827	922	694	990	2222	2733	2871	1846
28680.8	36	117	624	819	1012	692	994	2328	2788	2771	1762
28800.8	7	109	554	871	1006	702	1120	2286	2834	2823	1933
28920.8	74	187	610	929	1054	713	956	2197	2842	2732	1942
29040.8	49	187	606	907	934	703	942	2138	2699	2880	1804
29160.8	77	152	630	811	990	678	890	2264	2822	2945	1863
29280.9	53	202	664	855	1068	618	670	2379	2799	2784	1760
29400.9	76	175	700	805	984	720	572	2185	2879	2881	1927
29520.9	51	156	559	850	1011	716	574	2278	2819	2840	1753
29640.9	35	198	611	821	1048	710	516	2283	2715	2833	1869
29760.9	102	156	629	893	1003	730	533	2245	2742	2934	1909
29880.9	49	143	685	882	1050	702	571	2297	2815	2846	1839
30000.8	74	212	520	795	1043	707	473	2274	2772	2806	1769
30120.9	104	191	654	965	1033	653	476	2246	2744	2843	1931
30240.8	83	111	644	798	794	613	598	1824	2142	2040	1374
30360.9	105	255	551	783	1015	707	600	2318	2678	2827	1714
30480.8	29	171	696	851	991	727	526	2299	2723	2872	1845
30600.9	84	127	695	788	995	644	675	2304	2745	3035	1721
30720.9	85	203	660	904	1108	719	497	2333	2736	2793	1991
30840.9	112	230	655	977	1070	574	501	2275	2765	2781	1952
30960.9	36	176	611	798	1075	659	566	2307	2734	2778	1906
31080.9	62	163	716	923	1100	800	442	2285	2767	2916	1759
31200.9	64	118	620	867	1019	648	478	2332	2846	2908	1949
31320.9	47	174	593	880	1029	660	598	2369	2665	2826	1794
31440.9	-7	151	633	845	959	659	485	2293	2735	2979	1798
31560.9	100	161	508	800	1025	656	519	2247	2710	2896	1821
31680.9	112	167	762	880	1057	699	551	2386	2773	2853	1946
31800.9	127	164	559	923	1026	689	441	2381	2832	2854	1936
31920.9	97	92	534	893	1121	719	569	2388	2821	2876	2076
32040.9	28	115	594	926	981	658	511	2391	2756	2889	2038
32160.9	118	229	576	848	1093	746	437	2333	2675	2771	1883
32280.9	87	222	677	861	1060	683	455	2285	3086	2767	1884
32400.9	45	113	777	903	990	669	566	2350	2876	2835	1978
32520.9	78	137	804	860	1118	792	524	2249	2787	2858	1865
32640.9	90	193	679	853	1017	787	473	2419	2758	2876	1914
32760.9	66	139	626	868	1027	699	512	2377	2841	2914	1897
32881	64	203	649	924	1040	714	453	2344	2886	2963	1900
33000.9	18	200	557	851	1015	677	520	2305	2720	2921	1759
33121	20	112	641	937	1090	685	493	2458	2739	2769	1802
33241	39	132	577	908	1086	653	537	2226	2676	2916	1798
33361	55	172	752	894	1118	686	514	2327	2869	3035	1801
33481	-4	164	661	919	1084	759	548	2290	2750	2906	1901
33600.9	64	146	573	938	1043	650	575	2389	2884	2790	1902
33720.9	82	188	721	887	1115	722	497	2221	2790	2885	1911
33841	80	198	533	812	1017	656	540	2200	2714	2721	1864
33961	54	182	612	929	1069	801	502	2306	2887	2978	1931
34080.9	75	211	686	913	1101	686	425	2285	2836	2815	1836
34200.9	132	289	606	861	1007	745	559	2268	2856	2983	1927
34321	112	189	522	842	1077	760	412	2289	2787	3061	1676
34441	41	226	604	880	1124	724	528	2327	2770	2985	1919
34561	74	172	558	924	1107	687	479	2389	2821	2971	1893
34681	39	228	661	954	1046	699	484	2218	2795	2863	1909
34801	58	231	538	844	1139	691	525	2317	2833	2902	1980
34921	84	252	612	935	1040	683	425	2305	2913	2871	1904
35041	114	174	710	826	1039	666	531	2421	2887	2957	1872
35161	101	249	518	870	1096	657	493	2428	2771	2844	1887
35281	72	208	623	935	1036	709	425	2304	2842	3003	1932
35401	133	237	642	885	1098	746	586	2317	2832	2879	1888
35521	43	160	628	1011	1088	628	422	2305	2807	2919	1983
35641	63	194	819	932	1075	665	502	2391	2959	2844	1792
35761	59	211	865	1058	1024	759	564	2326	2877	2952	1771
35881	82	201	649	1014	1037	630	487	2344	2780	2781	1861
36001	83	172	779	929	1115	732	534	2283	2855	2741	1744
36121	94	181	723	913	1081	712	453	2238	2744	2876	1809
36241	-22	146	767	893	1033	711	382	2371	2891	2891	1776
36361	56	175	581	915	1111	620	564	2395	2842	2971	1818
36481.1	97	287	803	896	1077	646	397	2356	2833	2873	1974
36601	86	215	695	909	1028	738	483	2290	2664	2959	2090
36721.1	93	138	770	861	1064	619	523	2416	2804	2966	1709
36841	98	176	741	918	1069	617	429	2241	2796	2739	1825
36961	-1	233	632	842	1053	750	572	2209	2855	2916	1857
37081.1	-61	135	659	917	1104	716	479	2310	2896	2898	1744
37201.1	98	178	694	848	1038	760	482	2320	2812	2950	1913
37321.1	123	189	713	972	1076	768	533	2327	2983	2965	1818
37441.1	64	114	723	871	1127	757	463	2417	2856	2960	1961
37561	24	235	883	930	1105	697	463	2293	2811	2987	1965
37681.1	71	230	711	924	1107	680	451	2425	2810	2909	1820
37801	86	310	755	811	1117	738	406	2295	2846	2835	1923
37921	39	121	842	948	1148	743	566	2341	2861	2975	1864
38041	32	188	664	919	1124	747	548	2240	2771	3017	1741
38161.1	89	237	695	888	1059	692	444	2322	2779	3033	1785
38281.1	129	270	645	952	1074	783	536	2247	2825	2905	2004
38401.1	91	185	637	814	1137	671	425	2472	2881	3078	1801
38521.1	58	158	746	911	1146	727	482	2392	2882	2827	1861
38641.1	149	277	855	981	1224	736	510	2544	3120	3140	1993
38761.1	35	157	698	906	1091	691	374	2413	2880	2945	1814
38881	62	160	723	875	1186	780	468	2348	2923	3034	1884
39001.1	83	225	621	959	1103	813	431	2219	2854	3057	1735
39121.1	109	232	499	926	1153	716	434	2304	2850	2915	1856
39241.1	69	201	660	964	1165	755	534	2354	2713	3083	1870
39361.1	107	240	740	974	1146	689	433	2311	2902	2959	1944
39481.1	95	151	743	856	1134	706	522	2358	2876	3019	1855
39601.1	122	269	743	920	1097	796	528	2316	2959	3027	1996
39721.1	55	216	663	924	1138	866	463	2320	2924	3016	1956
39841.1	65	187	883	927	1104	674	515	2402	2908	2978	1860
39961.1	35	221	587	864	1088	755	439	2408	2780	3116	1820
40081.1	83	213	717	895	1143	811	520	2344	2888	2930	1898
40201.1	74	145	774	957	1143	791	518	2385	2778	2887	1878
40321.1	141	163	808	978	1200	703	394	2709	2997	2957	1939
40441.2	40	174	611	949	1138	711	485	2377	2862	2966	1800
40561.2	73	235	577	967	1151	804	444	2420	2881	2931	1884
40681.2	144	242	818	959	1074	630	536	2361	2898	2845	1796
40801.2	69	171	707	949	1077	716	514	2365	2942	2889	1936
40921.2	9	214	588	938	1091	770	567	2289	2897	2905	1872
41041.2	15	292	813	939	1108	775	524	2307	2925	2962	1827
41161.1	89	180	699	884	1165	670	343	2288	2829	2915	1943
41281.2	149	205	661	968	1101	745	627	2327	2870	2942	1935
41401.2	116	282	734	899	1111	736	533	2249	2823	3111	1845
41521.1	61	226	777	982	1192	721	482	2420	2754	2956	1841
41641.2	82	219	711	949	1141	728	536	2303	2903	2908	1806
41761.1	84	216	743	989	1137	716	403	2377	2768	3028	1891
41881.1	65	185	644	908	1097	564	510	2339	2805	2873	1927
42001.2	39	179	767	911	1124	717	491	2341	2887	3034	1899
42121.2	-14	223	826	975	1111	597	476	2345	2841	2964	1948
42241.2	145	253	871	973	1161	685	577	2464	2862	2988	1900
42361.2	68	212	598	1072	1134	802	434	2303	2879	2986	1832
42481.2	75	191	868	958	1124	829	508	2297	2749	2877	1807
42601.2	63	224	637	909	1209	677	428	2431	2982	3038	1743
42721.2	55	250	727	1002	1135	676	523	2343	2905	2895	1897
42841.2	71	133	963	1060	1102	734	503	2328	2768	2976	1803
42961.2	98	229	672	930	1177	805	406	2289	2825	2938	1801
43081.2	65	255	622	946	1184	667	589	2415	2881	3126	1911
43201.2	53	250	696	979	1155	715	469	2356	2893	2891	1976
43321.2	96	254	722	1062	1083	718	509	2265	2958	3012	1865
43441.2	67	196	715	921	1203	689	505	2273	2913	3029	1834
43561.2	96	242	641	958	1123	681	510	2360	2805	2956	1816
43681.3	70	256	787	925	1167	770	446	2262	2938	2909	1983
43801.2	-3	178	611	1036	1137	666	493	2412	2837	2980	1939
43921.3	35	252	707	1004	1140	650	464	2383	2865	2997	1980
44041.3	72	264	606	958	1138	740	499	2323	2891	2981	1893
44161.2	122	299	879	943	1158	646	482	2256	2858	2923	1736
44281.3	106	386	808	928	1150	707	462	2396	2811	2999	1849
44401.3	21	279	730	918	1058	648	509	2253	2874	3055	1820
44521.3	84	210	742	1025	1119	601	420	2293	2914	3036	1804
44641.3	82	217	666	961	1149	647	442	2352	2864	2853	1748
44761.3	136	304	719	952	1155	864	438	2379	2886	3082	1847
44881.2	24	230	778	958	1188	611	493	2314	2808	3074	1812
45001.3	118	214	594	1067	1134	631	468	2353	2868	2938	1796
45121.3	49	155	655	969	1180	510	374	2392	2931	2983	1891
45241.3	104	233	668	1049	1164	526	534	2270	3035	2980	1858
45361.3	59	234	623	919	1150	496	399	2311	2820	2969	1939
45481.3	53	321	704	1044	1138	476	409	2396	2934	3016	1909
45601.3	85	269	790	968	1172	515	575	2437	2894	3024	1845
45721.3	44	228	845	975	1176	535	409	2315	2895	3020	1760
45841.3	103	204	744	950	1086	476	505	2330	2938	2942	1786
45961.3	82	183	925	1008	1192	364	457	2400	2894	2813	1894
46081.3	55	288	818	1014	1090	484	433	2330	2868	2940	1919
46201.3	49	226	691	981	1220	459	541	2315	2916	2863	1894
46321.3	50	238	681	929	1214	455	399	2399	2918	3036	1839
46441.3	85	284	751	1058	1131	550	394	2376	2859	3076	1934
46561.3	82	218	663	997	1137	562	451	2327	2874	3016	1812
46681.3	108	249	644	1008	1191	498	439	2357	2844	2999	1846
46801.3	114	232	708	1031	1213	484	569	2398	2853	2942	1840
46921.3	143	294	823	1020	1147	505	472	2350	2970	2957	1931
47041.3	97	201	794	918	1226	444	490	2278	2887	2953	1781
47161.3	63	254	898	1042	1170	469	530	2270	2893	2918	1835
47281.3	61	200	714	1074	1177	453	459	2368	2899	3022	1796
47401.3	100	321	781	999	1128	413	523	2285	2923	2900	1695
47521.3	63	246	915	1018	1162	444	438	2308	2999	2827	1815
47641.3	40	234	756	1077	1115	395	402	2350	2805	2965	1918
47761.3	4	244	963	1087	1168	525	478	2409	2803	2898	1925
47881.3	73	234	832	982	1201	472	471	2353	2874	2894	1737
48001.4	70	280	937	1036	1162	438	421	2355	2985	3082	1892
48121.4	40	224	754	1038	1191	464	465	2319	2864	2965	1852
48241.4	48	241	784	910	1156	469	518	2389	2930	2961	1882
48361.4	91	243	879	998	1184	473	555	2310	2948	2867	1824

## Sheet: bsa_trypsin
time	8	7	6.5	6	5	4.5	4	3.5	3	2.5	2
0	31	29	22	21	5	6	15	195	8	0	36
120.1	37	33	32	32	18	15	8	194	-7	3	19
240	33	41	38	29	4	3	6	200	-10	3	19
360	55	54	37	25	-6	12	16	189	6	13	21
480	57	64	51	39	9	0	13	193	4	18	18
600	79	81	63	33	5	2	11	183	8	7	44
720	68	79	65	38	12	2	12	188	10	7	14
840	90	92	62	55	11	7	3	184	20	-9	21
960	93	105	69	54	11	8	11	187	-12	-13	18
1080	101	99	78	49	21	-3	21	189	19	16	35
1200	105	100	73	67	12	-1	9	183	3	33	29
1320	116	105	91	60	10	14	7	189	7	0	37
1440.1	117	129	87	71	8	18	15	182	3	11	32
1560.1	134	126	108	70	14	10	1	195	9	-1	17
1680.1	139	126	109	81	12	6	1	177	13	2	28
1800.1	132	143	112	71	11	20	13	181	13	2	51
1920.1	153	147	112	81	16	8	12	181	12	7	36
2040.1	142	149	122	86	16	2	1	183	7	-5	44
2160.1	164	143	120	95	4	16	9	189	11	18	42
2280.1	167	169	139	104	9	6	14	178	-2	-1	3
2400.1	181	171	139	99	17	11	0	188	9	14	33
2520.1	170	177	141	79	9	5	6	183	7	-3	21
2640.1	189	165	131	99	16	9	10	185	8	-3	19
2760.1	184	178	169	104	25	15	8	186	2	14	19
2880.1	187	189	151	108	26	12	7	190	9	4	38
3000.1	199	198	171	119	21	11	2	180	0	10	21
3120.1	188	196	167	106	18	5	6	177	6	21	15
3240.1	214	187	170	119	13	3	7	189	16	29	33
3360.1	210	210	175	115	16	17	9	174	-9	6	30
3480.1	208	224	183	122	24	-1	14	178	-9	5	31
3600.1	201	196	175	122	28	17	8	186	7	14	31
3720.1	216	216	170	127	20	18	14	189	-8	-7	39
3840.1	230	235	177	125	20	2	-4	181	6	9	5
3960.1	227	240	191	124	18	15	20	181	12	20	38
4080.2	231	220	206	122	22	2	-3	181	21	-6	32
4200.1	255	234	190	148	20	3	-6	180	9	18	34
4320.2	237	231	207	139	17	12	11	188	2	-13	23
4440.2	237	239	204	146	25	21	20	185	8	18	40
4560.2	272	250	214	148	23	20	12	184	11	14	33
4680.1	264	251	222	156	22	6	27	182	7	8	27
4800.1	249	236	216	145	28	18	41	177	0	16	34
4920.2	269	246	199	157	27	4	50	180	10	25	44
5040.2	256	249	221	163	30	12	35	183	8	16	35
5160.2	273	269	220	158	31	5	41	174	13	12	20
5280.2	274	262	224	162	25	14	44	176	5	0	45
5400.2	272	273	242	163	17	10	37	190	-2	23	25
5520.2	278	275	228	170	30	9	51	187	15	2	37
5640.2	274	270	240	184	26	15	49	182	13	21	40
5760.2	284	286	256	173	23	10	36	187	-1	25	38
5880.2	304	280	237	175	31	15	43	173	3	7	21
6000.2	290	283	249	177	27	9	49	181	7	14	5
6120.2	291	291	251	181	32	22	53	190	14	4	37
6240.2	299	299	246	183	35	5	45	188	6	12	20
6360.2	295	273	250	180	26	15	57	186	2	35	20
6480.2	297	300	257	197	39	7	54	171	5	33	28
6600.2	319	303	257	186	45	14	51	186	1	-5	31
6720.2	316	303	272	187	33	0	53	188	-2	0	35
6840.2	314	300	266	183	31	10	39	182	10	22	28
6960.2	311	312	266	187	29	16	43	173	26	1	33
7080.2	322	320	282	191	26	9	52	179	-2	12	25
7200.2	323	301	260	189	27	12	53	168	7	2	25
7320.2	311	328	277	203	28	22	39	177	11	19	11
7440.2	321	305	290	191	41	16	52	180	11	21	23
7560.2	323	305	273	192	35	17	61	171	5	12	29
7680.2	313	311	291	222	35	19	43	181	1	16	23
7800.2	309	320	292	192	30	13	69	178	2	23	34
7920.2	315	342	266	215	37	14	61	185	17	14	5
8040.3	332	330	296	192	32	22	51	186	5	22	24
8160.3	342	325	284	186	45	16	51	180	8	18	24
8280.3	326	326	294	231	36	17	58	174	10	11	32
8400.3	351	320	276	213	41	19	59	181	16	32	10
8520.2	342	337	289	209	32	15	57	191	21	18	29
8640.2	338	337	297	209	48	16	63	182	12	7	22
8760.2	353	356	299	236	43	10	46	178	7	20	19
8880.3	367	333	306	226	34	12	59	176	10	0	29
9000.3	356	339	297	235	32	7	49	176	16	21	49
9120.3	375	355	317	226	49	16	58	187	0	20	24
9240.3	348	337	296	231	43	9	56	193	1	0	44
9360.3	362	368	317	222	41	21	58	191	-2	1	33
9480.3	381	360	312	226	35	18	53	183	9	-7	49
9600.3	367	346	311	226	34	9	58	182	12	29	23
9720.3	377	372	318	228	42	20	47	190	8	18	35
9840.3	371	363	317	219	35	13	57	186	-9	-2	35
9960.3	378	360	323	221	35	16	59	180	1	17	26
10080.3	380	376	316	237	41	14	38	189	11	0	51
10200.3	369	358	323	231	33	4	53	188	2	11	34
10320.3	374	393	320	228	33	22	59	187	12	1	11
10440.3	391	372	316	234	33	16	52	179	12	8	41
10560.3	374	363	330	253	42	27	55	181	7	11	24
10680.3	377	380	327	240	37	2	50	180	13	23	42
10800.3	376	389	351	249	40	19	43	178	-2	5	44
10920.3	382	384	317	248	39	16	50	181	14	6	39
11040.4	403	375	345	231	49	8	54	186	0	5	30
11160.3	388	392	335	243	33	26	42	182	1	16	23
11280.4	398	372	325	239	44	3	56	183	5	10	37
11400.3	400	380	352	259	47	9	74	186	-9	13	42
11520.3	410	401	358	243	42	14	61	181	0	1	51
11640.4	410	390	337	254	53	7	55	190	3	-4	9
11760.4	402	398	331	245	37	27	57	190	10	5	36
11880.3	408	370	333	252	36	13	58	181	2	10	34
12000.4	407	411	351	261	40	26	51	191	9	5	37
12120.4	409	396	352	261	56	25	60	180	6	6	37
12240.3	398	385	339	260	37	16	62	182	3	14	9
12360.4	385	393	359	261	46	15	58	176	6	18	36
12480.4	412	413	354	282	41	15	66	180	11	6	31
12600.4	435	395	353	265	49	10	50	187	9	12	38
12720.4	406	404	370	257	46	14	67	189	-9	2	28
12840.4	413	411	366	247	50	13	43	190	7	8	25
12960.4	423	415	359	255	49	18	52	183	11	11	10
13080.4	408	413	381	265	39	18	60	183	-4	17	48
13200.4	422	412	350	272	51	14	62	184	12	13	31
13320.4	437	416	373	256	57	22	48	188	2	15	35
13440.4	441	419	371	269	48	10	57	180	9	5	31
13560.4	432	410	369	267	46	23	57	185	3	11	30
13680.4	428	408	387	287	56	1	52	187	4	11	22
13800.4	431	431	389	287	52	9	50	184	10	20	38
13920.4	432	435	364	262	60	18	53	177	6	3	7
14040.4	455	430	398	271	42	11	56	184	8	8	19
14160.4	442	441	368	266	43	16	52	179	14	18	34
14280.4	426	442	373	279	43	17	64	180	-5	-1	32
14400.4	432	429	367	285	49	17	52	184	14	20	24
14520.5	448	447	400	271	51	28	45	177	8	15	51
14640.5	443	419	401	279	50	29	53	182	17	12	35
14760.5	439	441	405	277	51	14	57	182	1	9	47
14880.4	466	452	424	283	52	17	55	181	11	3	22
15000.4	455	442	400	277	46	30	54	180	6	7	43
15120.4	440	450	386	286	44	15	68	176	7	-3	36
15240.5	451	445	398	286	56	20	46	173	4	30	13
15360.5	451	434	402	286	52	25	46	185	16	8	18
15480.5	455	451	408	273	56	15	48	185	6	18	27
15600.5	449	455	391	292	52	21	56	181	15	1	53
15720.4	452	437	413	285	58	22	57	178	9	18	35
15840.5	476	463	421	285	59	29	49	183	-3	17	25
15960.5	472	444	401	291	55	17	60	185	6	13	53
16080.5	462	449	418	306	58	22	55	187	8	12	31
16200.5	459	473	422	265	49	13	55	187	16	16	22
16320.5	454	441	416	304	51	32	48	186	3	12	29
16440.5	462	458	422	294	58	23	55	185	11	21	40
16560.5	480	473	450	283	60	24	41	185	3	23	36
16680.5	466	460	407	303	55	1	55	189	30	21	21
16800.5	465	442	422	307	52	12	58	187	-1	12	61
16920.5	460	453	427	307	56	11	59	188	12	9	32
17040.5	479	465	417	292	50	25	56	180	10	2	37
17160.5	487	455	415	292	61	22	50	183	0	-3	26
17280.5	478	458	417	304	52	34	50	190	7	24	13
17400.5	478	475	428	311	56	15	57	184	13	17	36
17520.5	478	455	432	300	59	23	56	176	12	8	32
17640.6	478	483	416	297	49	16	57	190	-2	25	49
17760.5	460	466	434	317	54	11	50	188	19	3	52
17880.5	476	478	453	303	57	12	56	179	16	10	27
18000.5	500	473	446	315	51	23	57	188	9	6	50
18120.5	496	478	425	310	64	13	57	174	7	6	28
18240.6	492	499	430	324	65	12	58	177	2	-1	23
18360.6	483	470	415	310	66	31	47	192	-3	20	21
18480.5	495	503	444	309	60	26	51	182	4	28	49
18600.5	496	488	417	311	70	27	51	184	6	6	13
18720.6	502	474	454	319	56	38	53	190	1	-2	35
18840.6	522	492	450	308	63	19	59	181	9	11	30
18960.6	501	488	441	324	55	29	60	187	10	1	39
19080.6	494	493	433	325	62	17	61	183	24	13	28
19200.6	515	499	446	323	67	22	52	180	-1	-5	26
19320.6	500	488	470	301	66	15	56	181	16	2	35
19440.5	504	494	443	326	66	29	60	177	8	6	24
19560.6	501	491	460	316	68	21	58	178	20	4	19
19680.6	511	488	451	316	66	28	57	190	2	17	54
19800.5	510	504	451	337	65	19	52	178	-9	30	19
19920.6	505	500	465	319	62	18	45	196	0	19	42
20040.6	513	496	473	318	63	22	61	194	-3	24	24
20160.6	513	487	463	315	63	12	52	184	11	26	35
20280.6	523	494	466	322	69	16	60	185	12	19	35
20400.6	509	509	458	335	63	16	63	179	9	11	27
20520.6	524	502	467	319	63	15	61	181	16	12	36
20640.6	506	504	446	323	56	30	58	175	21	24	46
20760.6	514	506	488	329	75	14	55	188	10	7	23
20880.6	509	489	477	338	73	34	53	186	-7	-6	39
21000.6	525	513	474	310	60	17	52	181	9	20	24
21120.5	513	512	454	315	64	21	61	189	9	20	29
21240.6	530	515	473	336	73	16	53	189	6	7	43
21360.6	519	520	486	332	70	10	54	191	-4	-8	18
21480.6	524	507	463	313	58	20	46	194	11	25	28
21600.6	526	483	483	347	64	33	47	189	-1	-2	9
21720.6	526	509	467	327	56	22	50	181	10	7	20
21840.6	520	515	466	339	68	3	58	178	9	26	9
21960.6	534	499	488	348	65	8	55	186	18	15	51
22080.6	537	511	481	340	73	30	61	190	16	8	22
22200.6	551	509	475	332	62	20	51	188	3	1	31
22320.6	548	524	484	336	65	14	53	187	4	-10	29
22440.6	536	503	495	345	69	8	55	189	13	19	37
22560.7	533	526	483	337	71	0	56	193	16	11	35
22680.7	530	516	458	346	67	26	67	193	7	13	43
22800.7	528	518	496	329	64	30	61	188	18	13	56
22920.7	543	511	506	344	56	19	55	184	8	25	31
23040.7	541	514	493	345	78	20	50	181	4	3	40
23160.7	537	540	498	356	71	19	55	193	4	15	38
23280.6	539	522	525	333	69	10	53	192	9	11	23
23400.7	552	524	504	371	65	27	51	192	21	37	41
23520.7	558	536	488	354	75	14	46	194	14	22	30
23640.7	524	540	496	365	78	19	48	189	18	5	16
23760.7	535	518	501	348	75	26	46	191	17	9	23
23880.7	539	557	511	353	74	22	53	193	21	0	30
24000.7	558	546	483	357	78	13	52	182	19	32	37
24120.7	546	541	498	336	77	18	66	184	16	13	27
24240.7	543	517	502	342	85	21	42	185	-7	18	26
24360.7	575	513	485	359	69	23	44	191	11	12	32
24480.7	553	533	496	360	80	14	48	188	8	10	37
24600.7	550	530	513	361	67	25	54	185	8	2	32
24720.7	550	539	504	352	76	19	50	192	10	18	11
24840.7	549	538	516	365	76	14	63	182	17	14	38
24960.7	553	548	495	361	77	21	63	184	6	15	11
25080.7	550	530	508	359	89	28	42	183	-4	4	50
25200.8	572	548	501	366	84	33	52	190	1	21	31
25320.7	560	540	479	359	78	13	47	190	-4	20	34
25440.8	552	536	509	358	83	18	37	187	7	20	24
25560.8	547	535	532	350	70	16	55	187	9	19	29
25680.7	558	546	553	345	79	24	62	185	13	8	14
25800.8	554	560	515	371	80	13	56	191	14	25	34
25920.8	559	547	516	365	71	11	63	178	16	8	27
26040.8	570	551	503	363	70	32	64	180	7	16	35
26160.8	554	537	518	370	80	18	57	185	12	15	35
26280.7	578	543	516	375	87	27	70	189	6	32	20
26400.8	562	557	516	367	78	30	44	194	12	23	31
26520.7	567	552	514	370	84	32	50	190	-4	13	46
26640.7	578	546	563	348	82	26	47	188	8	25	22
26760.8	560	550	530	369	89	20	47	182	14	-3	38
26880.7	573	556	573	377	76	20	47	186	6	0	40
27000.8	566	546	505	380	78	27	51	193	21	21	35
27120.8	574	565	526	371	77	22	65	192	12	8	23
27240.7	576	564	522	370	88	16	53	191	20	15	23
27360.8	562	548	521	383	81	22	66	187	14	8	34
27480.8	582	555	521	371	79	31	58	191	1	-11	35
27600.8	578	561	525	376	84	29	42	190	19	29	4
27720.8	594	563	528	373	73	24	59	189	-3	23	49
27840.8	578	552	530	378	86	20	62	188	0	4	33
27960.8	574	554	538	372	84	33	51	193	4	3	52
28080.8	600	561	523	375	76	27	52	191	7	2	36
28200.8	591	570	548	373	75	32	61	185	5	17	23
28320.8	568	574	538	378	91	23	72	184	14	22	21
28440.8	577	553	541	372	74	21	47	183	-6	14	36
28560.8	581	580	560	375	82	18	50	185	13	8	44
28680.8	552	568	538	384	84	25	62	186	17	11	21
28800.8	600	577	523	396	87	52	47	181	3	14	40
28920.8	589	572	538	365	81	30	61	187	12	11	50
29040.8	576	583	536	368	82	33	57	190	-6	4	36
29160.8	574	570	537	376	79	30	57	191	11	8	44
29280.9	593	574	517	379	88	37	54	194	10	5	29
29400.9	579	572	537	401	83	31	46	189	12	24	48
29520.9	590	575	525	383	77	34	64	185	6	16	16
29640.9	601	572	527	392	85	31	65	195	16	15	35
29760.9	604	586	557	380	84	43	46	191	13	25	28
29880.9	586	610	535	379	86	36	73	189	10	16	22
30000.8	592	585	553	386	70	28	46	199	4	17	47
30120.9	603	582	550	388	79	56	55	180	-2	18	38
30240.8	585	567	545	384	80	28	54	185	10	24	33
30360.9	608	581	545	391	93	38	61	178	3	8	23
30480.8	599	571	559	397	102	41	62	197	1	9	16
30600.9	599	587	549	388	95	48	45	188	7	16	38
30720.9	616	570	539	390	78	39	39	194	4	-2	21
30840.9	619	568	555	395	92	44	54	187	16	10	29
30960.9	599	573	570	408	89	37	56	181	-6	22	31
31080.9	612	588	540	380	84	31	47	189	-3	11	26
31200.9	612	597	545	390	92	32	51	191	9	26	27
31320.9	605	587	536	408	82	47	50	186	5	17	21
31440.9	614	576	545	398	87	44	45	206	5	18	22
31560.9	607	592	568	399	81	34	54	190	16	11	34
31680.9	603	591	612	382	91	42	58	196	15	26	44
31800.9	626	577	582	401	89	39	46	190	6	8	42
31920.9	613	607	575	398	93	38	50	186	17	11	36
32040.9	616	615	622	393	98	37	53	177	-1	18	24
32160.9	595	595	525	425	89	41	64	186	22	10	25
32280.9	630	585	594	415	79	40	56	194	21	10	28
32400.9	617	603	572	414	92	40	45	177	15	44	74
32520.9	611	623	561	395	79	41	54	184	10	25	47
32640.9	633	596	558	419	85	45	52	189	14	17	32
32760.9	615	595	545	391	92	49	54	196	3	21	30
32881	612	596	555	397	97	37	48	182	16	23	57
33000.9	607	608	563	408	85	33	58	202	18	18	28
33121	631	598	553	393	96	40	46	188	1	19	37
33241	609	611	634	422	90	26	55	189	15	31	35
33361	604	613	576	414	89	39	72	188	-3	15	39
33481	638	626	552	406	100	28	50	187	9	27	21
33600.9	613	607	543	408	93	46	42	189	8	13	36
33720.9	601	619	613	403	101	51	56	190	12	30	58
33841	611	614	595	402	89	44	51	192	-8	1	8
33961	608	600	626	405	92	35	54	190	12	22	25
34080.9	651	614	556	406	102	39	58	188	18	23	35
34200.9	635	612	552	416	107	38	55	189	16	9	11
34321	630	629	622	405	84	52	52	191	12	28	41
34441	632	613	568	401	98	39	46	191	14	21	46
34561	622	613	573	417	90	51	52	192	15	20	11
34681	631	595	576	439	94	40	52	197	11	22	50
34801	617	607	571	416	98	50	44	191	12	20	13
34921	629	618	580	414	94	53	57	186	14	27	35
35041	615	596	570	417	101	42	52	181	10	11	30
35161	643	602	644	431	101	36	53	199	11	17	41
35281	649	605	615	418	98	46	71	184	12	9	42
35401	624	607	579	417	87	33	50	183	5	9	23
35521	635	617	647	415	99	48	53	189	7	19	39
35641	651	623	554	422	98	38	54	190	12	15	17
35761	643	601	560	424	99	48	49	196	0	18	20
35881	643	606	574	425	86	40	57	189	18	17	30
36001	637	614	557	435	101	38	49	189	25	25	14
36121	641	617	604	410	100	37	44	197	25	11	44
36241	640	610	588	405	101	39	64	197	9	2	33
36361	634	628	595	412	96	39	45	192	10	30	35
36481.1	656	611	573	428	102	43	60	187	21	14	39
36601	621	623	612	417	93	41	50	189	3	10	16
36721.1	623	620	603	429	95	45	59	192	19	16	22
36841	641	603	603	430	94	40	47	196	3	27	38
36961	633	620	596	410	102	43	52	185	17	12	30
37081.1	639	631	600	414	112	37	46	183	21	27	45
37201.1	627	613	588	421	88	32	44	197	10	25	27
37321.1	635	647	596	420	82	37	47	193	21	8	26
37441.1	623	618	657	415	103	52	61	187	12	13	18
37561	651	636	564	436	102	41	56	186	20	-8	29
37681.1	644	626	562	435	93	33	58	198	21	24	41
37801	630	640	576	422	104	44	49	191	9	21	31
37921	658	630	669	422	98	36	53	186	6	18	34
38041	659	617	630	437	100	43	62	190	4	19	30
38161.1	656	625	593	425	97	42	51	197	2	-1	28
38281.1	651	635	594	429	102	44	50	190	11	23	43
38401.1	660	616	619	435	107	41	62	192	10	6	22
38521.1	648	636	624	424	103	42	61	204	16	11	37
38641.1	646	640	592	421	89	39	53	188	20	14	50
38761.1	660	618	608	438	104	42	46	194	6	6	58
38881	649	648	614	427	98	53	50	196	20	16	28
39001.1	641	630	579	440	109	31	56	196	5	19	16
39121.1	658	638	622	446	113	49	51	196	7	6	59
39241.1	632	637	606	442	105	46	46	186	3	24	40
39361.1	653	633	618	424	89	37	53	188	12	15	24
39481.1	644	629	644	447	102	44	53	200	5	14	49
39601.1	649	648	587	446	100	40	56	181	21	25	33
39721.1	629	628	613	441	111	43	57	184	10	2	46
39841.1	686	643	588	440	103	36	36	190	14	14	15
39961.1	633	657	572	438	101	51	56	183	9	18	38
40081.1	644	637	586	433	103	34	57	184	22	30	38
40201.1	681	644	590	438	111	45	56	186	13	6	39
40321.1	658	663	593	445	99	47	48	185	32	11	32
40441.2	660	653	588	443	105	37	52	183	10	13	12
40561.2	669	658	615	444	106	32	47	188	15	13	18
40681.2	661	650	633	457	108	49	61	195	12	17	19
40801.2	672	667	627	443	103	36	45	191	0	1	17
40921.2	667	649	644	430	111	43	38	196	23	19	21
41041.2	680	649	630	439	106	55	60	194	16	13	32
41161.1	669	681	627	465	106	33	46	188	8	29	25
41281.2	658	661	644	461	95	39	41	195	11	26	54
41401.2	672	660	635	440	102	33	47	190	16	-7	33
41521.1	680	642	704	446	92	54	57	195	20	26	55
41641.2	674	653	639	452	107	36	48	190	14	22	29
41761.1	676	663	617	436	102	42	49	188	30	29	29
41881.1	690	667	650	465	102	55	58	194	7	17	23
42001.2	668	647	615	460	108	42	50	186	14	19	47
42121.2	670	659	618	440	111	51	48	182	13	15	38
42241.2	650	656	640	452	108	37	49	186	13	21	22
42361.2	685	655	640	448	99	36	53	187	8	31	22
42481.2	685	660	636	458	107	44	47	202	24	14	6
42601.2	692	635	659	454	105	37	58	193	26	21	23
42721.2	689	654	638	442	100	33	51	196	11	13	60
42841.2	686	659	633	430	106	47	48	198	4	7	55
42961.2	686	658	622	483	102	38	54	191	22	5	40
43081.2	665	668	642	459	113	43	64	194	20	11	38
43201.2	663	644	627	456	109	41	60	185	18	10	23
43321.2	670	665	631	437	109	35	53	188	9	5	34
43441.2	689	664	636	456	105	53	55	193	21	15	36
43561.2	691	653	639	461	109	38	51	206	3	4	34
43681.3	673	678	620	453	106	52	59	185	7	12	38
43801.2	680	655	632	474	120	36	62	187	18	1	32
43921.3	688	654	653	448	106	49	45	195	12	15	23
44041.3	693	689	646	458	110	48	59	189	12	12	37
44161.2	682	665	638	462	113	58	51	191	-4	9	33
44281.3	675	646	631	459	94	33	56	197	25	7	28
44401.3	674	664	651	464	99	39	49	186	9	29	61
44521.3	683	656	626	462	107	33	47	192	12	16	36
44641.3	670	666	645	457	106	37	43	192	10	20	46
44761.3	660	693	642	467	112	39	50	189	35	32	30
44881.2	691	663	648	459	123	43	61	190	15	25	35
45001.3	666	677	644	461	108	48	37	184	7	29	47
45121.3	689	676	664	469	117	33	54	200	9	18	18
45241.3	697	672	647	467	107	54	51	195	7	-1	39
45361.3	673	659	653	463	121	47	63	191	12	15	28
45481.3	678	672	648	453	120	43	63	189	17	2	39
45601.3	680	664	643	459	110	36	48	189	18	21	30
45721.3	695	677	653	468	107	45	61	194	15	22	39
45841.3	684	687	660	464	107	47	52	198	25	17	37
45961.3	691	676	657	456	111	41	54	192	0	17	34
46081.3	697	678	637	466	103	29	43	181	11	-5	39
46201.3	700	676	651	453	101	34	54	191	9	19	23
46321.3	707	697	669	477	113	44	58	197	5	17	45
46441.3	677	682	656	457	127	39	52	191	17	16	21
46561.3	690	694	647	470	112	39	47	191	16	11	27
46681.3	708	672	646	465	113	47	47	193	23	15	36
46801.3	688	669	654	479	117	45	53	193	13	9	22
46921.3	689	694	663	472	111	33	54	196	26	13	29
47041.3	691	690	660	459	112	42	62	203	-6	9	39
47161.3	692	687	687	469	109	54	48	192	5	19	28
47281.3	685	681	666	474	113	34	46	193	1	19	28
47401.3	718	695	634	459	111	46	67	190	15	17	31
47521.3	698	682	665	471	110	33	51	197	3	8	8
47641.3	685	681	651	475	124	34	56	203	7	4	31
47761.3	690	681	627	493	120	56	52	198	24	16	29
47881.3	686	665	657	451	115	60	52	196	10	35	36
48001.4	705	687	665	454	115	44	58	193	-1	7	37
48121.4	711	684	653	472	117	53	53	194	15	26	49
48241.4	711	684	681	467	117	47	59	193	8	7	26
48361.4	693	698	658	475	116	37	47	190	24	23	34

## Sheet: data treatment_neprosin
ph	%activity
2	71.4	69.54	59.64
2.5	98.7	84.5	91.3
3	100	100	100
3.5	81.03	74.81	75.35
4	39	37.79	36.6
4.5	18	10.5	11.32
5	6.72	5.29	5.46
6	0	2.87	0
6.5	0	0	0
7	0	0	0
8	0	0	0

## Sheet: data treatment_pepsin
ph	%activity
2	100
2.5	96.48
3	91.15
3.5	69.57
4	41.53
4.5	23.55
5	15.48
6	3.22
6.5	0
7	0
8	0

## Sheet: data treatment_trypsin
ph	%activity
2	0
2.5	0
3	0
3.5	0
4	0
4.5	1.87
5	8.44
6	59
6.5	84.99
7	97.37
8	100
