# Supplementary material for: Molecular and in vivo studies of a glutamate-class prolyl-endopeptidase for coeliac disease therapy
Source: Nat Commun. 2022 Aug 1;13:4446. doi: 10.1038/s41467-022-32215-1 (PMC9343461; doi:10.1038/s41467-022-32215-1)
Supplement: Supplementary file 3 — Source Data [file 41467_2022_32215_MOESM3_ESM.zip › Source_data_Fig_2D.xlsx]

## Sheet: FS6_Neprosin
Time [s]	1			2,5			5			10			15			20			25			35			50			75
0	-32	-29	-56	-23	-17	-8	-2	-12	-21	8	7	-24	7	29	20	22	-4	23	42	41	35	47	28	56	43	56	21	1	-20	18
120	-65	-61	-80	-12	-13	4	8	18	18	22	46	15	45	37	35	16	21	42	51	53	68	30	47	56	89	55	64	78	35	45
240	-37	-36	-54	16	-1	21	-30	-9	5	4	-18	-6	23	29	30	62	69	80	95	91	88	42	32	31	63	31	40	50	48	54
360	-41	-40	-71	-21	-4	4	-26	-5	1	37	41	45	61	78	56	57	28	47	108	106	108	58	91	94	81	67	74	57	53	19
480	-33	-23	-65	-18	-24	16	17	1	22	17	19	39	59	56	58	78	76	86	91	71	67	106	116	107	86	83	88	93	61	62
600	-51	-37	-66	-12	-5	15	22	21	33	84	59	53	55	95	79	69	84	84	108	103	94	97	110	105	92	82	68	155	111	104
720	-58	-35	-44	0	16	38	10	-1	26	24	32	27	91	108	97	141	102	148	152	138	123	121	111	83	133	135	114	119	110	94
840	-59	-55	-63	-26	-10	-2	16	-4	12	30	53	25	86	93	96	104	62	111	117	111	106	128	140	135	197	153	131	160	132	115
960	-16	-23	-46	3	28	21	21	32	37	77	90	49	113	107	108	102	103	114	155	175	146	139	149	121	194	196	173	202	178	133
1080	-45	-42	-52	-17	-1	15	34	39	43	70	75	78	153	116	112	127	114	127	169	166	159	175	184	184	199	188	175	193	181	173
1200	-23	-18	-29	11	-10	12	10	15	47	86	68	72	133	118	108	130	130	134	161	175	157	205	186	184	239	242	233	245	194	201
1320	-40	-35	-49	15	-5	25	6	35	34	95	69	55	125	136	114	151	160	158	194	196	205	209	215	203	265	235	219	258	254	219
1440	-15	-13	-15	-34	10	14	10	39	50	108	107	76	163	160	148	173	147	177	238	226	222	214	220	176	305	264	233	251	203	195
1560	-9	-30	-30	-7	22	4	29	5	45	145	135	90	170	165	141	200	192	210	196	212	204	244	267	221	337	290	272	289	242	255
1680	-31	-38	-47	5	29	37	18	16	35	112	114	105	172	146	172	178	201	218	284	252	229	259	281	243	357	311	273	359	311	307
1800	-35	-19	-53	16	36	15	48	39	59	133	152	133	182	174	176	187	192	210	222	245	243	282	302	263	336	296	281	360	316	278
1920	-18	-10	-5	1	30	22	27	18	53	157	112	108	208	171	183	249	229	251	286	264	258	317	340	318	377	371	343	338	322	274
2040	-24	-52	-50	26	21	22	39	21	45	150	128	131	209	221	205	248	254	265	307	276	295	324	343	323	438	374	354	415	359	335
2160	-35	-50	-56	-17	-19	-15	53	4	65	136	158	159	224	229	241	255	273	306	312	334	329	319	333	336	444	389	352	415	381	396
2280	-18	-26	-18	6	-3	15	55	21	34	186	150	140	190	221	192	285	267	311	328	312	310	360	372	352	457	408	383	437	401	384
2400	-21	-34	-35	-49	-5	-23	55	37	47	151	180	145	246	256	251	311	309	304	326	348	312	385	393	362	480	431	398	459	419	393
2520.1	-33	-33	-27	-8	-14	-20	71	12	48	183	161	155	255	244	253	323	305	330	360	353	337	358	383	391	501	437	377	493	452	426
2640	-55	-53	-75	-23	-7	-11	53	17	37	203	216	206	269	244	258	328	308	349	377	382	360	403	407	408	475	458	449	467	459	435
2760.1	-31	-40	-44	-19	-44	-26	78	26	54	199	186	166	332	310	309	329	313	341	370	364	351	432	450	381	548	496	443	525	473	457
2880.1	-48	-42	-57	-28	-21	-15	88	65	98	201	152	181	273	264	290	348	348	359	395	404	370	426	447	414	555	528	467	549	527	505
3000.1	-60	-48	-50	5	12	9	89	68	75	227	214	192	292	317	283	367	371	370	413	452	430	467	496	448	603	529	496	558	506	488
3120.1	-35	-23	-47	-20	-28	-14	81	46	67	232	186	223	319	293	312	390	360	404	450	455	443	471	519	473	645	583	497	631	560	519
3240.1	-49	-57	-75	-19	0	-18	91	38	55	239	243	229	305	330	315	398	365	367	461	443	442	526	526	503	619	557	511	614	584	532
3360.1	-28	-33	-28	22	31	30	120	66	102	244	218	198	354	338	351	407	380	393	488	473	479	529	508	478	644	625	590	611	574	569
3480.1	-22	-16	-3	-20	-29	-24	115	48	76	251	231	208	344	371	346	467	436	447	489	488	461	567	554	510	690	630	593	652	626	544
3600.1	-87	-29	-70	15	-39	-12	111	57	63	235	245	213	368	353	342	461	420	454	482	487	477	588	579	552	707	644	565	698	624	588
3720.1	-13	-21	-63	1	10	3	140	98	104	272	271	278	390	364	401	498	425	457	529	523	479	577	578	548	711	652	592	693	654	622
3840.1	-16	-18	-14	-5	-23	-25	114	69	88	261	276	269	361	377	368	484	439	451	540	527	504	632	619	592	745	692	610	719	673	640
3960.1	-31	-5	-38	-8	-9	8	145	98	122	317	307	300	382	374	371	538	468	503	567	565	531	647	701	616	773	715	659	721	683	632
4080.1	-34	-20	-26	-15	-20	-30	134	79	87	256	260	265	385	396	393	507	479	507	587	550	523	659	665	612	782	730	687	753	697	660
4200.1	-20	-44	-38	22	-15	-4	126	100	96	329	273	282	425	420	415	524	473	482	581	580	555	652	680	637	822	747	696	801	745	659
4320.1	-44	-39	-68	13	-26	-14	130	103	115	300	331	294	436	439	448	523	491	531	648	606	568	673	663	640	828	764	709	818	775	717
4440.1	-49	-44	-69	15	-19	-1	142	106	98	332	315	302	467	445	424	558	501	505	620	619	562	669	710	649	862	810	706	856	789	742
4560.1	-31	-41	-43	3	-6	6	154	125	134	278	320	293	430	445	448	561	528	540	656	618	594	711	727	658	848	796	717	844	793	744
4680.1	-47	-43	-51	25	-1	-5	151	154	101	318	327	314	468	436	446	583	528	585	704	652	632	719	745	712	906	853	795	885	840	770
4800.1	-56	-40	-54	-3	-23	-13	151	134	117	356	299	283	444	442	473	575	516	544	635	613	540	747	755	688	939	820	763	907	840	809
4920.1	-7	-44	-51	13	-9	16	167	173	111	374	347	334	488	499	499	594	553	601	716	662	642	775	775	723	949	870	809	922	870	804
5040.1	-22	-23	-31	11	-11	-3	167	156	139	338	314	322	492	499	487	610	543	581	754	685	666	794	813	776	947	878	825	928	893	830
5160.1	-24	-39	-39	-11	-13	-16	190	188	132	386	397	361	481	537	495	616	566	583	761	719	669	791	809	749	1000	922	770	945	900	802
5280.1	-28	-39	-43	-27	-26	-25	212	208	154	391	386	343	495	526	495	614	559	578	760	696	681	776	806	773	1015	922	836	969	940	838
5400.1	-29	-45	-70	42	-14	-7	186	191	155	398	363	384	532	572	550	643	604	615	759	742	703	802	845	783	1061	969	878	1001	953	865
5520.1	-57	-36	-23	13	-3	-20	168	190	140	429	409	390	531	563	544	620	586	599	815	747	720	884	863	825	1048	982	912	1051	978	900
5640.1	-34	-40	-51	7	3	-1	177	195	169	408	411	392	579	586	553	691	615	670	813	745	732	859	841	802	1087	1004	933	1007	974	903
5760.1	-20	-15	-35	10	-20	-26	205	223	168	410	416	402	576	588	568	729	625	663	847	752	745	870	867	835	1101	1022	952	1068	1016	909
5880.1	-52	-41	-44	6	-19	-2	232	205	189	417	428	420	609	609	598	681	654	665	842	787	760	887	928	864	1125	1003	959	1091	1009	927
6000.2	-38	-56	-45	34	16	21	192	171	173	439	412	405	593	625	581	734	665	687	843	812	765	929	939	863	1138	1055	1005	1063	1030	930
6120.1	-18	-40	-23	3	-8	-5	218	221	182	433	413	426	602	630	592	727	665	682	850	836	791	928	949	953	1189	1084	1003	1156	1102	980
6240.2	-6	-16	-18	36	21	27	237	210	169	431	433	417	643	670	609	750	655	687	911	853	807	923	959	932	1198	1097	1008	1144	1090	998
6360.2	-4	-18	-22	34	16	17	205	215	192	472	505	438	628	662	604	750	661	692	900	833	796	945	991	919	1242	1144	1053	1141	1084	998
6480.2	-23	-38	-33	36	-10	9	219	188	209	448	436	436	628	664	636	763	697	738	928	873	824	963	961	896	1240	1168	1061	1188	1145	1074
6600.2	-26	-16	-39	52	12	13	203	202	211	476	464	451	647	672	647	761	672	719	939	868	842	1018	1051	959	1276	1163	1060	1212	1156	1029
6720.2	-13	-33	-30	40	-10	3	210	212	212	499	526	471	658	681	648	785	728	795	962	886	864	1012	1028	979	1281	1181	1087	1237	1188	1059
6840.2	-44	-28	-57	1	-17	-21	224	220	218	492	507	443	689	704	675	779	740	770	947	920	885	1008	1002	959	1285	1200	1105	1234	1196	1087
6960.2	-35	-36	-42	26	-4	2	207	199	221	508	496	468	700	700	703	786	718	777	1004	951	915	1003	1068	978	1349	1261	1130	1267	1194	1106
7080.2	-23	-28	-29	48	6	12	231	216	244	514	509	483	664	722	656	823	768	794	980	905	865	1038	1060	1016	1369	1247	1108	1308	1224	1135
7200.2	-16	-41	-49	28	-8	-25	240	225	272	498	519	507	695	740	692	811	763	791	1003	926	904	1086	1071	1012	1390	1248	1132	1289	1252	1105
7320.2	-33	-38	-54	43	34	21	264	258	260	517	544	513	733	752	684	828	827	810	1013	973	930	1068	1062	1029	1380	1289	1181	1365	1257	1160
7440.2	-24	-28	-36	28	8	8	224	212	264	558	547	498	731	751	741	828	847	842	1011	949	924	1104	1098	1054	1428	1306	1234	1381	1279	1196
7560.2	-39	-47	-33	40	6	-7	232	224	222	544	547	522	730	756	741	875	799	835	1065	1024	992	1116	1128	1075	1424	1350	1249	1354	1290	1187
7680.2	-36	-23	-41	44	37	31	271	258	287	557	577	525	745	771	777	904	846	890	1062	965	937	1130	1137	1111	1472	1365	1249	1409	1313	1202
7800.2	-48	-56	-66	38	35	23	276	253	277	552	544	515	749	777	735	914	834	893	1083	1017	999	1164	1153	1121	1501	1369	1246	1432	1300	1235
7920.2	-22	-36	-40	43	-8	-15	228	249	241	550	569	515	783	801	730	896	854	869	1123	1035	1003	1177	1195	1146	1487	1395	1256	1452	1364	1256
8040.2	-14	-42	-67	39	-1	19	274	258	284	542	573	507	775	786	771	922	897	894	1106	1046	986	1171	1200	1113	1502	1386	1235	1487	1365	1283
8160.2	-18	-10	-21	70	11	37	238	228	238	562	559	548	769	792	743	931	885	903	1105	1054	965	1189	1206	1169	1496	1377	1271	1471	1407	1269
8280.2	-47	-50	-55	58	2	30	245	236	263	587	563	539	787	816	734	977	915	946	1152	1052	1008	1215	1288	1173	1626	1453	1344	1513	1428	1299
8400.2	-11	-9	-20	33	-9	2	262	263	244	543	581	555	798	833	777	924	904	895	1162	1056	1043	1216	1233	1169	1600	1482	1319	1503	1452	1307
8520.2	-20	5	-33	11	-22	-14	237	241	248	564	556	554	815	854	763	964	924	955	1141	1089	1030	1249	1258	1213	1581	1518	1376	1537	1484	1302
8640.2	-10	17	-45	38	36	13	251	239	265	583	645	569	826	845	803	982	937	960	1165	1114	1045	1221	1277	1189	1582	1530	1364	1573	1468	1372
8760.3	-24	-19	-48	38	24	4	260	251	302	624	633	618	839	862	802	1029	964	969	1197	1125	1090	1272	1330	1242	1665	1525	1408	1616	1528	1387
8880.2	-24	-21	-64	53	10	11	279	276	308	580	625	601	868	873	833	1029	988	991	1212	1152	1107	1316	1328	1267	1641	1518	1433	1597	1518	1393
9000.2	-27	-20	-61	39	-6	4	258	264	279	640	635	596	821	856	817	1029	960	991	1252	1147	1089	1355	1329	1246	1678	1586	1445	1623	1548	1415
9120.2	-28	8	-51	53	7	-8	288	258	292	629	649	581	886	872	873	1014	980	1008	1200	1174	1134	1352	1340	1274	1695	1560	1452	1634	1567	1438
9240.2	-29	4	-37	21	-3	51	250	271	262	612	620	607	876	883	869	1055	1029	1032	1188	1143	1070	1304	1343	1269	1725	1598	1511	1692	1577	1444
9360.2	-43	-23	-77	44	9	60	275	260	293	627	653	611	863	909	847	1049	998	1010	1267	1205	1164	1359	1402	1348	1737	1637	1465	1746	1589	1446
9480.2	-31	-17	-49	53	22	91	260	264	303	631	662	639	900	930	883	1031	1025	1039	1231	1173	1138	1355	1388	1324	1721	1622	1504	1732	1587	1492
9600.3	-28	-11	-36	57	13	60	269	276	311	643	682	674	883	928	903	1066	1038	1085	1266	1188	1153	1386	1376	1412	1797	1692	1523	1749	1636	1519
9720.3	-25	-12	-47	41	-12	68	313	285	311	663	697	656	866	924	885	1056	1037	1073	1289	1243	1175	1386	1406	1368	1790	1689	1572	1747	1648	1497
9840.3	-18	-1	-51	49	23	71	286	271	315	669	685	692	914	909	900	1097	1065	1035	1315	1245	1218	1402	1434	1387	1798	1672	1558	1753	1673	1520
9960.3	-45	-7	-74	59	21	82	286	280	311	654	657	696	893	921	900	1066	1016	1060	1303	1266	1192	1408	1446	1422	1833	1728	1623	1817	1699	1568
10080.3	-46	-31	-68	59	18	84	275	258	302	668	699	679	938	937	929	1105	1033	1086	1326	1282	1232	1468	1506	1488	1883	1731	1620	1811	1701	1585
10200.3	-42	-14	-46	30	24	57	284	249	281	670	709	711	955	965	942	1122	1080	1079	1378	1296	1234	1448	1485	1455	1908	1753	1606	1833	1715	1588
10320.3	-57	-5	-43	24	29	63	298	320	356	671	721	714	952	965	951	1125	1097	1094	1354	1317	1246	1485	1503	1452	1957	1765	1673	1831	1729	1622
10440.3	-42	-27	-56	20	-6	38	299	278	311	670	701	721	944	964	937	1164	1137	1139	1372	1285	1267	1503	1481	1468	1914	1809	1630	1878	1776	1635
10560.3	-60	-24	-54	49	38	63	320	284	332	698	737	717	942	983	962	1178	1111	1172	1341	1288	1249	1503	1528	1460	1960	1819	1681	1938	1775	1671
10680.3	-69	-59	-86	51	42	61	298	287	286	691	742	725	972	975	941	1152	1120	1159	1408	1332	1251	1565	1566	1472	1953	1833	1689	1903	1797	1670
10800.3	-47	-23	-61	64	79	81	309	328	326	727	758	744	992	1011	949	1179	1164	1171	1395	1351	1312	1533	1531	1518	1979	1844	1744	1926	1813	1683
10920.3	-65	-49	-74	38	26	76	317	328	376	703	745	727	970	1010	983	1175	1148	1174	1441	1386	1316	1575	1571	1579	2036	1864	1678	1954	1823	1693
11040.3	-79	-33	-72	65	51	90	307	312	312	737	773	759	1019	1025	996	1190	1177	1178	1427	1396	1300	1568	1601	1566	2023	1913	1765	1985	1840	1677
11160.3	-49	-18	-73	80	43	84	326	329	339	719	754	763	1010	1036	1015	1189	1145	1196	1425	1378	1336	1600	1616	1614	2040	1944	1757	1984	1849	1717
11280.3	-75	-51	-83	60	7	65	323	342	354	738	804	760	1026	1012	998	1227	1156	1210	1460	1425	1347	1586	1617	1608	2108	1922	1780	2016	1889	1764
11400.3	-44	-35	-54	57	29	86	345	334	338	755	816	744	1028	1026	1017	1198	1216	1228	1488	1419	1379	1618	1625	1594	2087	1940	1776	2019	1933	1739
11520.3	-58	-35	-69	54	36	93	320	346	332	727	820	763	1028	1089	1043	1221	1182	1240	1479	1370	1356	1633	1650	1666	2090	1967	1777	2095	1950	1818
11640.3	-63	-41	-85	69	58	67	337	338	362	778	851	800	1033	1073	1060	1231	1210	1229	1483	1431	1381	1644	1700	1629	2154	1989	1836	2106	1975	1808
11760.3	-66	-32	-93	57	41	54	296	329	332	738	782	749	1059	1112	1050	1269	1230	1225	1506	1439	1398	1670	1707	1659	2222	2038	1840	2102	2034	1816
11880.3	-80	-31	-102	68	53	83	348	328	367	792	832	788	1034	1117	1059	1283	1212	1260	1515	1430	1370	1662	1717	1684	2191	2015	1855	2098	1981	1852
12000.3	-63	-52	-100	69	59	96	313	312	336	745	785	760	1039	1091	1072	1303	1241	1263	1513	1464	1383	1654	1709	1674	2164	2093	1912	2133	2014	1840
12120.3	-81	-57	-81	55	23	38	337	318	327	802	834	802	1067	1088	1082	1250	1252	1261	1512	1459	1417	1706	1764	1699	2230	2031	1870	2159	2056	1868
12240.3	-49	-18	-60	49	18	71	340	350	368	753	820	815	1094	1097	1065	1334	1245	1287	1572	1471	1422	1733	1782	1726	2229	2068	1971	2198	2016	1906
12360.3	-73	-22	-79	93	53	88	316	296	354	748	838	813	1117	1108	1151	1310	1259	1313	1586	1543	1470	1711	1761	1696	2254	2107	1915	2185	2083	1897
12480.3	-70	-82	-90	65	22	69	353	348	360	747	828	800	1085	1093	1048	1293	1279	1326	1566	1525	1447	1736	1789	1698	2268	2101	1935	2231	2084	1946
12600.4	-75	-39	-98	56	35	71	343	333	368	808	840	829	1128	1134	1115	1308	1259	1341	1568	1504	1454	1758	1834	1751	2280	2130	1979	2232	2145	1935
12720.3	-41	-32	-83	73	43	52	352	366	397	813	888	842	1133	1139	1153	1318	1295	1341	1606	1538	1511	1765	1787	1749	2311	2145	1953	2244	2129	1946
12840.4	-84	-65	-94	69	38	76	346	362	387	831	886	845	1138	1131	1131	1351	1319	1318	1610	1578	1487	1785	1856	1800	2316	2135	1966	2319	2140	1977
12960.4	-45	-68	-80	57	40	82	359	336	374	794	885	813	1141	1110	1117	1350	1271	1342	1599	1558	1527	1781	1862	1798	2349	2148	1980	2292	2166	2018
13080.4	-55	-38	-73	86	55	86	329	347	345	804	889	839	1134	1142	1116	1392	1313	1365	1636	1577	1520	1798	1848	1828	2366	2216	2001	2344	2182	2033
13200.4	-82	-80	-104	62	43	68	341	364	382	835	881	845	1138	1144	1165	1397	1313	1386	1633	1616	1533	1823	1887	1826	2391	2225	2044	2317	2241	2012
13320.4	-62	-50	-81	28	18	65	361	375	380	810	897	869	1129	1189	1185	1364	1318	1361	1655	1595	1538	1835	1905	1828	2407	2240	2062	2302	2218	2048
13440.4	-101	-77	-96	50	53	90	358	356	355	828	911	857	1150	1186	1210	1349	1373	1444	1691	1661	1583	1871	1913	1856	2383	2254	2088	2410	2237	2069
13560.4	-84	-47	-85	73	53	97	361	381	386	859	939	877	1157	1198	1225	1383	1319	1367	1699	1618	1571	1858	1917	1869	2452	2238	2105	2381	2259	2096
13680.4	-77	-42	-75	75	52	100	350	366	378	859	923	909	1134	1206	1208	1418	1356	1403	1723	1635	1617	1913	1916	1823	2437	2290	2137	2429	2237	2106
13800.4	-57	-38	-68	84	67	85	372	372	367	856	921	877	1186	1232	1247	1418	1376	1419	1727	1681	1621	1887	1949	1884	2525	2298	2134	2451	2307	2090
13920.4	-118	-108	-121	81	37	78	370	373	398	822	900	889	1152	1220	1236	1436	1371	1450	1725	1671	1577	1896	2014	1976	2469	2326	2123	2459	2273	2117
14040.4	-107	-85	-125	43	22	72	335	353	373	864	919	888	1145	1198	1234	1433	1381	1415	1679	1650	1607	1948	2008	1917	2514	2344	2183	2505	2352	2164
14160.4	-93	-33	-101	75	64	98	362	361	368	880	972	920	1197	1220	1262	1458	1390	1448	1720	1666	1605	1906	2006	1944	2521	2386	2173	2499	2347	2209
14280.4	-78	-73	-76	83	65	130	371	361	395	877	935	918	1199	1274	1267	1400	1406	1460	1764	1683	1654	1956	2013	1959	2535	2378	2178	2552	2379	2189
14400.4	-50	-25	-74	104	62	103	346	389	398	845	950	881	1254	1234	1250	1471	1396	1471	1770	1694	1674	1984	2041	1976	2576	2354	2221	2555	2374	2225
14520.4	-83	-68	-107	68	63	76	346	364	377	873	961	904	1231	1245	1289	1474	1415	1471	1738	1697	1679	1916	2039	1953	2586	2432	2208	2548	2398	2217
14640.4	-57	-29	-86	66	55	99	346	378	393	895	943	938	1210	1209	1268	1490	1427	1507	1779	1725	1681	1999	2046	1993	2581	2414	2252	2574	2398	2243
14760.4	-42	-50	-98	96	33	94	353	380	384	879	978	940	1235	1256	1275	1496	1435	1501	1783	1730	1700	2007	2098	1980	2600	2428	2257	2587	2439	2254
14880.4	-49	-63	-77	89	52	96	366	361	410	883	970	968	1257	1287	1294	1496	1464	1486	1787	1703	1666	1979	2066	2009	2563	2459	2229	2604	2478	2284
15000.4	-81	-72	-100	75	71	118	365	371	385	895	962	922	1252	1305	1303	1536	1449	1509	1821	1762	1700	1976	2064	2002	2651	2474	2283	2638	2497	2270
15120.4	-72	-48	-100	100	78	97	361	379	376	892	935	953	1267	1266	1315	1498	1443	1511	1818	1752	1681	2057	2150	2087	2634	2492	2273	2649	2493	2298
15240.4	-67	-79	-101	93	66	87	364	367	401	873	969	961	1257	1323	1324	1538	1477	1544	1819	1796	1721	2066	2113	2054	2708	2522	2364	2712	2502	2343
15360.4	-63	-59	-79	81	92	101	387	385	421	869	981	945	1269	1265	1314	1516	1464	1528	1821	1791	1755	2069	2164	2063	2679	2501	2314	2706	2537	2365
15480.4	-37	-34	-71	71	80	89	364	373	414	932	1006	972	1248	1288	1292	1523	1484	1535	1861	1782	1748	2078	2143	2096	2717	2491	2331	2715	2548	2370
15600.4	-68	-59	-102	61	65	85	373	386	397	918	970	954	1258	1345	1303	1555	1498	1590	1867	1793	1746	2059	2123	2101	2718	2564	2316	2730	2536	2402
15720.4	-66	-56	-106	100	107	99	359	363	392	883	986	938	1292	1289	1332	1559	1492	1546	1862	1784	1738	2072	2145	2061	2746	2578	2365	2738	2602	2374
15840.4	-67	-56	-103	79	75	106	365	396	394	940	993	989	1245	1285	1331	1594	1500	1583	1878	1829	1764	2068	2135	2095	2723	2574	2345	2795	2619	2396
15960.4	-70	-72	-114	108	81	122	371	400	402	943	1017	1000	1314	1340	1361	1579	1523	1607	1865	1827	1746	2138	2205	2132	2801	2588	2403	2769	2632	2414
16080.5	-58	-79	-102	60	47	89	383	407	408	876	982	931	1294	1327	1342	1579	1532	1594	1954	1843	1811	2163	2206	2142	2795	2633	2424	2792	2631	2453
16200.4	-58	-72	-101	67	72	74	393	427	419	920	1024	997	1308	1313	1364	1555	1568	1635	1912	1857	1802	2125	2224	2159	2827	2632	2393	2832	2657	2469
16320.5	-68	-71	-88	67	69	105	383	395	401	907	1026	997	1296	1370	1355	1670	1553	1690	1897	1863	1831	2157	2252	2126	2831	2604	2462	2868	2689	2519
16440.5	-46	-68	-104	93	106	121	368	415	407	952	1023	988	1283	1356	1368	1629	1550	1656	1936	1856	1795	2151	2267	2210	2850	2640	2487	2874	2715	2520
16560.5	-26	-54	-80	75	76	111	395	417	419	960	1026	1028	1328	1358	1396	1629	1589	1645	1942	1885	1850	2170	2267	2174	2897	2682	2529	2922	2699	2487
16680.5	-65	-44	-94	73	74	102	358	394	417	955	1019	993	1313	1355	1361	1684	1578	1688	1910	1894	1834	2232	2319	2248	2893	2740	2533	2916	2732	2568
16800.5	-50	-60	-84	63	50	87	397	394	419	957	1043	1010	1329	1362	1397	1633	1558	1689	1979	1938	1911	2223	2283	2209	2900	2697	2486	2941	2737	2547
16920.5	-75	-91	-96	84	80	89	400	410	421	960	1064	1033	1324	1368	1443	1638	1581	1721	1993	1955	1898	2213	2313	2204	2858	2693	2466	2954	2796	2560
17040.5	-64	-62	-102	70	68	75	391	405	436	966	1043	990	1339	1352	1417	1629	1570	1710	1984	1966	1878	2227	2333	2232	2904	2764	2547	2945	2789	2586
17160.5	-38	-43	-84	84	64	103	393	377	406	989	1056	1029	1366	1418	1403	1679	1577	1727	2000	1960	1872	2254	2311	2251	2910	2726	2549	2975	2807	2588
17280.5	-48	-45	-57	75	98	114	409	418	425	969	1025	1075	1343	1411	1437	1659	1589	1723	1961	1909	1888	2323	2341	2260	2914	2766	2537	3008	2837	2598
17400.5	-68	-54	-124	83	96	105	366	400	402	939	1029	1020	1367	1372	1426	1681	1615	1718	1957	1930	1906	2263	2328	2266	2932	2774	2559	3043	2805	2620
17520.5	-77	-86	-124	69	98	115	437	443	424	974	1048	1043	1320	1412	1436	1690	1630	1733	2042	1946	1940	2297	2380	2327	2965	2830	2549	3024	2871	2597
17640.5	-55	-47	-106	114	98	115	402	420	426	973	1075	1040	1372	1421	1467	1719	1638	1741	2014	1970	1965	2321	2372	2310	2952	2795	2632	3072	2885	2678
17760.5	-41	-39	-103	63	64	102	378	409	426	940	1077	1058	1370	1417	1429	1709	1645	1750	2073	1976	1985	2338	2388	2308	3020	2822	2604	3075	2898	2644
17880.5	-55	-63	-87	81	80	103	385	414	438	1021	1093	1030	1365	1421	1467	1702	1662	1766	2059	1992	1969	2331	2402	2315	3005	2860	2659	3158	2860	2684
18000.5	-52	-48	-96	80	76	102	393	411	448	965	1064	1042	1415	1426	1482	1716	1654	1750	2033	2055	1997	2357	2373	2347	3072	2824	2629	3109	2962	2707
18120.5	-41	-40	-75	99	121	112	399	427	440	991	1094	1061	1386	1429	1478	1728	1672	1795	2096	2031	1999	2380	2381	2355	3070	2855	2624	3157	2944	2717
18240.5	-20	-39	-49	71	56	85	414	408	412	979	1066	1054	1366	1399	1459	1764	1697	1797	2085	2065	2046	2430	2459	2429	3073	2855	2641	3169	2963	2719
18360.5	-60	-71	-121	72	72	90	375	407	393	1014	1078	1043	1359	1412	1443	1747	1691	1841	2093	2069	2045	2398	2431	2387	3102	2871	2668	3167	3001	2747
18480.5	-25	-26	-62	84	93	118	396	400	397	975	1082	1103	1346	1346	1427	1789	1707	1777	2125	2076	2021	2385	2480	2435	3116	2904	2696	3172	2933	2782
18600.5	-73	-81	-127	104	106	117	416	437	407	966	1076	1052	1413	1424	1491	1750	1729	1826	2119	2100	2043	2396	2463	2417	3104	2957	2689	3220	3058	2845
18720.5	-41	-42	-94	76	73	95	411	399	414	1031	1104	1074	1395	1420	1463	1801	1761	1823	2076	2109	2089	2434	2451	2454	3124	2957	2732	3232	3034	2779
18840.5	-44	-37	-93	73	114	134	405	417	434	1000	1104	1082	1346	1391	1425	1806	1694	1832	2119	2061	2028	2437	2499	2403	3161	2965	2740	3237	3042	2834
18960.5	-45	-57	-91	109	98	117	384	420	461	1044	1113	1065	1399	1461	1472	1814	1719	1877	2132	2121	2071	2431	2505	2479	3179	2972	2720	3273	3086	2842
19080.5	-49	-43	-86	77	96	107	423	424	442	1018	1124	1064	1374	1416	1484	1771	1687	1840	2151	2086	2088	2432	2511	2436	3151	2981	2787	3284	3096	2912
19200.5	-22	-19	-64	93	107	108	386	432	420	983	1048	1073	1386	1446	1516	1786	1695	1817	2138	2072	2113	2460	2552	2476	3175	3043	2784	3332	3061	2877
19320.6	-66	-46	-90	75	74	123	428	432	436	1029	1124	1110	1424	1454	1517	1817	1745	1870	2163	2124	2125	2552	2561	2517	3234	3029	2808	3305	3111	2928
19440.6	-62	-64	-97	99	90	125	385	404	436	1026	1122	1127	1406	1447	1471	1835	1764	1878	2164	2141	2162	2525	2543	2485	3243	3068	2779	3268	3157	2898
19560.5	-38	-52	-114	90	118	127	447	452	487	1010	1077	1126	1401	1464	1545	1825	1731	1904	2125	2148	2081	2512	2579	2479	3190	3034	2804	3342	3177	2949
19680.6	-57	-86	-99	89	78	123	406	426	428	1016	1143	1109	1400	1512	1531	1837	1753	1855	2149	2151	2091	2532	2570	2491	3259	3103	2907	3391	3212	2962
19800.6	-77	-61	-102	72	96	108	441	455	470	1024	1140	1114	1384	1465	1490	1823	1770	1930	2158	2166	2110	2590	2582	2551	3257	3051	2812	3362	3147	2943
19920.6	-60	-52	-94	100	88	107	434	450	452	1057	1161	1105	1433	1442	1525	1839	1781	1922	2216	2195	2185	2556	2626	2547	3291	3062	2870	3355	3224	2950
20040.6	-25	-37	-82	92	117	128	402	422	430	1037	1098	1085	1420	1465	1534	1831	1817	1902	2212	2182	2178	2539	2601	2579	3300	3122	2921	3461	3229	2999
20160.6	-53	-40	-112	139	110	132	428	443	423	1035	1112	1146	1440	1436	1543	1879	1809	1926	2253	2177	2173	2545	2604	2568	3339	3156	2884	3417	3262	3010
20280.6	-55	-66	-99	81	89	127	426	450	455	1024	1116	1098	1424	1486	1544	1866	1796	1958	2249	2239	2205	2564	2652	2534	3371	3096	2885	3449	3229	3007
20400.6	-75	-64	-104	105	131	155	411	435	459	1018	1159	1129	1470	1491	1572	1852	1790	1950	2229	2237	2226	2612	2692	2597	3412	3182	2902	3479	3290	3058
20520.6	-41	-54	-113	69	92	122	438	450	482	1041	1110	1127	1422	1459	1545	1895	1834	1926	2256	2229	2174	2615	2676	2622	3334	3139	2917	3514	3274	3049
20640.6	-98	-89	-113	62	78	100	462	458	458	1028	1149	1136	1443	1477	1544	1910	1806	1925	2257	2234	2228	2605	2642	2588	3396	3187	2974	3504	3284	3074
20760.6	-60	-74	-112	103	120	98	442	446	447	1023	1150	1149	1462	1524	1566	1924	1854	1963	2258	2257	2244	2608	2653	2655	3329	3183	2921	3532	3338	3069
20880.6	-34	-40	-93	95	104	128	424	452	453	1037	1172	1128	1469	1506	1592	1913	1883	1994	2269	2234	2252	2620	2667	2600	3430	3229	2969	3543	3303	3063
21000.6	-68	-87	-127	52	92	110	487	486	472	1076	1138	1145	1462	1492	1571	1935	1881	1998	2317	2278	2274	2690	2755	2679	3466	3219	2974	3562	3374	3111
21120.6	-48	-53	-76	97	92	145	413	445	466	1054	1182	1146	1478	1551	1613	1956	1869	2001	2281	2243	2243	2669	2721	2664	3444	3268	3012	3669	3408	3158
21240.6	-59	-82	-101	113	143	121	412	449	463	1052	1169	1143	1426	1518	1547	1934	1872	1992	2265	2279	2262	2660	2738	2662	3472	3235	2950	3574	3393	3180
21360.6	-47	-61	-104	120	130	155	433	454	471	1023	1146	1134	1486	1521	1592	1901	1874	1964	2267	2271	2282	2673	2757	2680	3511	3271	3016	3639	3433	3135
21480.6	-14	-21	-91	94	100	128	444	421	462	1068	1170	1159	1492	1547	1592	1953	1874	2032	2317	2285	2279	2678	2720	2683	3467	3293	3040	3628	3428	3181
21600.6	-61	-83	-135	77	101	99	437	419	453	1064	1155	1181	1477	1525	1605	1942	1910	2031	2322	2306	2302	2705	2770	2698	3550	3313	2973	3684	3432	3214
21720.6	-63	-64	-78	99	125	124	456	453	485	1080	1177	1154	1505	1559	1636	1967	1884	2024	2357	2315	2323	2731	2785	2734	3507	3347	3068	3683	3438	3260
21840.6	-56	-50	-76	74	85	96	479	493	482	1049	1172	1154	1520	1531	1583	1982	1930	2001	2320	2299	2319	2713	2808	2732	3517	3339	3072	3735	3525	3233
21960.6	-44	-53	-71	107	115	112	415	418	424	1087	1196	1170	1493	1525	1605	1974	1914	2046	2371	2336	2336	2720	2773	2733	3561	3372	3100	3712	3513	3268
22080.6	-42	-40	-93	97	101	137	407	466	483	1104	1189	1178	1508	1560	1643	1981	1914	2003	2305	2319	2313	2814	2817	2763	3584	3405	3147	3737	3490	3287
22200.6	-51	-58	-95	97	115	127	425	435	483	1069	1197	1167	1502	1564	1642	1984	1933	2020	2360	2346	2337	2725	2807	2795	3551	3399	3125	3739	3528	3254
22320.6	-68	-64	-105	86	118	140	428	467	486	1116	1198	1202	1495	1544	1634	1990	1934	2079	2351	2354	2348	2787	2888	2786	3571	3373	3118	3734	3513	3359
22440.7	-48	-49	-95	88	103	134	414	454	456	1081	1241	1210	1512	1552	1643	1985	1941	2073	2401	2347	2356	2749	2868	2785	3623	3425	3185	3741	3534	3316
22560.6	-50	-52	-99	84	100	92	458	465	471	1083	1212	1205	1483	1550	1646	1982	1936	2046	2348	2346	2364	2800	2880	2844	3616	3415	3193	3845	3592	3310
22680.7	-37	-57	-85	94	85	90	448	482	470	1074	1183	1184	1570	1614	1651	1994	1947	2099	2414	2363	2368	2808	2857	2821	3577	3456	3143	3859	3583	3300
22800.6	-34	-60	-67	82	84	122	439	481	442	1109	1197	1164	1516	1540	1655	2028	1948	2096	2433	2382	2389	2813	2928	2809	3620	3432	3207	3806	3622	3391
22920.6	-82	-74	-129	105	120	124	455	439	456	1092	1237	1199	1507	1581	1670	2025	1975	2112	2407	2390	2403	2819	2901	2789	3610	3475	3169	3866	3642	3349
23040.7	-60	-42	-98	113	113	134	432	442	465	1129	1171	1207	1510	1591	1639	2004	1948	2094	2405	2378	2383	2859	2831	2846	3681	3499	3204	3851	3663	3393
23160.7	-51	-67	-97	79	94	127	428	439	462	1111	1221	1212	1531	1586	1647	2061	2010	2103	2418	2401	2397	2896	2902	2871	3660	3522	3230	3917	3685	3390
23280.7	-54	-66	-115	109	93	103	459	484	493	1157	1228	1218	1516	1603	1657	2003	1959	2115	2434	2373	2417	2831	2927	2875	3705	3559	3244	3904	3663	3431
23400.7	-56	-44	-104	105	115	135	425	480	483	1099	1209	1217	1549	1601	1691	2063	2016	2127	2427	2425	2402	2863	2950	2873	3733	3551	3165	3942	3685	3426
23520.7	-34	-55	-95	103	128	132	468	452	502	1078	1220	1184	1554	1610	1683	2057	1994	2089	2482	2467	2447	2821	2929	2879	3726	3557	3279	3942	3701	3425
23640.7	-62	-89	-114	99	143	125	424	437	460	1116	1232	1239	1543	1564	1640	2079	1979	2154	2443	2438	2427	2884	2956	2894	3812	3604	3363	3937	3718	3429
23760.7	-60	-78	-105	98	97	148	463	488	488	1128	1241	1211	1556	1603	1668	2042	1978	2145	2454	2410	2420	2896	2965	2886	3726	3543	3258	3980	3724	3483
23880.7	-42	-53	-93	88	138	147	438	450	444	1145	1259	1236	1541	1641	1738	2088	2065	2194	2466	2443	2437	2955	2998	2919	3753	3618	3322	3989	3727	3464
24000.7	-50	-52	-93	83	93	115	417	489	488	1113	1247	1236	1554	1617	1682	2049	1997	2154	2477	2449	2483	2945	2991	2920	3781	3600	3308	4059	3811	3535
24120.7	-39	-33	-82	115	134	157	457	472	481	1111	1251	1223	1597	1623	1736	2063	2022	2180	2472	2475	2415	2904	2990	2978	3804	3645	3342	4006	3775	3466
24240.7	-32	-54	-87	98	119	131	455	477	485	1122	1234	1261	1557	1625	1690	2118	2034	2217	2467	2420	2431	2942	3035	2946	3864	3630	3408	4007	3838	3530
24360.7	-68	-75	-109	92	104	143	450	458	488	1105	1230	1221	1559	1620	1727	2052	2022	2163	2528	2496	2480	2914	3037	3008	3825	3666	3330	4073	3785	3507
24480.7	-48	-34	-95	136	135	113	463	494	490	1117	1233	1237	1547	1593	1688	2129	2022	2168	2525	2527	2485	2924	3014	2940	3868	3693	3391	4052	3776	3553
24600.7	-37	-46	-74	108	118	120	466	479	493	1131	1248	1248	1572	1629	1679	2074	1991	2170	2536	2564	2496	3002	3045	3007	3886	3662	3375	4100	3860	3533
24720.7	-50	-81	-89	84	124	142	435	477	504	1135	1289	1268	1558	1628	1702	2112	2055	2218	2529	2504	2554	2993	3023	2978	3856	3698	3362	4112	3913	3646
24840.7	-34	-59	-87	114	111	144	461	466	462	1139	1249	1266	1615	1645	1740	2110	2024	2158	2544	2491	2511	3034	3081	3007	3898	3705	3471	4126	3877	3571
24960.7	-63	-76	-115	84	108	128	429	468	476	1155	1273	1270	1550	1671	1689	2051	2043	2200	2530	2494	2555	3012	3074	3023	3902	3684	3394	4096	3892	3596
25080.7	-23	-59	-101	110	135	155	439	472	486	1152	1271	1253	1629	1673	1756	2105	2048	2192	2530	2496	2509	2995	3063	3009	3914	3689	3494	4178	3906	3689
25200.7	-27	-53	-66	87	124	111	432	482	472	1145	1265	1251	1620	1644	1741	2123	2082	2221	2563	2520	2520	3033	3078	3020	3899	3709	3437	4208	3962	3639
25320.7	-35	-41	-111	102	127	148	477	479	502	1148	1243	1259	1599	1636	1758	2171	2115	2243	2561	2534	2547	3013	3147	3027	3919	3747	3477	4219	4004	3686
25440.7	-54	-71	-97	109	113	116	466	469	467	1158	1268	1240	1553	1635	1769	2127	2121	2258	2520	2535	2551	2991	3119	3045	3950	3734	3515	4219	3941	3691
25560.7	-34	-49	-88	126	126	168	446	489	507	1108	1239	1243	1584	1665	1754	2122	2046	2242	2544	2585	2549	3067	3125	3112	3935	3765	3519	4268	4010	3741
25680.7	-13	-37	-51	114	98	121	442	486	500	1139	1258	1239	1559	1638	1764	2148	2070	2240	2598	2526	2567	3059	3148	3049	3960	3785	3495	4280	4006	3739
25800.8	-56	-56	-83	87	115	130	439	460	499	1141	1268	1272	1581	1680	1811	2131	2096	2227	2603	2532	2565	3104	3134	3080	3943	3823	3485	4276	4040	3770
25920.7	-61	-57	-114	113	101	138	471	500	527	1158	1252	1276	1579	1663	1800	2175	2120	2309	2602	2581	2563	3058	3170	3074	3968	3837	3531	4309	4010	3717
26040.7	-78	-59	-115	108	129	151	466	481	518	1160	1264	1282	1626	1647	1788	2173	2111	2206	2575	2580	2581	3090	3155	3125	3962	3815	3546	4288	4045	3759
26160.7	-67	-57	-119	125	127	129	456	501	490	1141	1273	1275	1599	1674	1798	2168	2092	2269	2608	2591	2581	3048	3181	3125	4001	3883	3533	4302	4064	3732
26280.7	-39	-64	-92	100	114	124	487	499	516	1162	1298	1238	1591	1680	1763	2210	2155	2251	2649	2588	2640	3135	3138	3105	4039	3899	3527	4304	4085	3791
26400.8	-41	-46	-72	95	125	141	439	489	483	1154	1274	1256	1650	1701	1804	2156	2153	2275	2626	2612	2612	3159	3217	3106	4036	3870	3609	4328	4102	3796
26520.7	-42	-37	-74	134	124	139	471	457	517	1150	1273	1289	1630	1741	1821	2211	2130	2265	2642	2582	2627	3094	3188	3114	4072	3892	3625	4399	4124	3798
26640.8	-60	-66	-109	101	104	133	495	501	527	1164	1266	1291	1606	1717	1777	2173	2143	2292	2670	2642	2622	3070	3207	3137	4058	3907	3624	4391	4156	3861
26760.8	-64	-41	-82	127	137	147	457	479	517	1172	1288	1317	1631	1679	1775	2181	2105	2292	2665	2591	2651	3088	3203	3160	4080	3873	3630	4394	4186	3826
26880.8	-24	-55	-71	95	101	109	506	516	515	1130	1275	1302	1618	1674	1795	2240	2194	2292	2625	2663	2611	3143	3222	3164	4114	3890	3664	4406	4160	3868
27000.8	-47	-30	-102	125	112	152	480	489	492	1153	1290	1307	1641	1689	1823	2225	2156	2336	2632	2664	2659	3136	3249	3186	4096	3886	3692	4430	4188	3884
27120.8	-47	-42	-91	124	105	142	465	464	512	1169	1254	1266	1664	1707	1818	2202	2199	2308	2627	2658	2682	3162	3238	3165	4139	3931	3552	4455	4209	3888
27240.8	-75	-85	-108	115	120	131	419	459	466	1189	1313	1276	1651	1732	1813	2230	2175	2292	2686	2650	2687	3150	3243	3185	4132	3957	3724	4531	4211	3937
27360.8	-58	-50	-72	98	107	112	449	470	451	1171	1295	1291	1635	1672	1827	2219	2187	2317	2672	2599	2663	3217	3230	3194	4143	4016	3730	4469	4229	3955
27480.8	-48	-44	-96	90	97	110	453	485	501	1170	1294	1290	1627	1716	1815	2193	2201	2343	2690	2697	2693	3215	3288	3230	4212	4004	3666	4555	4240	3954
27600.8	-43	-33	-85	103	131	122	445	498	509	1181	1314	1320	1652	1701	1835	2241	2236	2373	2679	2689	2714	3188	3311	3194	4249	4031	3794	4538	4213	3946
27720.8	-51	-62	-101	121	113	132	470	469	484	1168	1296	1265	1664	1754	1798	2220	2242	2337	2664	2628	2701	3277	3336	3295	4196	4026	3699	4501	4261	3973
27840.8	-56	-64	-110	112	144	119	477	506	508	1190	1310	1353	1691	1736	1861	2235	2200	2352	2745	2688	2721	3238	3328	3272	4231	4045	3736	4567	4243	3979
27960.8	-72	-50	-124	133	132	156	481	462	489	1199	1321	1303	1672	1780	1816	2226	2230	2437	2682	2674	2676	3182	3323	3310	4256	4075	3769	4575	4329	4010
28080.8	-43	-69	-92	87	117	119	461	472	505	1169	1307	1301	1682	1744	1867	2218	2256	2380	2708	2687	2765	3275	3341	3270	4215	4090	3743	4614	4307	4019
28200.8	-26	-29	-56	103	113	150	500	505	529	1199	1310	1312	1654	1749	1848	2297	2216	2393	2751	2734	2737	3265	3376	3303	4222	4078	3762	4619	4335	4082
28320.8	-28	-55	-83	103	98	150	482	483	492	1183	1336	1344	1666	1755	1858	2277	2260	2407	2728	2701	2783	3243	3385	3249	4320	4147	3820	4662	4375	4075
28440.8	-71	-48	-121	132	140	136	486	506	496	1188	1281	1330	1666	1762	1861	2273	2221	2384	2736	2673	2721	3269	3335	3291	4276	4093	3804	4609	4409	4081
28560.8	-36	-45	-68	71	71	117	446	476	504	1198	1341	1329	1667	1717	1828	2312	2254	2393	2736	2720	2775	3288	3310	3298	4262	4118	3810	4708	4373	4066
28680.8	-66	-75	-92	94	115	149	476	476	506	1218	1303	1340	1664	1776	1843	2292	2298	2427	2756	2740	2799	3285	3365	3299	4321	4148	3839	4644	4342	4039
28800.8	-36	-58	-64	107	130	136	475	512	521	1203	1371	1321	1663	1745	1825	2269	2267	2425	2761	2729	2737	3283	3418	3300	4338	4141	3832	4750	4374	4122
28920.8	-66	-59	-111	99	115	146	441	436	463	1191	1305	1344	1655	1741	1853	2266	2262	2419	2793	2703	2764	3327	3419	3358	4341	4174	3847	4751	4429	4130
29040.8	-77	-60	-111	102	96	118	448	465	448	1183	1330	1339	1668	1754	1826	2246	2229	2406	2778	2718	2778	3325	3390	3376	4339	4171	3859	4717	4459	4142
29160.8	-49	-71	-90	120	123	156	447	469	487	1174	1311	1335	1696	1772	1896	2294	2310	2408	2770	2785	2810	3306	3370	3339	4354	4162	3845	4786	4514	4131
29280.8	-51	-45	-67	96	117	140	421	458	480	1222	1300	1315	1673	1753	1870	2314	2256	2416	2798	2775	2780	3372	3422	3349	4397	4184	3896	4752	4446	4179
29400.9	-27	-59	-34	118	129	132	423	436	468	1174	1286	1332	1682	1774	1874	2350	2309	2473	2784	2780	2838	3365	3432	3392	4343	4170	3967	4769	4529	4226
29520.8	-53	-80	-77	107	118	141	469	476	483	1212	1297	1333	1674	1759	1862	2288	2303	2464	2792	2780	2831	3347	3385	3376	4436	4245	3881	4762	4493	4149
29640.8	-35	-27	-33	108	140	125	427	448	454	1232	1347	1338	1666	1729	1893	2294	2271	2419	2776	2769	2794	3300	3429	3350	4468	4241	3974	4782	4523	4213
29760.9	-61	-71	-61	96	105	151	444	463	490	1175	1316	1345	1688	1806	1873	2372	2276	2467	2765	2768	2788	3371	3472	3401	4490	4238	3970	4821	4503	4215
29880.8	-69	-53	-64	111	115	125	475	452	525	1178	1317	1319	1730	1792	1933	2296	2314	2478	2806	2806	2827	3347	3419	3404	4446	4224	3967	4835	4555	4249
30000.9	-76	-77	-100	104	123	150	452	455	481	1194	1358	1336	1709	1759	1879	2297	2267	2444	2792	2871	2826	3422	3493	3416	4433	4255	3951	4819	4555	4225
30120.9	-31	-11	-49	93	116	153	460	483	471	1184	1338	1360	1686	1748	1887	2369	2350	2501	2799	2808	2887	3375	3487	3375	4507	4307	4018	4863	4556	4292
30240.9	-31	-48	-69	90	127	120	471	482	458	1220	1327	1329	1694	1816	1920	2341	2340	2501	2826	2793	2872	3420	3491	3465	4513	4272	4013	4853	4584	4303
30360.9	-51	-59	-64	113	133	133	436	448	476	1200	1304	1351	1688	1756	1908	2334	2303	2485	2820	2847	2883	3389	3510	3429	4531	4260	3964	4880	4605	4308
30480.9	-29	-40	-58	119	134	131	459	470	479	1178	1304	1368	1743	1790	1892	2352	2346	2559	2821	2817	2850	3428	3489	3403	4516	4325	4023	4914	4666	4354
30600.9	-57	-46	-68	92	120	125	461	482	484	1260	1376	1391	1724	1794	1940	2346	2375	2497	2811	2861	2858	3406	3509	3472	4511	4297	3999	4973	4670	4345
30720.9	-43	-69	-75	130	119	149	437	479	478	1192	1341	1383	1706	1766	1924	2353	2308	2487	2875	2799	2848	3457	3512	3475	4529	4310	4033	4951	4704	4310
30840.9	-55	-31	-68	122	132	153	467	437	501	1196	1359	1372	1718	1772	1905	2338	2302	2491	2865	2851	2905	3485	3517	3483	4481	4344	4046	4991	4675	4320
30960.9	-58	-39	-66	94	108	136	453	473	503	1193	1340	1334	1703	1813	1959	2388	2349	2489	2831	2850	2910	3489	3548	3524	4602	4355	4060	4993	4684	4375
31080.9	-65	-47	-64	88	122	149	426	474	466	1230	1358	1409	1706	1814	1915	2335	2345	2523	2879	2859	2915	3471	3550	3493	4524	4375	4093	4982	4666	4381
31200.9	-58	-45	-48	101	117	128	444	470	459	1224	1323	1358	1704	1817	1987	2367	2303	2542	2859	2854	2879	3474	3596	3486	4549	4376	4010	4975	4692	4369
31320.9	-39	-42	-41	113	119	147	429	453	461	1228	1367	1376	1712	1833	1917	2343	2321	2497	2921	2877	2934	3504	3582	3485	4568	4418	4161	4995	4727	4455
31440.9	-28	-33	-60	128	114	149	425	444	456	1217	1356	1375	1729	1846	1936	2371	2322	2547	2939	2887	2906	3518	3582	3539	4576	4379	4031	5057	4800	4424
31560.9	-30	-33	-44	102	131	156	497	471	464	1254	1343	1371	1726	1804	1922	2373	2356	2516	2881	2854	2915	3472	3606	3579	4562	4406	4122	5130	4809	4467
31680.9	-92	-68	-77	71	109	117	471	472	497	1236	1362	1394	1698	1806	1923	2411	2359	2511	2933	2867	2946	3515	3588	3527	4592	4409	4158	5069	4758	4466
31800.9	-59	-37	-71	126	139	155	463	483	476	1223	1372	1406	1678	1822	1958	2419	2386	2547	2872	2871	2938	3494	3604	3565	4623	4456	4137	5073	4822	4504
31920.9	-26	-22	-78	93	113	120	457	470	491	1230	1350	1396	1722	1826	1928	2399	2385	2530	2915	2889	2963	3512	3557	3537	4658	4458	4204	5110	4813	4538
32040.9	-52	-52	-75	126	167	164	459	482	482	1242	1384	1390	1738	1773	1901	2381	2330	2536	2905	2874	2971	3518	3577	3546	4606	4491	4158	5136	4817	4524
32160.9	-58	-41	-73	107	114	125	416	444	445	1211	1349	1391	1743	1833	1966	2433	2363	2525	2867	2867	2946	3525	3629	3564	4692	4445	4182	5129	4790	4549
32280.9	-52	-53	-71	101	108	128	459	445	489	1227	1340	1405	1762	1831	1935	2385	2368	2512	2890	2871	2940	3593	3630	3585	4670	4468	4153	5146	4897	4550
32400.9	-40	-19	-62	131	128	147	478	476	523	1162	1315	1337	1723	1843	1924	2385	2369	2568	2918	2946	2910	3541	3691	3609	4650	4477	4240	5174	4843	4523
32520.9	-47	-26	-73	107	108	121	470	459	475	1232	1335	1342	1700	1826	1945	2408	2382	2573	2923	2897	3012	3564	3657	3574	4726	4512	4290	5196	4825	4573
32640.9	-47	-45	-65	109	136	167	435	454	464	1184	1362	1385	1703	1830	1952	2411	2345	2542	2918	2914	2976	3527	3675	3615	4706	4526	4200	5234	4950	4545
32760.9	-88	-61	-87	69	109	143	431	433	449	1222	1375	1398	1717	1803	1964	2420	2407	2556	2966	2920	3000	3534	3710	3645	4746	4528	4257	5274	4887	4580
32880.9	-59	-43	-89	96	115	119	421	425	465	1215	1335	1375	1759	1853	1975	2419	2381	2599	2946	2919	2993	3582	3685	3617	4659	4536	4187	5194	4906	4599
33000.9	-73	-60	-78	108	120	128	444	447	477	1214	1331	1360	1729	1855	1936	2430	2428	2596	2930	2948	3015	3592	3667	3611	4763	4565	4260	5280	4991	4619
33120.9	-45	-78	-82	74	106	108	429	447	466	1223	1364	1374	1764	1879	1974	2448	2401	2599	2953	2948	3033	3589	3711	3612	4736	4562	4320	5243	4950	4629
33240.9	-52	-41	-57	110	118	136	474	505	516	1258	1367	1405	1759	1883	1970	2418	2376	2575	2956	2919	2985	3614	3702	3630	4754	4566	4246	5265	4944	4619
33361	-63	-78	-64	143	135	140	447	458	479	1265	1388	1416	1729	1844	1920	2438	2427	2594	2985	2981	2991	3648	3708	3649	4760	4570	4304	5326	4961	4704
33481	-46	-30	-48	102	109	131	473	469	471	1227	1329	1403	1710	1838	1982	2425	2433	2608	2908	2931	3040	3629	3679	3647	4818	4599	4319	5318	4973	4698
33601	-23	-12	-38	108	129	150	466	461	497	1233	1370	1405	1774	1856	1994	2461	2394	2557	2983	2981	2993	3635	3737	3673	4787	4583	4313	5353	4978	4694
33720.9	-65	-32	-111	105	120	135	478	450	490	1274	1400	1403	1748	1868	1961	2439	2427	2627	2942	2959	2984	3685	3753	3670	4778	4645	4291	5360	5051	4722
33841	-37	-24	-55	90	114	141	451	436	493	1243	1369	1387	1758	1839	1970	2422	2426	2603	2952	2984	3041	3606	3752	3718	4798	4551	4254	5362	5034	4724
33961	-62	-34	-82	131	132	136	460	445	463	1241	1416	1378	1741	1816	1960	2469	2500	2625	3009	2986	3041	3621	3728	3690	4791	4643	4381	5434	5102	4727
34081	-65	-65	-91	114	119	157	441	491	469	1234	1359	1414	1798	1878	2030	2467	2403	2614	2928	2972	3025	3661	3786	3744	4882	4632	4352	5385	5126	4749
34201	-51	-38	-46	137	140	167	445	454	487	1223	1354	1358	1778	1854	1973	2420	2500	2628	2937	3006	3055	3660	3762	3727	4837	4605	4405	5451	5081	4771
34321	-32	-28	-51	115	106	157	457	477	476	1218	1383	1390	1757	1835	1966	2463	2421	2663	2994	3002	3052	3698	3747	3668	4848	4673	4410	5428	5096	4727
34441	-76	-49	-79	106	121	152	486	496	526	1220	1352	1416	1789	1859	2029	2435	2469	2604	2920	3001	3031	3657	3782	3731	4868	4657	4372	5451	5123	4790
34561	-66	-43	-55	118	116	162	434	450	476	1233	1392	1414	1787	1885	1955	2469	2429	2597	2949	2960	3018	3682	3794	3740	4854	4694	4405	5474	5164	4777
34681	-85	-78	-76	113	130	136	459	472	467	1244	1360	1402	1780	1851	2004	2415	2475	2659	2984	2962	3074	3661	3805	3774	4914	4668	4379	5464	5109	4825
34801	-85	-84	-104	112	138	164	437	471	461	1244	1368	1403	1784	1858	1995	2488	2493	2635	2978	2993	3049	3705	3800	3734	4921	4719	4474	5487	5207	4856
34921	-79	-56	-57	142	165	185	432	461	435	1242	1349	1399	1765	1895	2027	2501	2491	2662	2997	2996	3110	3692	3785	3773	4900	4715	4547	5558	5181	4849
35041	-43	-47	-38	98	116	159	490	488	515	1264	1406	1414	1729	1809	1934	2511	2503	2637	3016	2997	3110	3722	3849	3742	4950	4684	4469	5593	5209	4880
35161	-57	-56	-76	101	116	142	438	427	469	1270	1383	1447	1781	1914	2001	2479	2474	2658	2977	2986	3075	3706	3759	3779	4926	4748	4480	5561	5185	4883
35281	-22	-47	-41	121	106	126	454	478	503	1270	1392	1424	1748	1847	1993	2496	2500	2657	3019	3029	3103	3711	3874	3836	4988	4766	4457	5532	5247	4873
35401	-50	-35	-58	124	132	151	449	466	499	1221	1415	1415	1828	1882	1996	2533	2496	2704	3020	3066	3155	3792	3811	3793	4995	4745	4533	5577	5282	4918
35521	-66	-59	-65	118	115	135	450	484	487	1247	1419	1404	1757	1893	2011	2505	2500	2649	3014	3045	3101	3782	3841	3817	4925	4770	4460	5664	5263	4977
35641	-54	-44	-57	84	103	120	449	455	453	1263	1415	1416	1756	1854	2034	2562	2544	2675	2975	3033	3088	3780	3919	3836	4975	4735	4528	5586	5227	4915
35761	-36	-22	-50	125	139	127	451	473	500	1247	1360	1423	1772	1876	1998	2454	2487	2636	3009	3017	3086	3778	3871	3831	5003	4790	4482	5589	5271	4874
35881	-38	-46	-59	77	118	142	478	448	478	1270	1372	1401	1779	1892	1970	2506	2462	2659	2997	3043	3162	3781	3833	3794	5002	4784	4503	5645	5268	4965
36001	-61	-43	-63	108	126	133	481	442	483	1246	1388	1429	1770	1829	2010	2500	2519	2708	3042	3075	3153	3777	3895	3810	4959	4809	4503	5648	5309	4965
36121	-51	-26	-50	136	120	149	413	437	467	1266	1410	1411	1768	1875	2005	2484	2471	2657	3064	3002	3123	3772	3851	3781	4987	4818	4522	5654	5284	4973
36241	-56	-58	-72	110	133	129	416	446	477	1251	1399	1394	1780	1897	2014	2518	2523	2693	3005	3074	3162	3763	3886	3856	5005	4856	4626	5684	5318	4979
36361	-52	-42	-64	112	113	151	426	456	454	1297	1414	1462	1770	1878	2013	2484	2510	2688	3065	3037	3092	3746	3906	3832	5004	4783	4520	5712	5341	5063
36481.1	-32	-22	-91	95	124	124	438	462	479	1276	1432	1426	1778	1870	1972	2519	2528	2675	3055	3064	3142	3716	3927	3868	5010	4833	4571	5673	5391	4998
36601	-30	-19	-45	98	133	126	448	447	484	1254	1378	1460	1791	1916	2047	2496	2512	2646	3068	3043	3134	3739	3908	3834	5055	4888	4661	5678	5377	5018
36721	-68	-33	-69	90	137	116	467	460	513	1269	1432	1468	1783	1890	2056	2524	2510	2726	3043	3050	3123	3832	3916	3873	5087	4864	4688	5694	5391	5056
36841.1	-44	-33	-67	130	165	175	451	437	472	1245	1399	1439	1781	1894	2045	2506	2544	2738	3051	3091	3167	3818	3925	3873	5020	4904	4647	5742	5438	5036
36961.1	-56	-44	-48	132	130	147	449	458	469	1239	1420	1406	1758	1889	2017	2556	2563	2719	3074	3081	3165	3855	3932	3839	5121	4916	4653	5776	5424	5135
37081.1	-53	-73	-79	87	124	142	455	443	482	1279	1404	1456	1744	1836	2006	2497	2553	2709	3029	3072	3161	3821	3950	3875	5077	4891	4665	5758	5400	5059
37201.1	-27	-8	-39	114	123	131	483	491	499	1277	1378	1428	1786	1875	2021	2565	2560	2727	3051	3079	3116	3819	3918	3886	5120	4926	4666	5794	5445	5088
37321.1	-59	-27	-76	116	126	140	467	462	511	1255	1426	1403	1807	1866	1999	2587	2551	2737	3093	3082	3196	3843	3926	3860	5147	4974	4663	5731	5402	5109
37441.1	-41	-40	-59	107	135	139	467	454	489	1254	1395	1460	1792	1897	2042	2575	2572	2702	3011	3106	3145	3825	3918	3892	5110	4894	4708	5814	5451	5105
37561.1	-65	-71	-80	113	117	123	451	463	482	1288	1397	1433	1792	1929	2052	2555	2592	2764	3055	3086	3141	3912	3971	3957	5163	4981	4686	5822	5423	5182
37681.1	-49	-67	-85	97	122	153	467	459	493	1265	1411	1463	1763	1895	1989	2511	2564	2740	3101	3087	3181	3856	3983	3898	5175	4939	4738	5841	5508	5102
37801.1	-52	-45	-62	119	118	126	444	463	486	1308	1409	1468	1790	1877	2027	2617	2531	2764	3045	3084	3227	3875	3939	3932	5155	4947	4740	5823	5490	5143
37921.1	-50	-42	-46	114	119	158	419	470	498	1263	1417	1433	1799	1883	2054	2590	2555	2743	3069	3089	3214	3877	3964	3927	5226	4997	4714	5895	5541	5153
38041.1	-36	-27	-38	132	144	137	446	465	497	1275	1398	1451	1800	1920	2057	2571	2588	2736	3107	3093	3219	3828	3991	3910	5206	4982	4768	5885	5566	5202
38161.1	-49	-23	-48	103	121	116	479	486	497	1287	1411	1420	1826	1904	2056	2539	2535	2744	3065	3097	3223	3895	4033	3907	5195	4959	4699	5876	5566	5195
38281.1	-29	-48	-54	130	139	151	443	447	469	1292	1398	1445	1783	1930	2025	2542	2574	2762	3072	3127	3240	3912	4002	3968	5196	4936	4766	5916	5541	5259
38401.1	-54	-68	-63	84	106	111	431	426	483	1269	1419	1491	1759	1859	2047	2569	2539	2772	3113	3087	3202	3923	3951	3968	5198	5035	4743	5917	5574	5260
38521.1	-50	-70	-65	108	138	135	462	478	494	1270	1415	1450	1818	1873	2042	2578	2558	2754	3103	3104	3227	3860	3991	3959	5213	5011	4764	5965	5572	5278
38641.1	-56	-43	-71	102	115	140	471	479	497	1278	1434	1434	1813	1893	2037	2556	2577	2763	3134	3126	3185	3923	3967	3992	5177	5042	4795	5973	5603	5258
38761.1	-51	-60	-51	95	122	138	460	510	519	1272	1406	1451	1833	1915	2071	2536	2571	2737	3133	3131	3248	3862	4008	3961	5222	5038	4802	6006	5549	5294
38881.1	-59	-42	-65	116	132	166	455	476	478	1265	1414	1429	1778	1871	2092	2554	2594	2745	3121	3092	3207	3899	4045	3982	5191	4974	4789	5880	5582	5261
39001.1	-50	-52	-73	127	133	156	457	475	508	1325	1457	1460	1782	1917	2013	2581	2592	2745	3100	3107	3268	3924	4020	3973	5243	5037	4751	5991	5633	5266
39121.1	-62	-56	-105	135	174	167	465	470	525	1281	1419	1426	1789	1895	2067	2580	2585	2738	3139	3105	3215	3951	3971	3982	5286	5027	4710	6005	5694	5338
39241.1	-61	-50	-95	92	122	131	449	469	501	1268	1396	1474	1831	1937	2022	2621	2612	2790	3130	3099	3220	3954	4026	4003	5246	5053	4851	6083	5665	5317
39361.1	-56	-54	-65	91	127	119	447	470	492	1308	1479	1481	1780	1932	2045	2572	2588	2778	3083	3146	3240	3920	4003	3977	5258	5052	4820	6027	5694	5349
39481.1	-40	-40	-56	103	140	145	412	436	466	1291	1404	1434	1792	1886	2082	2550	2648	2783	3123	3101	3283	3887	3980	3964	5282	5071	4751	6045	5689	5378
39601.1	-40	-47	-63	110	119	148	415	443	444	1230	1424	1438	1774	1904	2054	2568	2601	2758	3136	3137	3244	3942	4100	4032	5331	5117	4849	6058	5730	5420
39721.1	-40	-40	-76	124	187	163	448	479	508	1287	1406	1423	1845	1939	2049	2597	2602	2801	3172	3181	3307	3902	4084	4057	5269	5077	4898	6123	5678	5363
39841.1	-55	-54	-70	123	128	137	413	427	460	1283	1391	1438	1779	1950	2046	2612	2580	2778	3117	3088	3211	3898	4047	4031	5320	5097	4841	6106	5781	5433
39961.1	-49	-40	-59	109	105	138	461	478	493	1295	1423	1494	1795	1914	2043	2532	2571	2784	3109	3171	3241	3950	4016	4069	5337	5077	4903	6137	5755	5397
40081.2	-60	-53	-81	86	114	149	435	448	485	1286	1428	1466	1787	1911	2068	2559	2570	2803	3124	3165	3237	3917	4047	4038	5317	5171	4865	6140	5772	5407
40201.1	-25	-32	-44	103	100	136	462	479	503	1324	1414	1474	1806	1941	2075	2587	2566	2790	3114	3158	3291	4017	4094	4059	5338	5119	4891	6159	5787	5428
40321.2	-58	-69	-78	148	137	171	434	447	481	1295	1414	1434	1793	1941	2120	2651	2599	2847	3172	3181	3277	3949	4039	4067	5330	5125	4918	6147	5772	5465
40441.2	-53	-34	-74	157	147	177	455	467	478	1271	1419	1471	1811	1893	2033	2585	2569	2785	3136	3186	3283	3981	4095	4058	5342	5144	4869	6195	5836	5486
40561.2	-51	-44	-57	122	122	130	469	483	532	1269	1426	1437	1787	1941	2055	2570	2570	2833	3139	3169	3299	3974	4105	4114	5360	5213	4914	6165	5815	5424
40681.2	-82	-59	-86	131	138	141	425	466	516	1293	1445	1475	1808	1910	2108	2582	2599	2840	3133	3165	3282	4032	4052	4050	5342	5228	4940	6210	5832	5472
40801.2	-25	-29	-34	101	108	140	441	444	498	1297	1417	1459	1802	1968	2040	2563	2600	2801	3148	3102	3262	3978	4144	4095	5363	5168	4956	6183	5886	5551
40921.2	-69	-79	-88	129	132	136	448	469	459	1275	1409	1452	1798	1918	2097	2570	2610	2785	3141	3122	3267	4010	4121	4031	5401	5148	4871	6247	5836	5499
41041.2	-48	-51	-60	99	148	153	463	473	524	1313	1428	1463	1840	1961	2085	2592	2603	2795	3167	3145	3295	4035	4113	4116	5423	5187	4982	6169	5871	5560
41161.2	-51	-69	-85	97	129	142	462	454	513	1287	1428	1466	1808	1903	2087	2623	2607	2812	3200	3225	3324	4013	4120	4080	5392	5252	4960	6194	5876	5464
41281.2	-64	-36	-69	113	130	152	499	480	505	1275	1456	1467	1814	1931	2107	2618	2664	2825	3157	3139	3300	3986	4105	4084	5391	5233	4920	6270	5890	5534
41401.2	-50	-52	-65	139	152	159	439	454	509	1308	1446	1478	1829	1907	2061	2604	2607	2787	3140	3215	3304	4027	4084	4127	5363	5163	4994	6301	5950	5518
41521.2	-62	-62	-87	88	115	107	432	475	483	1266	1386	1477	1843	1979	2122	2608	2608	2860	3191	3169	3305	3979	4149	4119	5418	5229	4932	6230	5876	5573
41641.2	-51	-41	-32	94	139	162	431	488	507	1252	1425	1469	1796	1941	2093	2590	2616	2768	3192	3164	3345	3977	4105	4148	5450	5290	5010	6253	5999	5587
41761.2	-44	-46	-65	131	130	160	464	470	527	1292	1469	1506	1826	1920	2091	2640	2635	2884	3160	3186	3360	4035	4210	4149	5453	5299	4967	6314	5932	5539
41881.2	-47	-38	-50	121	124	155	440	463	525	1317	1430	1423	1863	1962	2091	2625	2589	2861	3177	3237	3315	4058	4188	4146	5502	5303	4968	6340	5976	5638
42001.2	-74	-85	-84	99	128	127	481	459	514	1281	1431	1440	1800	1935	2092	2633	2635	2809	3206	3254	3376	4027	4175	4200	5457	5271	5033	6360	6027	5591
42121.2	-76	-57	-80	120	148	167	448	478	504	1323	1458	1515	1802	1931	2099	2547	2594	2816	3233	3222	3332	4030	4165	4169	5484	5271	5068	6383	6006	5636
42241.2	-82	-62	-79	125	150	172	452	485	517	1278	1449	1446	1804	1989	2080	2607	2642	2816	3218	3183	3359	4050	4218	4184	5483	5267	5013	6298	6033	5605
42361.2	-71	-72	-81	121	147	151	494	471	487	1285	1433	1511	1860	1957	2079	2626	2641	2794	3171	3219	3307	4017	4149	4160	5456	5348	4966	6438	6085	5688
42481.2	-76	-46	-85	136	163	165	430	492	505	1284	1415	1461	1821	1928	2091	2660	2608	2853	3123	3188	3390	4090	4161	4181	5493	5288	5087	6430	6047	5743
42601.2	-73	-32	-71	135	117	128	459	459	508	1280	1426	1475	1805	1975	2088	2618	2662	2774	3163	3173	3349	4030	4177	4190	5513	5305	5058	6385	6029	5697
42721.2	-85	-88	-89	86	110	124	499	500	507	1257	1401	1510	1791	1928	2074	2624	2660	2850	3194	3221	3313	4099	4198	4160	5510	5319	5114	6451	6101	5718
42841.2	-57	-64	-79	86	158	160	472	477	494	1287	1453	1488	1894	1938	2096	2561	2568	2834	3172	3183	3353	4022	4154	4105	5490	5329	5081	6440	6104	5692
42961.2	-34	-21	-48	107	130	151	443	471	522	1346	1446	1520	1805	1923	2099	2610	2642	2853	3182	3191	3361	4122	4226	4174	5503	5305	5178	6441	6056	5725
43081.2	-59	-30	-67	111	98	116	442	485	520	1295	1432	1483	1805	1955	2068	2655	2634	2880	3176	3152	3371	4056	4199	4188	5554	5322	5124	6439	6138	5724
43201.3	-42	-52	-71	111	138	153	455	469	504	1294	1437	1521	1799	1986	2074	2640	2648	2870	3199	3216	3368	4045	4194	4199	5589	5339	5070	6496	6135	5789
43321.2	-45	-34	-81	125	143	158	443	471	510	1325	1417	1476	1796	1939	2061	2640	2614	2844	3217	3247	3404	4088	4232	4158	5590	5340	5167	6552	6186	5762
43441.3	-55	-66	-90	115	115	153	429	456	466	1246	1418	1500	1835	1991	2081	2604	2623	2885	3195	3201	3336	4095	4200	4212	5528	5393	5122	6494	6062	5744
43561.2	-48	-58	-81	95	120	146	424	499	518	1331	1432	1481	1852	1960	2108	2623	2685	2869	3225	3238	3386	4136	4267	4211	5541	5385	5106	6571	6174	5786
43681.3	-37	-39	-55	117	149	155	432	479	469	1334	1447	1460	1830	1954	2108	2634	2678	2823	3201	3189	3347	4109	4177	4245	5629	5398	5191	6538	6157	5807
43801.3	-76	-60	-76	123	137	145	483	500	527	1302	1443	1513	1831	1915	2137	2641	2671	2877	3217	3274	3413	4102	4210	4201	5550	5383	5126	6550	6163	5762
43921.3	-61	-60	-83	156	135	167	442	451	489	1308	1423	1457	1808	1968	2116	2625	2627	2847	3249	3268	3361	4122	4239	4252	5540	5313	5122	6591	6241	5843
44041.3	-85	-75	-79	124	150	141	454	483	519	1292	1441	1494	1838	1951	2118	2605	2651	2895	3218	3250	3405	4061	4223	4203	5643	5434	5174	6552	6195	5800
44161.3	-57	-48	-63	109	149	164	453	476	531	1282	1464	1474	1842	1951	2124	2626	2618	2819	3203	3200	3369	4132	4248	4246	5503	5349	5090	6657	6249	5824
44281.3	-62	-30	-72	130	156	170	449	455	511	1271	1444	1483	1844	1925	2069	2627	2684	2876	3207	3227	3378	4100	4218	4205	5565	5427	5146	6696	6287	5905
44401.3	-69	-87	-92	123	123	154	437	465	493	1255	1430	1469	1838	1964	2107	2638	2647	2840	3216	3216	3386	4125	4253	4223	5583	5416	5199	6703	6254	5877
44521.3	-58	-49	-76	125	127	158	472	506	504	1289	1423	1501	1782	1949	2159	2665	2637	2834	3201	3216	3369	4110	4239	4278	5577	5440	5158	6638	6297	5850
44641.3	-48	-36	-71	115	128	169	456	477	495	1291	1440	1506	1772	1940	2145	2649	2658	2858	3234	3280	3385	4166	4278	4252	5621	5450	5241	6700	6333	5869
44761.3	-51	-33	-59	114	135	156	439	481	487	1309	1437	1509	1839	1931	2117	2633	2631	2857	3213	3202	3402	4147	4246	4277	5616	5402	5178	6695	6311	5936
44881.3	-43	-37	-38	116	140	162	455	464	474	1307	1381	1475	1842	1954	2075	2624	2683	2878	3164	3239	3430	4117	4311	4277	5637	5449	5288	6693	6249	5911
45001.3	-57	-60	-68	108	126	159	460	482	521	1259	1435	1505	1823	1956	2093	2648	2713	2857	3155	3255	3422	4135	4310	4220	5659	5397	5197	6718	6324	5947
45121.3	-41	-44	-44	120	141	177	444	475	496	1283	1472	1481	1844	1971	2154	2662	2698	2887	3216	3250	3414	4140	4290	4271	5627	5465	5240	6697	6339	5954
45241.3	-56	-49	-63	129	119	152	441	468	481	1328	1454	1458	1822	2010	2171	2664	2711	2873	3259	3289	3411	4221	4281	4259	5688	5470	5290	6729	6345	5899
45361.3	-20	-48	-42	97	141	123	442	492	524	1331	1432	1512	1832	1956	2101	2617	2704	2857	3229	3267	3448	4169	4289	4341	5707	5515	5273	6757	6334	5983
45481.3	-59	-47	-57	118	145	150	463	485	493	1271	1435	1478	1861	1936	2083	2607	2688	2890	3238	3253	3456	4158	4279	4315	5633	5508	5320	6752	6400	6013
45601.3	-65	-44	-43	102	126	145	450	474	510	1307	1453	1483	1842	1968	2138	2629	2665	2885	3203	3247	3444	4166	4281	4321	5717	5486	5318	6694	6366	6013
45721.3	-54	-52	-74	119	142	158	464	480	534	1311	1433	1477	1854	1969	2143	2632	2707	2895	3269	3245	3425	4147	4312	4237	5652	5434	5229	6787	6436	6069
45841.3	-79	-52	-64	98	149	142	435	431	500	1281	1446	1511	1839	1975	2118	2684	2665	2923	3221	3257	3419	4126	4278	4253	5710	5460	5300	6788	6391	6071
45961.3	-43	-45	-48	94	135	145	476	492	512	1320	1422	1476	1808	1953	2108	2642	2693	2895	3193	3248	3464	4183	4323	4307	5686	5450	5208	6777	6443	6080
46081.3	-44	-59	-75	137	114	176	470	499	503	1273	1452	1460	1836	1978	2118	2659	2670	2901	3261	3249	3398	4172	4312	4315	5700	5561	5289	6787	6442	6036
46201.3	-77	-64	-44	129	133	166	435	487	499	1319	1464	1495	1865	1940	2120	2604	2717	2912	3228	3289	3432	4231	4314	4309	5636	5533	5298	6825	6446	6109
46321.3	-49	-37	-63	97	115	124	472	475	485	1317	1416	1512	1825	1930	2096	2668	2702	2925	3250	3277	3455	4128	4303	4302	5744	5541	5289	6892	6506	6081
46441.4	-20	-22	-59	123	135	132	443	442	505	1299	1456	1488	1827	1978	2108	2648	2690	2893	3236	3292	3470	4227	4371	4362	5750	5534	5353	6853	6528	6135
46561.3	-34	-17	-47	116	144	150	441	462	485	1309	1441	1527	1859	1993	2107	2678	2696	2878	3238	3249	3468	4151	4303	4312	5706	5464	5355	6896	6556	6124
46681.3	-67	-63	-75	137	131	131	442	446	498	1352	1462	1491	1831	1967	2086	2706	2674	2927	3240	3323	3433	4176	4325	4268	5778	5566	5339	6843	6526	6118
46801.4	-55	-57	-68	129	141	150	451	477	516	1296	1458	1497	1844	1936	2100	2696	2713	2917	3263	3297	3479	4187	4313	4295	5749	5582	5384	6871	6508	6125
46921.3	-69	-77	-66	107	141	145	462	511	509	1335	1461	1508	1889	1998	2138	2688	2700	2910	3322	3209	3400	4163	4355	4329	5718	5609	5302	6891	6576	6143
47041.3	-52	-41	-74	96	134	149	439	457	507	1277	1430	1522	1828	1962	2116	2643	2746	2872	3247	3296	3457	4224	4339	4395	5696	5528	5359	6927	6599	6126
47161.3	-75	-55	-50	136	145	174	514	496	543	1278	1410	1491	1841	1990	2140	2711	2674	2915	3223	3300	3439	4173	4297	4308	5760	5619	5347	6939	6571	6200
47281.4	-72	-61	-53	88	106	138	449	473	520	1307	1444	1514	1819	1952	2118	2637	2685	2900	3284	3259	3431	4230	4349	4375	5763	5620	5426	6991	6666	6202
47401.4	-49	-61	-62	138	136	152	464	462	534	1307	1421	1513	1862	1988	2146	2675	2719	2926	3220	3334	3489	4198	4349	4349	5784	5556	5309	6976	6558	6272
47521.4	-65	-60	-83	124	130	178	472	489	524	1301	1420	1508	1853	1999	2118	2642	2720	2914	3250	3285	3475	4220	4340	4337	5751	5566	5390	6981	6622	6246
47641.4	-51	-36	-64	117	135	147	435	479	524	1322	1459	1488	1834	1959	2100	2642	2703	2932	3247	3333	3470	4208	4346	4352	5726	5602	5426	6990	6622	6259
47761.4	-21	-17	-29	124	108	141	454	466	484	1316	1474	1490	1854	1979	2148	2635	2652	2898	3257	3268	3465	4214	4346	4396	5789	5610	5377	6972	6609	6229
47881.4	-53	-63	-62	107	110	135	473	459	523	1316	1461	1501	1834	1957	2116	2682	2695	2919	3253	3320	3494	4222	4397	4375	5890	5657	5454	7084	6676	6276
48001.4	-46	-48	-75	86	140	114	421	479	462	1321	1430	1517	1837	1964	2145	2635	2721	2900	3281	3316	3459	4185	4382	4403	5743	5613	5423	7027	6677	6297
48121.4	-53	-56	-41	111	142	163	472	455	493	1326	1424	1537	1824	1990	2146	2642	2693	2951	3252	3282	3501	4262	4391	4368	5827	5664	5427	7041	6635	6284
48241.4	-56	-56	-83	134	135	144	449	471	515	1308	1407	1505	1854	1983	2094	2692	2702	2970	3293	3267	3442	4244	4411	4384	5810	5642	5426	7048	6711	6291
48361.4	-33	-18	-29	136	185	163	450	475	514	1308	1442	1524	1854	1962	2102	2711	2720	2921	3267	3311	3512	4218	4401	4362	5839	5670	5485	7052	6730	6305
48481.4	-60	-67	-68	143	148	160	435	483	521	1306	1442	1499	1820	1947	2104	2668	2690	2934	3261	3258	3507	4240	4388	4377	5792	5612	5370	7113	6751	6312
48601.4	-54	-27	-69	118	123	173	485	516	529	1314	1440	1497	1810	1940	2091	2663	2731	2931	3299	3298	3499	4246	4362	4384	5906	5622	5480	7104	6693	6347
48721.4	-51	-41	-62	124	155	165	428	445	508	1308	1488	1486	1855	1957	2100	2697	2746	2933	3264	3329	3524	4211	4411	4384	5932	5702	5538	7130	6729	6308
48841.4	-60	-39	-42	110	132	126	458	505	522	1276	1451	1474	1886	2011	2121	2631	2709	2915	3301	3321	3495	4233	4398	4425	5892	5671	5469	7115	6737	6365
48961.4	-61	-68	-70	122	142	158	428	485	531	1308	1432	1471	1875	1962	2141	2664	2711	2903	3301	3310	3527	4289	4372	4440	5904	5638	5477	7157	6744	6405
49081.4	-63	-58	-59	123	135	147	422	471	497	1296	1444	1485	1813	1971	2137	2665	2692	2888	3310	3325	3500	4204	4449	4397	5825	5659	5516	7147	6736	6391
49201.4	-46	-41	-36	107	135	126	505	482	536	1339	1425	1550	1824	1979	2116	2699	2742	2933	3248	3321	3506	4258	4442	4455	5908	5704	5413	7223	6753	6419
49321.4	-42	-53	-61	112	129	128	472	486	480	1290	1471	1521	1829	1959	2149	2662	2714	2938	3318	3295	3512	4294	4360	4424	5870	5726	5538	7184	6728	6350
49441.4	-41	-32	-70	126	144	159	490	496	519	1292	1402	1483	1849	1932	2111	2700	2733	2932	3283	3341	3503	4266	4431	4422	5889	5694	5492	7233	6837	6441
49561.4	-43	-55	-61	111	122	158	451	480	525	1308	1451	1497	1853	1944	2176	2710	2727	2931	3309	3321	3488	4286	4432	4398	5879	5759	5488	7198	6863	6456
49681.4	-49	-46	-65	98	105	122	484	470	531	1320	1460	1525	1831	1949	2153	2677	2701	2965	3305	3346	3511	4247	4426	4481	5938	5777	5554	7198	6832	6449
49801.4	-37	-30	-67	114	159	142	462	476	515	1307	1449	1492	1867	1996	2132	2651	2741	2976	3340	3319	3516	4317	4370	4434	5958	5708	5564	7184	6830	6480
49921.4	-46	-44	-51	114	110	148	459	479	493	1308	1486	1509	1903	1977	2182	2705	2785	2962	3269	3297	3531	4259	4443	4379	5899	5750	5485	7203	6846	6451
50041.5	-47	-30	-63	141	125	139	485	492	511	1308	1449	1517	1820	1968	2119	2706	2726	2947	3294	3327	3468	4301	4439	4435	5875	5763	5581	7296	6928	6555
50161.4	-73	-57	-81	123	169	150	494	513	518	1336	1482	1538	1849	1996	2130	2649	2698	2915	3360	3354	3561	4311	4395	4448	6024	5699	5640	7265	6836	6457
50281.5	-64	-55	-75	97	126	159	436	512	516	1297	1444	1516	1867	1994	2124	2661	2760	2944	3276	3345	3561	4262	4421	4439	5951	5768	5488	7219	6924	6542
50401.4	-46	-68	-65	133	123	161	445	485	513	1346	1478	1513	1910	2029	2169	2680	2707	2975	3235	3345	3466	4252	4431	4429	6025	5798	5606	7334	6919	6536
50521.4	-61	-54	-72	105	141	149	480	513	524	1321	1437	1494	1847	1982	2110	2695	2761	2988	3267	3306	3488	4304	4493	4497	5979	5735	5575	7322	6963	6487
50641.4	-88	-90	-89	127	131	155	432	536	492	1291	1466	1534	1853	1971	2127	2688	2754	2991	3301	3321	3477	4266	4475	4460	6008	5777	5586	7286	6957	6526
50761.5	-44	-55	-43	119	159	174	460	474	522	1317	1472	1533	1820	1939	2110	2667	2732	2950	3283	3312	3543	4304	4504	4462	5962	5757	5555	7342	6993	6582
50881.5	-42	-28	-82	104	139	137	461	474	529	1334	1434	1497	1838	1967	2142	2712	2773	2953	3277	3283	3541	4284	4411	4433	5992	5800	5618	7299	6918	6581
51001.5	-57	-62	-75	130	158	142	462	477	531	1295	1505	1495	1855	1963	2148	2714	2734	2982	3326	3324	3527	4294	4379	4466	5954	5806	5614	7349	6974	6569
51121.5	-69	-57	-88	133	143	182	456	484	510	1313	1483	1527	1841	1970	2102	2713	2713	2951	3304	3312	3558	4365	4480	4506	5947	5828	5696	7360	6981	6565
51241.5	-56	-36	-73	120	132	165	447	508	511	1285	1446	1538	1844	1982	2132	2679	2694	2911	3274	3342	3532	4302	4428	4510	6021	5816	5598	7364	7010	6579
51361.5	-49	-40	-60	117	130	157	455	482	505	1305	1457	1542	1852	2003	2119	2673	2746	2935	3276	3307	3516	4291	4461	4502	5976	5750	5629	7396	7050	6638
51481.5	-59	-82	-87	126	165	151	460	480	497	1314	1479	1503	1840	1997	2181	2687	2737	2991	3297	3341	3587	4298	4483	4500	5916	5795	5625	7352	7019	6646
51601.5	-39	-33	-69	114	126	142	439	453	494	1308	1458	1472	1862	2013	2149	2723	2723	2978	3295	3328	3556	4286	4423	4489	6042	5858	5628	7381	7014	6690
51721.5	-63	-45	-73	105	112	134	435	453	479	1328	1446	1547	1861	2027	2171	2680	2745	2970	3278	3370	3524	4302	4501	4530	6004	5780	5674	7408	6984	6641
51841.5	-56	-42	-53	130	113	148	444	489	493	1313	1473	1524	1851	2018	2164	2678	2719	3003	3323	3324	3548	4381	4481	4531	6019	5795	5670	7365	7015	6626
51961.5	-44	-58	-60	115	121	172	460	480	527	1290	1444	1503	1878	1977	2173	2694	2773	2996	3300	3287	3531	4321	4489	4507	6051	5878	5673	7420	7029	6660
52081.5	-52	-28	-51	137	141	171	475	485	516	1325	1465	1517	1833	1961	2118	2692	2754	2993	3343	3275	3552	4327	4506	4529	6001	5932	5636	7462	7108	6666
52201.5	-53	-58	-61	141	167	169	444	453	499	1314	1412	1496	1877	2000	2125	2720	2795	2994	3292	3398	3580	4278	4499	4509	6020	5853	5667	7437	7104	6700
52321.5	-79	-69	-90	119	126	156	459	461	509	1317	1512	1514	1850	1982	2147	2668	2719	2973	3302	3371	3576	4303	4499	4441	6082	5851	5739	7528	7110	6718
52441.5	-69	-63	-78	101	123	135	458	505	509	1284	1482	1515	1883	2026	2163	2686	2818	2990	3354	3398	3590	4357	4517	4532	6054	5839	5688	7519	7119	6701
52561.5	-35	-39	-44	122	96	144	477	469	570	1308	1486	1512	1862	1998	2172	2699	2726	2951	3291	3297	3560	4294	4507	4550	6123	5902	5669	7456	7081	6740
52681.5	-39	-49	-56	131	159	171	456	487	495	1339	1453	1519	1828	2014	2153	2709	2735	2950	3348	3325	3551	4439	4544	4538	6063	5822	5801	7469	7106	6740
52801.5	-45	-49	-35	99	141	144	450	479	504	1320	1479	1534	1845	1941	2102	2710	2727	2967	3289	3399	3555	4338	4532	4517	6069	5862	5738	7526	7214	6752
52921.5	-77	-85	-96	97	122	143	469	461	506	1325	1459	1508	1833	1982	2139	2707	2738	2981	3290	3366	3588	4280	4515	4496	6060	5932	5642	7505	7110	6761
53041.5	-53	-73	-78	106	129	149	477	461	496	1308	1456	1529	1894	2008	2195	2704	2735	2997	3279	3371	3553	4328	4457	4579	6065	5850	5774	7553	7163	6769
53161.5	-79	-56	-78	106	136	122	453	488	493	1345	1500	1548	1917	1954	2176	2692	2747	2941	3297	3376	3566	4335	4533	4560	6039	5847	5714	7527	7244	6766
53281.5	-46	-50	-63	127	122	148	463	492	525	1320	1480	1537	1859	2015	2190	2740	2770	2947	3326	3362	3580	4359	4502	4524	6186	5885	5689	7524	7187	6732
53401.5	-49	-45	-52	94	143	125	454	462	519	1347	1463	1516	1890	2007	2170	2717	2782	2980	3325	3410	3558	4387	4511	4594	6094	5993	5737	7525	7247	6848
53521.5	-66	-61	-60	130	164	168	460	492	501	1293	1443	1487	1843	2042	2168	2731	2752	2973	3347	3351	3599	4314	4545	4589	6097	5977	5671	7603	7205	6827
53641.5	-58	-58	-59	104	130	144	463	474	524	1287	1454	1505	1881	1952	2148	2738	2772	3002	3332	3368	3511	4351	4551	4560	6084	5904	5775	7607	7217	6821
53761.5	-30	-32	-44	96	126	113	448	454	502	1285	1476	1522	1879	2007	2146	2707	2777	3017	3333	3411	3556	4346	4532	4613	6142	5953	5792	7572	7259	6872
53881.5	-65	-78	-64	121	142	140	476	502	507	1343	1433	1515	1885	1997	2161	2719	2782	3025	3315	3412	3557	4366	4534	4530	6101	5907	5766	7590	7229	6862
54001.5	-47	-49	-40	101	126	133	468	508	534	1286	1429	1515	1882	2017	2156	2721	2773	2951	3321	3355	3578	4322	4527	4545	6060	5917	5789	7625	7286	6788
54121.5	-67	-34	-69	110	118	127	461	510	492	1289	1462	1514	1849	2008	2160	2677	2769	2971	3368	3398	3578	4376	4567	4564	6138	5930	5813	7637	7250	6926
54241.6	-69	-41	-41	82	114	149	456	454	515	1307	1413	1527	1873	1994	2181	2691	2758	2969	3331	3371	3565	4377	4514	4558	6151	5974	5769	7614	7282	6820
54361.5	-64	-30	-56	119	160	155	507	501	539	1313	1465	1500	1863	2039	2180	2697	2793	3003	3387	3384	3615	4373	4477	4608	6090	5985	5806	7678	7367	6855
54481.6	-50	-38	-67	126	150	173	481	503	492	1304	1463	1517	1854	1989	2197	2705	2757	2983	3324	3397	3638	4307	4528	4577	6112	5981	5891	7665	7298	6930
54601.6	-29	-23	-42	88	112	146	463	488	510	1312	1460	1507	1853	1981	2101	2712	2697	2974	3334	3402	3591	4379	4511	4575	6205	6024	5764	7650	7300	6956
54721.6	-45	-51	-53	124	117	149	437	444	464	1298	1433	1542	1895	2019	2209	2692	2749	3015	3346	3373	3547	4383	4609	4603	6113	5992	5841	7718	7313	6932
54841.6	-43	-29	-50	114	149	135	463	492	509	1300	1453	1493	1868	1980	2190	2720	2809	2977	3320	3380	3635	4425	4578	4573	6212	5976	5942	7676	7313	6946
54961.6	-49	-39	-63	143	131	183	501	499	543	1283	1436	1521	1859	1960	2206	2713	2767	2965	3344	3387	3597	4420	4540	4589	6144	5974	5842	7660	7266	6973
55081.6	-17	-45	-39	160	155	175	448	450	501	1289	1466	1519	1897	1982	2230	2707	2755	2977	3339	3382	3599	4346	4580	4561	6192	5981	5875	7700	7347	6967
55201.6	-35	-40	-42	101	111	163	477	485	491	1302	1433	1505	1846	2014	2189	2706	2775	2988	3309	3380	3546	4386	4542	4604	6173	5924	5903	7682	7425	6958
55321.6	-51	-50	-63	122	145	162	475	476	517	1311	1451	1507	1902	1959	2142	2675	2757	3024	3309	3395	3603	4397	4537	4644	6266	6001	5825	7742	7450	7035
55441.6	-21	-50	-50	133	115	146	460	492	538	1308	1469	1529	1884	1999	2187	2747	2786	3021	3306	3401	3573	4390	4586	4599	6193	6015	5851	7771	7422	6998
55561.6	-43	-52	-49	131	153	148	451	503	517	1299	1456	1511	1885	2005	2169	2738	2772	3065	3373	3466	3650	4377	4531	4602	6240	6020	5874	7744	7407	7074
55681.6	-86	-93	-121	128	160	152	450	475	515	1317	1473	1517	1853	2018	2221	2732	2799	3001	3318	3410	3580	4377	4568	4630	6219	5983	5886	7843	7433	6938
55801.6	-61	-59	-67	102	136	156	455	484	512	1328	1474	1532	1869	1982	2186	2721	2810	3040	3338	3352	3576	4419	4528	4616	6206	6032	5873	7831	7426	7035
55921.6	-45	-65	-52	118	115	138	486	488	528	1312	1452	1517	1914	1975	2174	2770	2757	3007	3334	3371	3558	4449	4561	4628	6215	6037	5860	7802	7439	7011
56041.6	-51	-53	-57	109	134	152	473	489	517	1327	1472	1510	1890	2029	2191	2743	2817	3035	3342	3376	3605	4431	4525	4608	6137	5948	5897	7852	7491	7046
56161.6	-27	-33	-31	117	142	167	472	481	525	1317	1448	1503	1879	2035	2187	2655	2798	3004	3350	3370	3623	4343	4578	4620	6239	6056	5915	7836	7424	7039
56281.6	-55	-72	-90	121	114	133	428	455	487	1277	1432	1507	1845	1995	2170	2680	2759	2979	3367	3421	3608	4360	4525	4591	6256	6070	5860	7806	7461	7048
56401.6	-38	-42	-45	127	151	149	449	468	529	1312	1426	1507	1877	2045	2223	2708	2770	2956	3316	3419	3579	4334	4588	4603	6194	6018	5922	7852	7469	7084
56521.6	-94	-53	-116	107	123	145	464	500	545	1307	1423	1519	1875	1984	2180	2710	2786	3002	3347	3396	3626	4440	4650	4695	6188	6061	5978	7761	7474	7138
56641.6	-53	-44	-63	106	145	120	463	488	536	1308	1473	1540	1881	2029	2175	2731	2791	3020	3349	3375	3629	4405	4551	4668	6227	6018	5977
56761.6	-36	-35	-42	103	116	157	471	486	513	1345	1449	1516	1880	2002	2217	2717	2772	3013	3340	3368	3591	4442	4584	4646	6203	6062	5961
56881.6	-53	-49	-54	104	135	151	470	475	497	1311	1470	1539	1849	2000	2133	2738	2762	3030	3337	3382	3626	4389	4648	4619	6202	6051	5890
57001.6	-66	-50	-76	149	148	170	461	493	519	1339	1436	1538	1863	2002	2168	2671	2793	2997	3332	3413	3592	4315	4526	4636	6244	6096	5890
57121.7	-43	-13	-47	106	124	147	461	473	531	1323	1463	1573	1878	1974	2199	2713	2777	3007	3345	3404	3618	4388	4640	4648	6300	6094	5979
57241.6	-71	-58	-81	111	120	164	462	504	493	1268	1455	1483	1879	1972	2168	2690	2834	2991	3314	3420	3594	4434	4558	4651	6309	6044	5922
57361.6	-36	-46	-46	118	154	135	444	483	504	1318	1450	1522	1864	2024	2178	2729	2765	3007	3388	3441	3659	4381	4575	4611	6311	6053	5969
57481.6	-78	-78	-92	100	125	138	466	466	490	1346	1462	1527	1864	2036	2148	2733	2776	2977	3345	3453	3650	4371	4607	4656	6293	6047	6000
57601.7	-63	-40	-68	123	125	149	448	491	529	1296	1448	1487	1859	1989	2142	2699	2795	3054	3333	3396	3632	4389	4606	4623	6282	6124	5968
57721.7	-37	-42	-37	136	138	175	454	460	495	1296	1484	1503	1856	1981	2129	2733	2788	2996	3377	3386	3676	4430	4635	4628	6303	6112	5971
57841.7	-60	-28	-63	124	161	143	469	517	503	1312	1450	1543	1878	2009	2209	2718	2848	3025	3367	3385	3690	4408	4593	4625	6276	6143	5956
57961.7	-57	-63	-73	117	127	156	466	507	531	1274	1429	1516	1869	2040	2165	2745	2765	3026	3368	3438	3629	4429	4647	4648	6311	6060	5951
58081.7	-30	-30	-58	104	120	127	490	459	508	1314	1487	1520	1826	2023	2180	2801	2868	3035	3407	3434	3632	4457	4594	4687	6278	6099	6089
58201.7	-27	-32	-44	140	145	158	495	507	560	1313	1477	1561	1872	2034	2167	2745	2815	3055	3314	3412	3615	4349	4677	4625	6335	6114	6022
58321.7	-31	-32	-53	102	138	167	455	491	503	1332	1458	1499	1914	2018	2210	2712	2786	2982	3333	3396	3599	4363	4642	4609	6329	6142	6051
58441.7	-68	-45	-70	102	119	152	478	481	508	1302	1460	1520	1882	1999	2175	2781	2792	3037	3330	3352	3610	4396	4654	4666	6369	6142	6046
58561.7	-52	-41	-59	117	130	160	445	487	541	1314	1465	1518	1874	2030	2190	2704	2795	3013	3388	3393	3635	4368	4577	4671	6321	6067	5943
58681.7	-48	-29	-49	113	134	167	464	508	494	1274	1467	1519	1883	1995	2147	2712	2741	2962	3347	3399	3620	4410	4615	4722	6400	6151	6066
58801.7	-49	-50	-61	130	139	161	489	478	537	1316	1438	1526	1882	2049	2169	2751	2825	2999	3344	3403	3634	4446	4624	4686	6306	6121	6096
58921.7	-57	-37	-72	133	174	149	462	456	515	1325	1466	1543	1892	2025	2171	2729	2800	2998	3303	3378	3624	4431	4624	4647	6332	6161	6067
59041.7	-40	-33	-55	111	120	170	472	474	519	1287	1429	1536	1874	2013	2171	2684	2761	3035	3309	3417	3648	4456	4682	4691	6376	6108	6073
59161.7	-52	-56	-66	100	105	127	477	480	510	1336	1482	1538	1889	1997	2146	2790	2767	3017	3411	3409	3680	4428	4600	4678	6313	6127	6050
59281.7	-55	-52	-62	142	150	153	491	485	477	1307	1452	1537	1866	2011	2146	2709	2781	3032	3374	3432	3654	4439	4582	4654	6309	6111	6086
59401.7	-42	-38	-55	114	112	156	445	468	502	1337	1445	1529	1903	2021	2189	2679	2769	3008	3319	3398	3613	4454	4597	4674	6321	6156	6164
59521.7	-36	-46	-53	122	126	142	466	465	494	1305	1445	1529	1908	1976	2192	2733	2849	3052	3342	3406	3652	4435	4587	4702	6368	6141	6057
59641.7	-54	-20	-59	104	147	177	475	488	516	1305	1450	1503	1841	1983	2164	2711	2791	3033	3383	3379	3676	4469	4627	4651	6275	6200	6113
59761.7	-24	-23	-33	125	136	161	440	491	530	1307	1456	1493	1901	2011	2171	2725	2798	3014	3335	3432	3644	4435	4636	4717	6373	6177	6099
59881.7	-61	-75	-62	160	137	165	472	490	530	1319	1431	1493	1859	1994	2181	2731	2814	3033	3356	3422	3590	4416	4628	4643	6298	6139	6108
60001.7	-47	-39	-72	132	137	176	447	485	526	1289	1461	1555	1875	1994	2173	2712	2811	2988	3356	3410	3723	4444	4649	4693	6373	6191	6166
60121.8	-55	-40	-58	106	141	155	495	480	522	1281	1474	1509	1851	2006	2180	2782	2762	3010	3293	3403	3599	4439	4567	4734	6349	6214	6048
60241.7	-39	-46	-44	132	134	163	469	482	493	1280	1461	1494	1868	1961	2142	2735	2824	3012	3377	3433	3669	4442	4639	4712	6401	6173	6064
60361.7	-60	-74	-78	125	130	148	476	502	528	1315	1454	1538	1863	2016	2166	2749	2835	3017	3357	3428	3642	4475	4647	4704	6345	6159	6041
60481.7	-61	-74	-89	132	145	142	477	454	513	1341	1466	1519	1912	2027	2221	2735	2796	3071	3371	3447	3656	4446	4660	4685	6381	6192	6047
60601.7	-54	-80	-78	156	137	155	459	501	486	1329	1468	1529	1882	2022	2172	2750	2825	3036	3382	3437	3633	4446	4637	4700	6351	6154	6141
60721.7	-57	-53	-74	96	108	133	501	491	537	1350	1470	1531	1862	2003	2187	2683	2827	3023	3360	3426	3669	4434	4640	4704	6352	6168	6159
60841.8	-64	-54	-52	141	159	149	464	480	531	1289	1464	1540	1901	2012	2203	2753	2767	3057	3369	3374	3626	4475	4654	4696	6390	6244	6181
60961.7	-21	-26	-47	129	153	153	470	485	543	1309	1468	1506	1900	1987	2161	2757	2782	3040	3352	3387	3583	4460	4666	4766	6433	6278	6136
61081.7	-74	-72	-71	108	126	158	458	517	507	1290	1480	1489	1861	2000	2166	2770	2868	3029	3393	3423	3635	4458	4722	4699	6383	6241	6156
61201.8	-34	-27	-43	137	129	154	467	499	519	1319	1441	1523	1921	2025	2185	2744	2797	3046	3369	3437	3686	4520	4692	4696	6368	6163	6102
61321.8	-52	-72	-73	123	125	160	482	470	524	1294	1447	1494	1870	2014	2202	2697	2746	3016	3419	3430	3706	4400	4638	4715	6359	6220	6173
61441.8	-40	-12	-47	139	138	174	479	475	517	1328	1454	1518	1877	1987	2163	2688	2815	3022	3397	3424	3640	4486	4637	4719	6418	6257	6161
61561.8	-89	-105	-106	135	140	156	478	479	502	1337	1439	1549	1883	2006	2178	2751	2797	3049	3397	3487	3678	4436	4645	4695	6361	6256	6230
61681.8	-59	-78	-72	108	138	152	467	493	518	1331	1450	1527	1871	1991	2175	2722	2776	3026	3409	3462	3666	4461	4632	4749	6413	6194	6150
61801.8	-70	-57	-68	151	145	186	492	506	525	1341	1483	1567	1849	2007	2194	2682	2809	3006	3366	3448	3688	4478	4667	4670	6470	6238	6152
61921.8	-60	-58	-57	137	143	173	484	514	545	1326	1451	1524	1865	1990	2197	2738	2786	3074	3319	3423	3661	4373	4639	4718	6443	6319	6118
62041.8	-64	-53	-54	100	146	147	434	472	497	1266	1419	1504	1899	2037	2193	2724	2823	3033	3333	3386	3632	4462	4676	4734	6453	6227	6180
62161.8	-73	-67	-71	151	133	154	466	462	525	1282	1419	1494	1882	1996	2135	2734	2821	3010	3351	3440	3674	4498	4649	4761	6461	6245	6231
62281.8	-59	-47	-51	151	149	180	438	471	498	1302	1454	1484	1903	2002	2156	2747	2792	3045	3326	3462	3664	4458	4625	4682	6455	6207	6110
62401.8	-73	-52	-36	125	158	163	442	479	503	1292	1462	1527	1864	2006	2175	2729	2811	3035	3407	3453	3655	4476	4659	4765	6461	6243	6166
62521.8	-63	-76	-79	142	157	153	416	456	499	1287	1457	1537	1872	1997	2199	2742	2819	3038	3367	3412	3631	4432	4662	4736	6521	6213	6228
62641.8	-44	-65	-82	126	143	176	461	485	514	1329	1471	1563	1835	1973	2153	2712	2812	3006	3398	3432	3659	4514	4728	4723	6452	6287	6184
62761.8	-64	-45	-68	100	111	115	495	503	522	1300	1480	1535	1879	1998	2181	2723	2817	3064	3394	3454	3651	4450	4674	4768	6471	6289	6208
62881.8	-43	-33	-64	109	137	143	446	469	507	1324	1477	1552	1899	2007	2173	2705	2754	3025	3323	3420	3675	4472	4671	4732	6476	6329	6233
63001.8	-26	-46	-85	138	136	163	487	516	505	1287	1485	1514	1879	2013	2166	2748	2825	3056	3380	3412	3653	4493	4719	4749	6481	6306	6190
63121.8	-37	-38	-70	134	134	135	446	510	534	1321	1452	1531	1897	2043	2176	2705	2823	3019	3356	3387	3653	4496	4695	4718	6447	6276	6245
63241.8	-86	-42	-55	136	139	153	490	505	536	1289	1461	1560	1888	1992	2191	2753	2809	3083	3395	3441	3695	4533	4623	4701	6491	6254	6278
63361.8	-83	-86	-99	145	143	174	492	523	511	1302	1478	1565	1921	2028	2205	2750	2800	3017	3357	3374	3649	4462	4661	4725	6453	6327	6221
63481.8	-34	-44	-43	110	113	139	469	486	536	1311	1480	1547	1851	1978	2170	2776	2809	3030	3315	3400	3682	4464	4702	4728	6413	6298	6193
63601.9	-45	-41	-58	112	143	177	488	480	542	1288	1436	1538	1838	2002	2175	2744	2809	3051	3352	3411	3666	4435	4701	4715	6425	6327	6220
63721.8	-54	-66	-51	146	127	125	457	488	524	1337	1476	1548	1893	1955	2119	2771	2828	3017	3317	3422	3651	4491	4702	4787	6521	6287	6266
63841.8	-56	-65	-74	109	158	144	454	499	533	1324	1445	1506	1869	2058	2164	2748	2825	3030	3372	3467	3667	4471	4735	4784	6499	6266	6294
63961.8	-46	-61	-70	154	142	157	454	485	523	1313	1510	1542	1897	2014	2159	2770	2840	3022	3379	3452	3729	4518	4650	4731	6452	6321	6213
64081.8	-59	-45	-74	104	106	128	448	487	504	1305	1462	1514	1878	2016	2153	2704	2804	3019	3387	3424	3697	4488	4702	4719	6496	6304	6257
64201.8	-65	-60	-78	115	106	147	467	478	545	1315	1478	1576	1899	2035	2176	2693	2822	2990	3333	3435	3664	4412	4643	4744	6549	6263	6370
64321.9	-51	-54	-62	137	170	174	486	479	540	1326	1465	1514	1908	2013	2215	2724	2843	3019	3353	3425	3584	4465	4707	4758	6481	6316	6267
64441.9	-76	-44	-58	113	138	160	451	458	507	1297	1453	1556	1904	2040	2229	2760	2836	3020	3349	3387	3635	4416	4712	4733	6491	6307	6316
64561.8	-39	-38	-59	144	125	157	456	476	518	1327	1474	1552	1911	1968	2164	2721	2828	3035	3371	3434	3679	4486	4700	4727	6480	6331	6234
64681.8	-34	-38	-73	108	132	126	460	473	489	1290	1403	1477	1817	1985	2106	2740	2807	3017	3352	3442	3667	4494	4650	4753	6521	6287	6233
64801.9	-51	-31	-47	135	142	172	473	483	532	1310	1496	1520	1842	1973	2168	2690	2822	2977	3385	3422	3690	4466	4713	4805	6519	6310	6331
64921.8	-36	-67	-54	106	101	155	485	489	489	1269	1438	1507	1881	2014	2193	2751	2815	3034	3382	3447	3677	4497	4749	4789	6465	6299	6201
65041.8	-46	-57	-72	124	127	156	466	469	514	1342	1471	1491	1906	2032	2246	2765	2815	3078	3339	3398	3672	4474	4727	4759	6513	6279	6268
65161.9	-50	-27	-52	108	130	144	453	474	516	1368	1466	1551	1909	2015	2196	2766	2862	3052	3356	3454	3680	4487	4627	4765	6512	6360	6328
65281.9	-26	-57	-46	130	150	169	453	486	508	1330	1521	1554	1887	2029	2188	2766	2839	3024	3390	3399	3674	4453	4739	4758	6457	6356	6352
65401.9	-36	-40	-50	123	140	155	454	486	514	1312	1488	1527	1876	2013	2232	2778	2812	2997	3383	3435	3732	4557	4712	4739	6545	6408	6209
65521.9	-77	-57	-86	111	143	145	452	479	508	1332	1438	1507	1862	1995	2159	2766	2855	3009	3400	3425	3703	4461	4653	4707	6536	6307	6325
65641.9	-47	-73	-58	121	126	170	445	486	515	1309	1429	1520	1843	2002	2170	2706	2775	3006	3336	3415	3646	4489	4680	4782	6495	6321	6297
65761.9	-39	-64	-43	147	165	178	456	475	484	1310	1441	1488	1900	2001	2192	2734	2822	2989	3327	3420	3666	4433	4667	4751	6420	6334	6272
65881.9	-58	-68	-73	144	170	178	459	497	515	1297	1483	1541	1880	2008	2123	2796	2807	3046	3381	3432	3666	4472	4725	4736	6593	6322	6334
66001.9	-82	-75	-92	114	145	166	455	484	490	1309	1456	1557	1853	2000	2177	2752	2794	3038	3369	3411	3690	4496	4738	4788	6516	6363	6379
66121.9	-44	-52	-52	133	126	172	483	478	541	1313	1425	1514	1885	1993	2187	2734	2822	3050	3276	3359	3653	4496	4683	4769	6570	6362	6219
66241.9	-63	-59	-58	134	133	170	454	472	529	1304	1448	1546	1893	1974	2171	2744	2794	3053	3379	3458	3724	4513	4653	4833	6526	6391	6315
66361.9	-54	-51	-61	122	139	142	503	504	517	1308	1470	1560	1900	2064	2171	2692	2831	3063	3369	3464	3706	4496	4717	4807	6555	6370	6354
66481.9	-60	-55	-73	117	134	148	441	481	531	1328	1451	1499	1851	1995	2164	2743	2794	2999	3312	3426	3718	4512	4720	4723	6534	6369	6277
66601.9	-12	-52	-54	147	168	148	443	475	501	1288	1435	1525	1878	1954	2174	2751	2782	3046	3392	3385	3689	4457	4683	4746	6533	6363	6360
66721.9	-52	-70	-43	118	130	166	473	528	536	1309	1451	1516	1863	1986	2172	2757	2818	3033	3398	3406	3694	4504	4639	4752	6526	6307	6378
66841.9	-66	-44	-66	95	124	163	483	497	532	1303	1422	1540	1874	2019	2182	2757	2839	3047	3343	3411	3709	4482	4683	4770	6556	6324	6326
66961.9	-70	-64	-69	121	137	164	468	490	523	1296	1483	1493	1887	2023	2185	2749	2849	3014	3419	3484	3682	4414	4696	4828	6523	6355	6358
67081.9	-51	-43	-66	115	118	170	466	479	528	1296	1468	1534	1872	2031	2187	2736	2804	3123	3362	3388	3680	4457	4689	4810	6598	6358	6398
67201.9	-39	-65	-50	133	146	171	484	534	547	1311	1465	1540	1892	2044	2184	2744	2851	3024	3339	3453	3691	4479	4734	4811	6608	6362	6290
67321.9	-40	-59	-56	118	130	162	494	515	522	1331	1442	1511	1868	1995	2162	2727	2814	3003	3363	3435	3702	4495	4735	4866	6520	6376	6341
67441.9	-37	-44	-35	122	121	170	449	472	497	1328	1487	1516	1874	2010	2180	2750	2767	3034	3336	3451	3740	4484	4731	4851	6562	6380	6344
67562	-45	-55	-61	120	101	133	472	475	517	1308	1500	1537	1867	2003	2195	2734	2794	3018	3356	3443	3671	4511	4725	4831	6534	6369	6338
67682	-42	-47	-57	126	157	160	489	479	534	1326	1444	1522	1832	1987	2176	2773	2833	3053	3351	3454	3689	4472	4722	4776	6594	6418	6378
67801.9	-35	-25	-66	114	138	148	475	454	501	1314	1468	1527	1914	2011	2198	2723	2819	3066	3361	3378	3692	4476	4606	4717	6540	6455	6423
67921.9	-65	-73	-68	104	113	136	468	499	528	1304	1490	1532	1845	2032	2176	2767	2809	3077	3341	3402	3694	4499	4727	4796	6542	6354	6312
68042	-45	-32	-56	120	129	153	474	500	511	1321	1466	1537	1868	1975	2160	2735	2757	3051	3388	3419	3719	4538	4724	4812	6579	6409	6390
68162	-35	-35	-39	126	121	153	455	476	488	1294	1490	1513	1875	2029	2178	2749	2838	3033	3382	3407	3691	4486	4743	4789	6617	6418	6452
68282	-29	-35	-46	152	157	167	459	491	521	1303	1452	1540	1893	2039	2145	2780	2798	3003	3358	3445	3711	4475	4666	4814	6529	6436	6364
68402	-12	-13	-33	143	123	152	463	460	494	1330	1448	1565	1903	2024	2191	2733	2831	3085	3372	3418	3731	4451	4692	4776	6606	6373	6411
68522	-55	-56	-78	119	150	165	471	493	523	1319	1465	1571	1893	2023	2202	2739	2818	3034	3338	3407	3665	4508	4713	4746	6531	6352	6438
68642	-49	-26	-44	110	140	144	504	493	506	1284	1414	1499	1910	1966	2203	2690	2844	3060	3413	3455	3673	4505	4722	4846	6607	6490	6311
68762	-64	-32	-56	99	112	148	464	465	524	1275	1438	1493	1873	2003	2195	2748	2815	3036	3368	3497	3731	4507	4682	4809	6554	6486	6403
68882	-58	-28	-51	127	144	152	485	467	502	1337	1494	1559	1902	2024	2190	2760	2789	3061	3355	3432	3680	4529	4671	4782	6627	6500	6432
69002	-27	-28	-31	96	132	142	449	488	504	1313	1459	1526	1860	2028	2198	2767	2809	3068	3387	3458	3718	4514	4728	4818	6601	6463	6429
69122	-35	-44	-53	109	119	156	472	497	510	1335	1482	1561	1865	2003	2224	2790	2788	3075	3379	3429	3728	4551	4691	4792	6542	6456	6434
69242	-63	-64	-67	115	156	172	446	490	527	1309	1453	1566	1866	1945	2170	2783	2810	3063	3353	3446	3663	4502	4720	4838	6601	6436	6494
69362	-64	-54	-64	122	128	158	438	452	498	1335	1477	1548	1887	2056	2224	2724	2818	3033	3406	3407	3763	4516	4713	4824	6626	6409	6401
69482	-64	-76	-70	119	180	162	466	488	512	1298	1466	1549	1876	2019	2160	2749	2833	3061	3378	3486	3735	4502	4751	4826	6647	6482	6486
69602	-69	-57	-84	119	162	186	443	446	486	1305	1497	1555	1876	2023	2154	2745	2819	3054	3408	3460	3735	4531	4728	4829	6583	6448	6454
69722	-37	-18	-23	160	165	171	460	507	527	1355	1509	1571	1860	2017	2188	2704	2869	3047	3318	3440	3695	4488	4726	4755	6654	6482	6375
69842	-28	-38	-60	116	121	146	468	468	550	1324	1499	1565	1838	2053	2206	2750	2819	3044	3380	3447	3719	4502	4764	4838	6671	6465	6432
69962	-76	-50	-85	104	143	157	455	489	502	1339	1479	1516	1898	2010	2201	2740	2804	3048	3388	3447	3707	4518	4755	4795	6644	6466	6512
70082	-44	-64	-59	136	119	151	462	503	500	1297	1461	1509	1881	2032	2208	2750	2796	3030	3345	3408	3684	4434	4781	4816	6652	6450	6504
70202	-37	-42	-69	124	145	154	458	486	502	1342	1455	1548	1886	1983	2184	2733	2796	3017	3345	3448	3693	4455	4708	4807	6711	6456	6454
70322	-46	-54	-48	139	135	169	452	469	520	1341	1495	1536	1832	2029	2215	2731	2769	3059	3357	3446	3714	4538	4762	4814	6649	6509	6462
70442	-26	-21	-42	112	147	149	448	474	536	1280	1434	1506	1872	2002	2207	2778	2835	3050	3396	3393	3677	4520	4698	4819	6661	6479	6504
70562	-36	-30	-54	119	129	147	453	465	527	1321	1486	1554	1851	2006	2208	2734	2824	3060	3361	3427	3741	4468	4691	4759	6683	6472	6376
70682.1	-61	-69	-68	120	148	142	451	492	521	1311	1438	1480	1887	2041	2189	2770	2809	3087	3375	3515	3698	4443	4736	4820	6605	6461	6514
70802	-45	-73	-42	115	134	162	433	464	499	1316	1444	1530	1882	2016	2195	2759	2796	3089	3313	3397	3691	4528	4727	4770	6648	6390	6550
70922	-81	-63	-93	106	131	118	478	508	509	1331	1483	1541	1880	2013	2186	2728	2823	3025	3333	3454	3714	4507	4769	4802	6606	6427	6425
71042	-25	-47	-44	126	134	157	470	493	521	1337	1508	1501	1885	2022	2232	2720	2856	3045	3365	3436	3728	4546	4745	4742	6675	6488	6465
71162.1	-75	-31	-51	140	153	177	471	490	520	1324	1472	1532	1877	1998	2190	2765	2840	3061	3367	3416	3700	4475	4712	4841	6625	6453	6473
71282	-34	-51	-71	109	135	171	457	499	513	1302	1424	1479	1874	2038	2209	2752	2810	3009	3349	3478	3688	4484	4710	4843	6688	6487	6544
71402	-64	-86	-74	123	110	142	445	492	551	1333	1488	1540	1864	2009	2213	2739	2810	3003	3341	3419	3680	4454	4703	4779	6703	6487	6410
71522.1	-50	-51	-81	107	141	140	486	479	543	1262	1440	1490	1921	2038	2188	2719	2829	3030	3374	3472	3735	4510	4657	4794	6599	6398	6539
71642	-36	-51	-69	125	141	139	483	487	522	1320	1414	1533	1890	2021	2169	2726	2818	3069	3420	3486	3707	4503	4728	4858	6654	6431	6434
71762	-65	-48	-63	129	126	185	477	459	512	1319	1498	1573	1893	2015	2155	2721	2863	3099	3416	3475	3723	4456	4709	4785	6623	6415	6483
71882	-75	-42	-64	120	150	149	482	498	511	1324	1437	1495	1863	1984	2160	2750	2829	3029	3362	3436	3665	4495	4703	4851	6627	6469	6574
72002	-46	-28	-39	119	118	162	507	486	531	1323	1481	1550	1879	2020	2208	2716	2798	3044	3381	3435	3737	4497	4719	4821	6672	6433	6493
72122.1	-62	-63	-65	111	127	179	461	477	549	1349	1453	1582	1890	2001	2188	2754	2876	3040	3407	3435	3705	4527	4731	4787	6655	6499	6496
72242.1	-54	-46	-79	130	156	174	479	494	509	1322	1450	1532	1863	1979	2163	2760	2803	3040	3388	3482	3711	4468	4769	4832	6631	6558	6488
72362.1	-42	-49	-57	121	128	153	452	477	524	1307	1430	1526	1882	2010	2216	2783	2828	3089	3416	3459	3750	4511	4728	4762	6657	6455	6516
72482.1	-68	-43	-68	128	127	155	476	466	505	1333	1444	1543	1901	2022	2215	2783	2801	3036	3323	3407	3756	4482	4724	4856	6652	6451	6502
72602.1	-59	-35	-52	133	132	160	467	478	513	1308	1479	1544	1877	1984	2194	2755	2884	3043	3372	3437	3704	4506	4752	4792	6613	6468	6491
72722.1	-61	-70	-89	116	151	153	462	473	503	1305	1503	1558	1892	2032	2204	2737	2822	3024	3402	3409	3707	4513	4735	4843	6631	6526	6508
72842.1	-72	-45	-74	122	131	163	476	489	521	1283	1446	1536	1883	1994	2169	2667	2812	3048	3320	3424	3701	4513	4692	4846	6690	6472	6524
72962.1	-66	-83	-88	117	107	172	459	470	521	1342	1450	1539	1934	2045	2174	2743	2847	3063	3380	3379	3693	4463	4754	4842	6656	6507	6589
73082.1	-81	-67	-101	120	134	156	456	481	518	1342	1479	1540	1842	1984	2205	2771	2822	3071	3340	3417	3720	4503	4748	4829	6677	6542	6553
73202.1	-68	-73	-79	124	121	150	482	497	523	1290	1447	1536	1874	2030	2165	2750	2847	3084	3397	3426	3680	4514	4751	4795	6641	6484	6501
73322.1	-62	-54	-51	97	126	123	473	468	516	1324	1488	1548	1843	1981	2175	2715	2804	3045	3361	3470	3724	4542	4721	4794	6662	6518	6505
73442.1	-46	-21	-56	103	117	165	449	470	529	1320	1457	1557	1908	2036	2241	2755	2849	3062	3365	3480	3749	4480	4722	4813	6684	6561	6533
73562.1	-44	-62	-51	118	142	185	455	485	483	1345	1476	1537	1881	2013	2147	2713	2837	3057	3381	3420	3708	4502	4685	4802	6760	6504	6502
73682.1	-60	-58	-50	125	123	122	476	495	510	1320	1464	1561	1922	2070	2200	2720	2804	3072	3338	3410	3663	4566	4720	4863	6659	6488	6486
73802.1	-47	-40	-59	113	143	167	433	480	511	1308	1465	1549	1911	2003	2175	2733	2784	3062	3390	3466	3685	4543	4834	4852	6771	6508	6500
73922.1	-17	-49	-38	138	137	140	482	459	514	1298	1436	1529	1869	1993	2183	2736	2872	3059	3365	3422	3710	4502	4710	4844	6711	6520	6503
74042.1	-30	-40	-45	118	113	168	470	502	532	1328	1471	1570	1852	2023	2173	2774	2822	3064	3415	3420	3729	4533	4707	4911	6675	6548	6584
74162.1	-52	-54	-83	117	152	172	483	494	525	1340	1455	1511	1894	2032	2158	2723	2810	3071	3399	3499	3703	4508	4765	4819	6690	6477	6480
74282.2	-76	-68	-77	139	135	167	484	528	538	1350	1477	1570	1841	2003	2161	2746	2801	3035	3335	3463	3736	4516	4687	4811	6665	6545	6522
74402.2	-57	-56	-55	116	144	159	446	475	498	1304	1473	1539	1911	2037	2205	2753	2821	3087	3340	3456	3742	4526	4749	4811	6728	6564	6545
74522.1	-53	-65	-89	132	146	166	456	496	506	1292	1431	1545	1920	2017	2251	2701	2813	3075	3409	3463	3738	4528	4709	4836	6699	6532	6494
74642.1	-33	-49	-56	121	134	146	465	496	498	1328	1449	1539	1919	2007	2176	2728	2810	3069	3381	3502	3736	4452	4679	4821	6661	6487	6561
74762.2	-89	-49	-84	124	137	157	466	476	526	1317	1469	1546	1858	1983	2161	2798	2832	3103	3379	3455	3755	4607	4737	4862	6715	6536	6468
74882.1	-65	-55	-54	152	163	199	466	475	503	1318	1476	1523	1864	1991	2176	2783	2877	3081	3380	3427	3767	4476	4736	4862	6751	6565	6604
75002.1	-51	-54	-62	127	147	169	485	491	504	1312	1449	1537	1868	2020	2172	2744	2838	3075	3369	3444	3756	4521	4736	4842	6751	6573	6551
75122.1	-44	-18	-60	135	122	157	452	474	509	1347	1426	1564	1858	2054	2182	2746	2874	3019	3385	3432	3696	4456	4716	4880	6724	6584	6528
75242.1	-53	-33	-58	122	124	152	502	520	560	1365	1452	1532	1824	1964	2168	2729	2831	3067	3375	3413	3711	4463	4723	4870	6692	6548	6559
75362.2	-79	-66	-98	122	148	150	475	484	543	1320	1472	1549	1886	2021	2194	2788	2815	3051	3352	3468	3727	4458	4758	4866	6686	6491	6555
75482.2	-40	-24	-44	131	138	149	458	464	533	1315	1484	1559	1865	1989	2209	2740	2840	3046	3374	3447	3747	4492	4731	4867	6783	6560	6595
75602.2	-66	-62	-94	127	141	165	470	442	510	1322	1469	1547	1865	1991	2176	2801	2851	3063	3443	3491	3713	4512	4770	4854	6736	6500	6588
75722.2	-79	-70	-74	100	118	155	486	476	528	1321	1504	1541	1889	1983	2203	2785	2855	3056	3345	3428	3717	4469	4730	4862	6646	6493	6493
75842.1	-29	-37	-44	116	146	137	467	466	510	1327	1455	1517	1863	2006	2185	2707	2821	3068	3345	3457	3751	4508	4711	4849	6787	6607	6611
75962.2	-50	-46	-73	105	138	138	432	478	510	1321	1444	1509	1852	2023	2206	2773	2827	3019	3357	3428	3767	4504	4745	4829	6712	6532	6510
76082.2	-51	-60	-74	131	127	151	477	503	539	1319	1445	1559	1894	1999	2202	2733	2807	3079	3342	3406	3735	4480	4762	4862	6716	6572	6552
76202.2	-71	-30	-60	107	121	145	522	519	536	1313	1431	1530	1858	2029	2192	2727	2845	3065	3341	3408	3698	4515	4718	4835	6730	6511	6563
76322.2	-31	-52	-62	113	127	134	483	514	545	1302	1430	1532	1878	2019	2204	2722	2843	3107	3406	3483	3708	4484	4738	4877	6736	6548	6571
76442.2	-49	-34	-80	112	122	138	472	464	515	1319	1468	1533	1895	2027	2230	2735	2812	3078	3401	3419	3789	4467	4723	4858	6720	6600	6610
76562.2	-48	-63	-70	128	147	150	459	499	525	1322	1459	1538	1851	2035	2150	2698	2823	3038	3370	3479	3702	4508	4799	4780	6682	6610	6569
76682.2	-48	-68	-74	104	114	128	504	491	530	1342	1460	1521	1902	2044	2158	2703	2844	3034	3354	3422	3693	4525	4764	4886	6734	6668	6612
76802.2	-53	-39	-55	123	127	158	469	479	538	1328	1477	1523	1865	2008	2225	2736	2834	3096	3348	3421	3718	4533	4749	4846	6730	6663	6557
76922.2	-63	-65	-82	120	138	158	483	468	511	1303	1443	1559	1881	2021	2173	2749	2845	3079	3346	3450	3726	4535	4779	4797	6780	6576	6667
77042.2	-62	-32	-46	157	149	169	470	480	544	1301	1530	1575	1888	1997	2214	2759	2787	3073	3424	3429	3759	4506	4766	4863	6682	6561	6592
77162.2	-56	-59	-63	149	140	150	471	488	496	1340	1477	1513	1885	2030	2204	2719	2797	3043	3339	3432	3701	4511	4700	4847	6731	6617	6640
77282.2	-65	-53	-92	136	153	173	488	486	539	1266	1423	1502	1896	2021	2189	2724	2787	3045	3405	3468	3738	4459	4683	4864	6776	6596	6666
77402.2	-48	-33	-82	132	121	159	461	455	545	1327	1455	1572	1866	1991	2168	2755	2814	3022	3366	3451	3743	4480	4715	4885	6706	6551	6613
77522.2	-51	-53	-45	138	156	161	488	492	504	1315	1494	1539	1870	2032	2175	2741	2769	3090	3362	3394	3740	4502	4701	4853	6784	6559	6616
77642.2	-56	-49	-65	142	140	172	454	514	536	1281	1429	1550	1881	2025	2158	2674	2856	3053	3423	3484	3683	4502	4802	4828	6647	6614	6648
77762.2	-22	-10	-52	140	151	183	448	469	506	1285	1433	1507	1882	2016	2202	2731	2795	3050	3380	3424	3706	4495	4755	4843	6730	6577	6677
77882.2	-65	-73	-78	122	142	158	464	503	481	1285	1424	1535	1902	2024	2226	2720	2846	3043	3386	3452	3777	4560	4736	4865	6701	6548	6650
78002.2	-44	-44	-58	132	146	183	462	481	529	1303	1437	1518	1865	2028	2223	2739	2806	3103	3379	3397	3695	4553	4750	4885	6752	6653	6695
78122.2	-52	-48	-64	103	103	146	478	492	505	1292	1455	1543	1901	1984	2223	2780	2802	3052	3351	3484	3695	4526	4732	4884	6758	6647	6590
78242.3	-77	-42	-81	155	168	177	462	456	487	1326	1449	1521	1893	1993	2234	2665	2844	3047	3353	3416	3713	4481	4805	4847	6787	6598	6660
78362.2	-84	-76	-75	110	118	141	485	494	517	1279	1492	1509	1861	1949	2149	2786	2844	3060	3410	3471	3701	4495	4650	4869	6725	6572	6686
78482.3	-51	-46	-60	146	127	157	461	492	490	1291	1433	1497	1883	2028	2176	2755	2790	3041	3365	3453	3704	4543	4749	4841	6809	6565	6568
78602.2	-61	-62	-58	128	136	166	474	480	490	1300	1498	1557	1868	2001	2181	2714	2825	3046	3383	3438	3750	4523	4730	4826	6794	6517	6672
78722.3	-48	-77	-70	117	139	180	471	493	513	1289	1428	1543	1856	2015	2174	2717	2805	3031	3363	3400	3705	4515	4717	4810	6789	6611	6675
78842.3	-52	-58	-64	134	133	159	463	484	534	1348	1466	1567	1917	2013	2188	2704	2784	3017	3398	3498	3696	4556	4760	4913	6821	6583	6629
78962.3	-53	-89	-54	130	126	154	447	466	502	1292	1461	1499	1909	2065	2229	2710	2848	3038	3342	3404	3716	4513	4710	4791	6799	6513	6704
79082.3	-29	-53	-68	140	164	173	475	481	523	1279	1472	1551	1907	2031	2230	2744	2791	3020	3348	3422	3744	4555	4700	4877	6737	6546	6581
79202.2	-53	-52	-58	115	133	154	422	459	496	1312	1465	1511	1866	2018	2204	2698	2792	3044	3297	3450	3711	4484	4750	4861	6788	6582	6664
79322.3	-22	-26	-54	118	121	149	474	479	506	1338	1464	1550	1854	1986	2142	2746	2802	3054	3346	3425	3695	4488	4712	4845	6802	6620	6588
79442.3	-62	-54	-82	129	119	152	430	454	490	1315	1463	1532	1819	2034	2197	2750	2828	3062	3360	3469	3730	4511	4719	4850	6814	6640	6618
79562.3	-59	-46	-62	104	142	138	449	458	511	1327	1430	1540	1878	2007	2194	2741	2827	3025	3367	3472	3674	4479	4748	4869	6703	6587	6630
79682.3	-57	-58	-64	133	144	158	468	475	502	1308	1479	1475	1867	2008	2178	2741	2803	3054	3377	3446	3715	4469	4750	4845	6755	6586	6630
79802.3	-50	-51	-93	108	126	162	468	485	508	1308	1463	1564	1867	2010	2215	2739	2849	3048	3407	3416	3709	4539	4742	4852	6718	6572	6606
79922.3	-31	-28	-39	109	164	168	462	491	528	1294	1451	1526	1856	1992	2200	2687	2778	3031	3360	3423	3738	4470	4712	4882	6748	6558	6611
80042.3	-52	-40	-33	106	124	156	479	504	512	1332	1454	1540	1838	1996	2198	2749	2830	3039	3370	3421	3789	4488	4740	4808	6740	6556	6622
80162.3	-44	-54	-62	126	146	174	495	477	536	1347	1446	1566	1890	1981	2172	2753	2841	3058	3386	3440	3737	4578	4792	4919	6785	6594	6683
80282.3	-51	-40	-35	162	153	182	481	491	518	1314	1466	1517	1918	1990	2187	2731	2841	3107	3376	3422	3769	4503	4743	4829	6771	6592	6702
80402.3	-67	-74	-101	135	125	146	433	447	483	1287	1464	1540	1875	2023	2182	2729	2824	3064	3417	3430	3727	4526	4728	4897	6807	6533	6630
80522.3	-72	-55	-53	143	157	151	496	492	542	1305	1471	1551	1862	1990	2170	2734	2770	3019	3378	3438	3734	4508	4773	4856	6743	6565	6675
80642.3	-45	-58	-71	113	138	168	440	469	482	1291	1480	1549	1900	1995	2202	2758	2828	3030	3319	3433	3721	4516	4750	4903	6751	6598	6690
80762.3	-58	-66	-71	117	125	163	454	461	522	1288	1474	1503	1895	2020	2203	2746	2841	3059	3348	3445	3730	4494	4775	4862	6780	6641	6683
80882.3	-73	-46	-69	119	119	148	464	464	509	1303	1461	1535	1848	2010	2172	2774	2847	3037	3350	3394	3681	4565	4773	4819	6759	6661	6673
81002.3	-62	-35	-70	111	139	154	464	501	527	1294	1465	1528	1858	2009	2185	2706	2829	3071	3304	3397	3662	4556	4787	4926	6753	6637	6715
81122.3	-40	-60	-82	133	114	149	490	481	514	1330	1493	1542	1887	2032	2250	2702	2779	3074	3410	3435	3764	4487	4756	4864	6819	6609	6682
81242.4	-19	-31	-55	127	137	139	471	466	526	1307	1467	1533	1833	2011	2174	2696	2849	3057	3375	3427	3693	4490	4693	4896	6819	6591	6666
81362.3	-26	-41	-49	104	114	130	460	473	505	1353	1498	1534	1865	2003	2204	2705	2808	3036	3379	3418	3685	4507	4731	4905	6759	6575	6645
81482.3	-40	-29	-46	116	89	161	445	444	530	1284	1414	1502	1820	1961	2180	2732	2805	3009	3344	3466	3740	4524	4755	4889	6717	6568	6686

## Sheet: Data treatment
[Substrate]	Enzyme Activity
1	0.0016	0.0001	0.0013
2.5	0.0067	0.0006	0.001
5	0.0363	0.0365	0.0336
10	0.0712	0.0726	0.0691
15	0.0957	0.0998	0.0951
20	0.1139	0.1059	0.1075
25	0.1374	0.1268	0.1221
35	0.1465	0.1473	0.1406
50	0.1879	0.1745	0.1596
75	0.1808	0.1733	0.178
