# Supplementary material for: Molecular and in vivo studies of a glutamate-class prolyl-endopeptidase for coeliac disease therapy
Source: Nat Commun. 2022 Aug 1;13:4446. doi: 10.1038/s41467-022-32215-1 (PMC9343461; doi:10.1038/s41467-022-32215-1)
Supplement: Supplementary file 3 — Source Data [file 41467_2022_32215_MOESM3_ESM.zip › Source_data_Fig_2E.xlsx]

## Sheet: QPQL_Neprosin
Time [s]	2,5			5			10			25			50			75
0	46	19	22	67	52	45	100	107	58	152	187	151	195	205	196	230	201	245
120	45	72	44	69	83	94	220	189	159	356	338	301	439	484	427	421	349	442
239.9	79	67	52	149	171	124	345	283	261	525	548	478	656	732	532	654	611	648
360	128	76	90	189	162	148	418	376	312	685	687	644	853	909	787	877	816	861
479.9	168	101	111	257	197	178	488	419	337	826	821	779	1060	1104	987	1074	1049	1090
599.9	160	81	85	293	228	215	574	487	412	974	940	880	1251	1291	1115	1262	1203	1268
720	184	110	97	286	241	228	659	527	472	1106	1044	979	1466	1490	1344	1474	1416	1479
840	167	108	144	334	300	255	728	608	508	1217	1198	1087	1601	1647	1517	1668	1558	1645
959.9	196	103	135	347	284	265	797	645	551	1332	1275	1211	1818	1678	1657	1852	1779	1902
1079.9	219	115	155	362	299	308	821	678	608	1444	1397	1300	1962	1945	1821	2060	1961	2035
1200.1	223	116	162	429	335	325	877	722	648	1546	1504	1386	2112	2153	1968	2244	2147	2259
1319.9	224	132	172	387	320	338	950	780	697	1648	1629	1475	2365	2350	2124	2396	2309	2427
1439.9	239	123	183	413	338	315	935	790	699	1741	1726	1578	2447	2488	2251	2567	2465	2622
1559.9	241	134	189	456	375	363	986	793	721	1807	1787	1689	2593	2591	2400	2719	2608	2722
1680.1	256	152	191	453	359	373	1048	855	743	1924	1854	1707	2730	2747	2577	2963	2788	2964
1799.9	280	190	233	462	367	382	1074	891	801	1987	1943	1842	2884	2866	2639	3106	2949	3102
1919.9	284	147	184	485	382	381	1133	962	847	2117	2007	1856	3062	3040	2816	3265	3148	3251
2040.1	287	194	243	503	396	399	1162	966	855	2141	2099	1918	3268	3235	3007	3467	3313	3459
2160	289	158	221	543	408	404	1190	988	878	2170	2190	2006	3267	3297	3066	3553	3415	3638
2280.1	310	202	212	524	407	435	1226	1022	923	2273	2230	2095	3466	3416	3221	3714	3528	3735
2400.1	305	179	235	534	425	418	1255	1031	908	2373	2280	2122	3596	3583	3298	3908	3740	3873
2520	300	176	236	538	413	430	1264	1091	954	2424	2336	2163	3711	3734	3451	4066	3898	4034
2640.1	280	196	231	509	419	434	1260	1078	930	2455	2386	2227	3780	3813	3580	4192	3938	4149
2760	301	195	247	521	434	420	1352	1142	967	2503	2445	2284	3942	3895	3685	4359	4192	4339
2880	271	150	208	594	454	453	1331	1119	992	2561	2500	2337	4067	4048	3806	4485	4287	4544
3000	354	184	266	565	426	457	1356	1141	1025	2657	2567	2417	4191	4097	3942	4635	4401	4570
3120.1	323	185	257	598	451	483	1380	1155	992	2647	2642	2411	4311	4254	4009	4780	4503	4726
3240	312	181	246	617	477	479	1388	1183	1031	2730	2658	2485	4422	4402	4148	4935	4688	4866
3360	330	192	266	588	476	447	1432	1218	1059	2796	2674	2538	4543	4440	4192	5035	4745	4984
3480.3	336	188	246	620	479	492	1432	1249	1067	2838	2735	2615	4625	4544	4296	5190	4912	5160
3600	339	198	244	635	511	481	1485	1252	1094	2865	2801	2616	4721	4662	4446	5356	5084	5262
3720.2	330	171	259	633	474	486	1464	1254	1120	2915	2850	2673	4891	4739	4509	5441	5138	5421
3840	335	181	257	624	460	510	1460	1266	1095	2977	2889	2747	4938	4876	4566	5573	5273	5508
3960.2	353	157	285	666	494	516	1527	1255	1149	3017	2953	2762	5025	4919	4698	5656	5418	5649
4080.2	370	212	265	649	497	525	1549	1296	1163	3014	2937	2797	5132	5047	4789	5806	5500	5772
4200	378	192	296	621	485	498	1551	1288	1156	3119	3024	2853	5150	5152	4847	5946	5609	5882
4320	347	206	293	659	492	518	1563	1312	1189	3137	3061	2884	5274	5163	4967	6017	5687	6026
4440.2	357	202	342	670	504	514	1591	1314	1147	3146	3076	2927	5360	5274	5063	6176	5786	6112
4560.2	363	187	287	677	519	502	1606	1332	1203	3233	3110	2920	5490	5353	5103	6252	5968	6249
4680	377	201	288	659	501	500	1622	1349	1227	3261	3150	2986	5524	5503	5254	6327	6023	6352
4800.2	359	188	260	649	518	501	1574	1351	1210	3325	3224	3022	5610	5572	5278	6502	6175	6435
4920.2	364	196	301	706	527	519	1611	1363	1238	3330	3229	3111	5701	5659	5387	6605	6220	6595
5040.1	368	203	293	656	511	524	1657	1406	1229	3321	3282	3057	5764	5674	5480	6760	6354	6682
5160.1	371	190	291	669	514	532	1694	1434	1257	3374	3301	3137	5932	5758	5536	6757	6418	6801
5280.1	373	179	281	693	531	548	1656	1410	1268	3430	3346	3170	5958	5787	5630	6926	6563	6801
5400.2	355	197	288	655	521	536	1654	1405	1275	3443	3402	3214	6067	5916	5693	7007	6641	6916
5520.2	365	228	295	677	518	486	1696	1444	1268	3533	3442	3213	6114	6028	5738	7182	6733	7099
5640.2	395	194	302	684	517	530	1709	1430	1275	3499	3456	3261	6218	6106	5826	7212	6792	7226
5760.1	363	201	287	711	553	541	1706	1486	1291	3583	3487	3292	6287	6135	5949	7329	6854	7286
5880.2	372	198	296	708	520	540	1686	1399	1281	3602	3471	3332	6373	6222	5974	7405	6987	7439
6000.2	385	207	312	663	508	557	1713	1428	1306	3588	3510	3356	6403	6298	6054	7485	7120	7488
6120.1	373	195	302	702	539	541	1720	1446	1290	3695	3539	3388	6455	6362	6102	7590	7177	7521
6240.2	395	218	289	663	520	521	1724	1469	1300	3688	3593	3429	6627	6391	6120	7623	7233	7652
6360.1	355	189	280	705	536	528	1751	1486	1330	3705	3593	3446	6635	6433	6197	7777	7405	7820
6480.3	389	201	325	701	535	542	1732	1474	1318	3680	3610	3456	6688	6592	6334	7877	7456	7846
6600.2	364	191	303	680	525	539	1736	1497	1342	3737	3655	3484	6709	6662	6385	7928	7485	7919

## Sheet: Data treatment
[Substrate]	Enzyme Activity
2.5	0.167	0.074	0.116
5	0.31	0.247	0.31
10	0.655	0.6834	0.707
25	1.2157	1.135	1.088
50	1.66	1.566	1.537
75	1.7	1.65	1.7
