# Supplementary material for: Molecular and in vivo studies of a glutamate-class prolyl-endopeptidase for coeliac disease therapy
Source: Nat Commun. 2022 Aug 1;13:4446. doi: 10.1038/s41467-022-32215-1 (PMC9343461; doi:10.1038/s41467-022-32215-1)
Supplement: Supplementary file 3 — Source Data [file 41467_2022_32215_MOESM3_ESM.zip › Source_data_Fig_2F.xlsx]

## Sheet: Original
				I																									II
				E297Q		E297A		Y214A		E188Q		E188A		W175A		Q173A		Y136A		H134A		K118A		WT		Blank			E297Q		E297A		Y214A		E188Q		E188A		W175A		Q173A		Y136A		H134A		K118A		WT
Time	Time (sec)	Time (min)	T° Mca QPQL:325,393	A1		A2		A3		A4		A5		A6		A7		A8		A9		A10		A11		A12			B1		B2		B3		B4		B5		B6		B7		B8		B9		B10		B11
00:00:00	0	0	37	42119	105	41139	-875	41120	-894	41709	-305	41600	-414	40036	-1978	39240	-2774	41351	-663	40992	-1022	47738	5724	47593	5579	42014			42216	-670	41922	-964	41533	-1353	41795	-1091	41531	-1355	41491	-1395	40871	-2015	42442	-444	42360	-526	50667	7781	50887
00:01:30	90	1.5	37	40846	-318	39898	-1266	40353	-811	40290	-874	40766	-398	38589	-2575	38173	-2991	40330	-834	40335	-829	51363	10199	50013	8849	41164			41790	-609	41345	-1054	41273	-1126	40169	-2230	41835	-564	40974	-1425	39901	-2498	42094	-305	42012	-387	53797	11398	55874
00:03:00	180	3	37	40599	-1	39661	-939	40554	-46	39497	-1103	41183	583	38404	-2196	37927	-2673	40716	116	40743	143	54974	14374	54427	13827	40600			41303	16	40534	-753	41179	-108	40099	-1188	42772	1485	40878	-409	39454	-1833	42609	1322	42688	1401	59314	18027	62360
00:04:30	270	4.5	37	39939	377	39706	144	40844	1282	39783	221	41910	2348	37857	-1705	37486	-2076	41161	1599	41067	1505	57310	17748	57015	17453	39562			40978	432	40543	-3	41890	1344	39539	-1007	43492	2946	40399	-147	39324	-1222	43290	2744	43513	2967	63698	23152	68776
00:06:00	360	6	37	40108	646	39556	94	40769	1307	39152	-310	42286	2824	37984	-1478	37385	-2077	41466	2004	41422	1960	61125	21663	58198	18736	39462			41001	636	40239	-126	42283	1918	39647	-718	44689	4324	40020	-345	38805	-1560	44198	3833	43981	3616	68455	28090	74246
00:07:30	450	7.5	36.9	39940	720	39482	262	40555	1335	39028	-192	42265	3045	37747	-1473	37088	-2132	42208	2988	41896	2676	66364	27144	60879	21659	39220			40565	527	40266	228	42590	2552	39060	-978	45251	5213	40172	134	39297	-741	45161	5123	45146	5108	73602	33564	76918
00:09:00	540	9	37	39556	460	39570	474	40703	1607	38876	-220	44143	5047	37561	-1535	37533	-1563	43403	4307	43051	3955	70743	31647	65107	26011	39096			40475	359	40170	54	43065	2949	38870	-1246	45416	5300	40135	19	38725	-1391	45618	5502	45301	5185	75823	35707	77003
00:10:30	630	10.5	37	39295	330	39260	295	41475	2510	38562	-403	44587	5622	37679	-1286	37019	-1946	44010	5045	44090	5125	74029	35064	69569	30604	38965			40187	759	39963	535	43368	3940	38683	-745	46620	7192	40024	596	38810	-618	45563	6135	45893	6465	78120	38692	79438
00:12:00	720	12	37	40080	1600	39565	1085	42238	3758	39063	583	45489	7009	37649	-831	37129	-1351	44483	6003	44932	6452	76681	38201	73345	34865	38480			40315	921	40070	676	43674	4280	38661	-733	47331	7937	39627	233	38495	-899	46175	6781	45960	6566	79561	40167	82706
00:13:30	810	13.5	37	39812	1484	39467	1139	43286	4958	38588	260	46111	7783	37429	-899	37248	-1080	45733	7405	45895	7567	80364	42036	76781	38453	38328			40554	1321	39911	678	43369	4136	38217	-1016	48150	8917	39484	251	38398	-835	46271	7038	46559	7326	81605	42372	86439
00:15:00	900	15	37	40260	1910	39562	1212	43689	5339	38864	514	47308	8958	37545	-805	37207	-1143	46523	8173	46466	8116	83000	44650	80126	41776	38350			40116	812	39983	679	43722	4418	38200	-1104	49008	9704	39536	232	38474	-830	47091	7787	47725	8421	84989	45685	90489
00:16:30	990	16.5	37	40174	1790	39720	1336	44307	5923	38670	286	48351	9967	37630	-754	36934	-1450	47048	8664	46767	8383	86217	47833	82378	43994	38384			40449	1590	39822	963	44114	5255	38124	-735	49831	10972	39601	742	38156	-703	48043	9184	48534	9675	87381	48522	93512
00:18:00	1080	18	37	40327	2074	39535	1282	44990	6737	38663	410	49094	10841	37469	-784	36961	-1292	47900	9647	47440	9187	88416	50163	85361	47108	38253			40782	2060	40019	1297	45070	6348	38007	-715	50754	12032	39145	423	37904	-818	48571	9849	49168	10446	89238	50516	96691
00:19:30	1170	19.5	37	40585	2189	39433	1037	45815	7419	38363	-33	49876	11480	37587	-809	37019	-1377	49001	10605	47639	9243	90748	52352	87391	48995	38396			40966	2088	39705	827	45366	6488	37660	-1218	51697	12819	39363	485	37934	-944	49444	10566	50072	11194	92329	53451	99999
00:21:00	1260	21	37	40037	2019	39563	1545	46365	8347	38749	731	50469	12451	37484	-534	36725	-1293	49670	11652	48738	10720	91980	53962	89485	51467	38018			40402	1571	39857	1026	45619	6788	38013	-818	52305	13474	39199	368	37715	-1116	50360	11529	50340	11509	94652	55821	101778
00:22:30	1350	22.5	37	40660	2650	39708	1698	46597	8587	38356	346	51705	13695	37211	-799	36913	-1097	50242	12232	49066	11056	94950	56940	91593	53583	38010			40416	2122	39995	1701	45920	7626	37728	-566	53311	15017	39223	929	37748	-546	50673	12379	51405	13111	96780	58486	104123
00:24:00	1440	24	37	40396	2792	39815	2211	47074	9470	38596	992	52621	15017	37577	-27	36988	-616	51018	13414	49926	12322	96414	58810	93372	55768	37604			40661	1760	40157	1256	46471	7570	37916	-985	53872	14971	39092	191	38055	-846	51157	12256	51714	12813	99147	60246	106223
00:25:30	1530	25.5	37	40323	2936	39789	2402	47620	10233	38341	954	53405	16018	37404	17	37086	-301	51574	14187	50401	13014	98842	61455	94578	57191	37387			40830	2299	40088	1557	47059	8528	37194	-1337	54651	16120	38760	229	37561	-970	51829	13298	52207	13676	100185	61654	107340
00:27:00	1620	27	37	40282	3018	40091	2827	47631	10367	38270	1006	54120	16856	37334	70	37333	69	52226	14962	50992	13728	99241	61977	97289	60025	37264			40804	2379	39941	1516	47564	9139	37737	-688	55688	17263	39125	700	37359	-1066	52959	14534	53167	14742	103101	64676	109959
00:28:30	1710	28.5	37	40278	2876	40109	2707	48564	11162	38168	766	55149	17747	37437	35	37265	-137	52927	15525	51618	14216	101070	63668	98804	61402	37402			41082	2814	40092	1824	47895	9627	37428	-840	56403	18135	38833	565	37492	-776	53047	14779	53515	15247	104165	65897	110924
00:30:00	1800	30	37	40647	3330	40092	2775	48514	11197	38332	1015	55334	18017	37506	189	37106	-211	53507	16190	52039	14722	102692	65375	99938	62621	37317			40967	2580	40078	1691	48321	9934	37097	-1290	56583	18196	38881	494	37262	-1125	53237	14850	54168	15781	105270	66883	112235
00:31:30	1890	31.5	37	40371	3209	40064	2902	48797	11635	38405	1243	56361	19199	37381	219	37563	401	54215	17053	52774	15612	103504	66342	101827	64665	37162			40783	2413	40204	1834	48231	9861	37513	-857	57649	19279	38927	557	37924	-446	54343	15973	54663	16293	106980	68610	113316
00:33:00	1980	33	37	40648	3360	39958	2670	49003	11715	38027	739	57309	20021	37556	268	37529	241	54718	17430	53178	15890	103731	66443	102799	65511	37288			40829	2421	40246	1838	48731	10323	36907	-1501	58245	19837	38732	324	37659	-749	55260	16852	55140	16732	107761	69353	114262
00:34:30	2070	34.5	37	40383	3164	40337	3118	49479	12260	38040	821	57548	20329	37920	701	37644	425	55298	18079	53450	16231	105444	68225	103849	66630	37219			40912	2782	39911	1781	49215	11085	37094	-1036	59152	21022	38680	550	37254	-876	55341	17211	56228	18098	109603	71473	116401
00:36:00	2160	36	37	40560	3506	40155	3101	49860	12806	37970	916	58376	21322	37858	804	37764	710	55704	18650	53954	16900	106490	69436	105404	68350	37054			41058	3028	40390	2360	49463	11433	37162	-868	60107	22077	38383	353	36780	-1250	55323	17293	56200	18170	110654	72624	116792
00:37:30	2250	37.5	37	40179	3023	40358	3202	50097	12941	37926	770	59294	22138	37660	504	37751	595	56631	19475	54128	16972	107167	70011	106199	69043	37156			41059	3286	40606	2833	50005	12232	37052	-721	60880	23107	38599	826	37230	-543	56391	18618	57221	19448	111480	73707	118146
00:39:00	2340	39	37	40420	3270	40304	3154	50276	13126	38470	1320	59516	22366	37516	366	37671	521	57169	20019	54890	17740	107826	70676	107282	70132	37150			40940	3144	40543	2747	49837	12041	36679	-1117	61096	23300	38391	595	37042	-754	56545	18749	57914	20118	112627	74831	118283
00:40:30	2430	40.5	37	40574	3728	40419	3573	50908	14062	38325	1479	60264	23418	37630	784	37572	726	57628	20782	55337	18491	108576	71730	107861	71015	36846			41355	3838	40333	2816	50324	12807	36815	-702	62483	24966	38528	1011	37051	-466	57262	19745	58270	20753	113642	76125	119965
00:42:00	2520	42	37	40232	3160	40537	3465	51179	14107	37997	925	61640	24568	37174	102	37707	635	58310	21238	55704	18632	109561	72489	108825	71753	37072			41207	3376	40815	2984	50702	12871	36918	-913	63158	25327	38650	819	36904	-927	57732	19901	58437	20606	113645	75814	120000
00:43:30	2610	43.5	37	40439	3571	40820	3952	51352	14484	38230	1362	62342	25474	37357	489	37701	833	58488	21620	56210	19342	110789	73921	109962	73094	36868			41182	3648	40261	2727	51336	13802	36824	-710	63361	25827	38343	809	37100	-434	57930	20396	58998	21464	114913	77379	120558
00:45:00	2700	45	36.9	40598	3587	40674	3663	51615	14604	37784	773	62710	25699	37422	411	37649	638	59033	22022	56698	19687	111658	74647	110846	73835	37011			41275	3878	40142	2745	51562	14165	36471	-926	64271	26874	39006	1609	36841	-556	58146	20749	59219	21822	115860	78463	121244
00:46:30	2790	46.5	37	40451	3380	40214	3143	52372	15301	38241	1170	63014	25943	37159	88	38076	1005	59627	22556	56795	19724	111577	74506	111641	74570	37071			41383	3870	40444	2931	51575	14062	36498	-1015	64925	27412	38701	1188	36690	-823	58819	21306	60462	22949	116702	79189	122335
00:48:00	2880	48	37	40397	3723	40885	4211	52478	15804	38099	1425	64083	27409	37374	700	37449	775	60425	23751	57848	21174	112586	75912	112059	75385	36674			40959	3748	40562	3351	52265	15054	36474	-737	65578	28367	38437	1226	36844	-367	59117	21906	60631	23420	116340	79129	122736
00:49:30	2970	49.5	37	41110	4477	40960	4327	52377	15744	38106	1473	64716	28083	36736	103	37560	927	60648	24015	57897	21264	113071	76438	113242	76609	36633			41269	3668	40773	3172	52670	15069	36285	-1316	66137	28536	38450	849	37025	-576	59850	22249	61256	23655	117095	79494	122409
00:51:00	3060	51	37	40584	4116	41491	5023	53187	16719	38060	1592	65319	28851	37187	719	37825	1357	61339	24871	58087	21619	113845	77377	113020	76552	36468			41318	3919	40900	3501	52706	15307	36636	-763	67083	29684	38531	1132	36471	-928	60221	22822	61623	24224	118113	80714	123872
00:52:30	3150	52.5	37	40560	3829	41210	4479	53521	16790	37949	1218	66250	29519	36949	218	37435	704	61769	25038	58534	21803	113765	77034	113724	76993	36731			41495	4283	40660	3448	52820	15608	36324	-888	67982	30770	38494	1282	36469	-743	60378	23166	62494	25282	119035	81823	123598
00:54:00	3240	54	37	40876	4076	41244	4444	53714	16914	38217	1417	66864	30064	37328	528	37342	542	62253	25453	59218	22418	114478	77678	114761	77961	36800			41533	4330	40888	3685	53193	15990	36198	-1005	68542	31339	38238	1035	36464	-739	61489	24286	62776	25573	119288	82085	125041
00:55:30	3330	55.5	37	41030	4442	41516	4928	53804	17216	38367	1779	67470	30882	36838	250	37747	1159	62838	26250	59465	22877	115767	79179	114670	78082	36588			41405	4225	40891	3711	53529	16349	36331	-849	68646	31466	38574	1394	36509	-671	61940	24760	63682	26502	119470	82290	124158
00:57:00	3420	57	37	40788	4401	41513	5126	54374	17987	37989	1602	68338	31951	36941	554	37795	1408	63077	26690	59786	23399	115959	79572	114623	78236	36387			41215	4027	41007	3819	54042	16854	36424	-764	69837	32649	38416	1228	36671	-517	61502	24314	63589	26401	119122	81934	125831
00:58:30	3510	58.5	37	40777	4164	41458	4845	54123	17510	37807	1194	68685	32072	36749	136	37983	1370	63584	26971	60426	23813	115912	79299	115406	78793	36613			41630	4345	40701	3416	54200	16915	36142	-1143	70525	33240	38794	1509	36809	-476	62030	24745	64055	26770	119601	82316	125587
01:00:00	3600	60	37	40859	4405	41628	5174	54578	18124	37871	1417	69166	32712	36832	378	37801	1347	64099	27645	60700	24246	116502	80048	116607	80153	36454			41782	5041	41083	4342	54147	17406	36276	-465	71736	34995	38613	1872	36704	-37	62968	26227	65250	28509	120775	84034	126407
01:01:30	3690	61.5	37	40767	4536	41557	5326	55127	18896	38021	1790	69980	33749	37284	1053	37682	1451	64033	27802	60805	24574	117420	81189	116297	80066	36231			41595	4720	41013	4138	54614	17739	36264	-611	71515	34640	38497	1622	36534	-341	63005	26130	65013	28138	120215	83340	126038
01:03:00	3780	63	37	41020	4949	41741	5670	55252	19181	38069	1998	70479	34408	37314	1243	37948	1877	65199	29128	61237	25166	117754	81683	116378	80307	36071			41838	4804	41110	4076	55347	18313	36357	-677	72789	35755	38375	1341	36526	-508	63300	26266	65822	28788	120497	83463	127018
01:04:30	3870	64.5	37	41478	5123	41688	5333	55487	19132	38102	1747	71351	34996	37283	928	37711	1356	65242	28887	61444	25089	117619	81264	117432	81077	36355			42053	5087	41256	4290	55048	18082	36336	-630	73137	36171	38502	1536	36718	-248	63900	26934	66258	29292	121028	84062	127279
01:06:00	3960	66	37	41571	5296	42256	5981	55726	19451	37813	1538	72110	35835	37365	1090	38307	2032	65581	29306	62206	25931	117829	81554	117635	81360	36275			41704	4765	41083	4144	55400	18461	36162	-777	73410	36471	38330	1391	36471	-468	64624	27685	67058	30119	121502	84563	127902
01:07:30	4050	67.5	37	41484	4901	41809	5226	56197	19614	38200	1617	72657	36074	37138	555	37947	1364	66102	29519	62295	25712	118556	81973	118093	81510	36583			41776	4963	41446	4633	55899	19086	36860	47	74577	37764	38463	1650	36337	-476	64643	27830	67006	30193	121512	84699	127718
01:09:00	4140	69	37	41523	5403	41983	5863	56370	20250	38027	1907	73662	37542	37071	951	37989	1869	66779	30659	62667	26547	118471	82351	117982	81862	36120			41885	5157	41496	4768	55698	18970	37352	624	75887	39159	38618	1890	36627	-101	65057	28329	67940	31212	122158	85430	128047
01:10:30	4230	70.5	37	41180	5008	42476	6304	56456	20284	37972	1800	74207	38035	37534	1362	37807	1635	66990	30818	63422	27250	118558	82386	117751	81579	36172			42034	5162	41276	4404	56401	19529	37547	675	76582	39710	38484	1612	36620	-252	65325	28453	67850	30978	122204	85332	128288
01:12:00	4320	72	37	41361	5771	42339	6749	56947	21357	38156	2566	74826	39236	36869	1279	38486	2896	67157	31567	63298	27708	117803	82213	118685	83095	35590			42454	6077	41432	5055	56583	20206	37420	1043	77433	41056	38153	1776	36347	-30	65345	28968	68857	32480	122319	85942	128910
01:13:30	4410	73.5	37	41194	5670	42133	6609	56811	21287	38090	2566	75413	39889	37054	1530	38028	2504	67739	32215	63632	28108	119778	84254	118202	82678	35524			42337	5414	41115	4192	56898	19975	37204	281	78060	41137	38766	1843	36450	-473	66111	29188	69204	32281	122084	85161	128878
01:15:00	4500	75	37	41320	5308	42430	6418	57497	21485	38035	2023	75993	39981	36674	662	37731	1719	68067	32055	64172	28160	119113	83101	118531	82519	36012			42367	5773	41560	4966	56658	20064	37548	954	78689	42095	38513	1919	36624	30	66406	29812	69758	33164	123246	86652	129504
01:16:30	4590	76.5	37	41304	5495	42393	6584	57834	22025	37902	2093	76715	40906	37299	1490	38018	2209	68398	32589	64280	28471	119650	83841	118850	83041	35809			42483	6223	41470	5210	57207	20947	37288	1028	79271	43011	38593	2333	36666	406	66983	30723	70091	33831	122121	85861	129203
01:18:00	4680	78	37	41502	5759	42573	6830	57684	21941	38155	2412	77221	41478	36908	1165	37995	2252	68848	33105	64944	29201	118702	82959	119353	83610	35743			42549	6110	41759	5320	57384	20945	37278	839	79658	43219	38603	2164	36810	371	67578	31139	70584	34145	122857	86418	129075
01:19:30	4770	79.5	37	41717	6235	42797	7315	57845	22363	37900	2418	77960	42478	37144	1662	37774	2292	69051	33569	65364	29882	119562	84080	118568	83086	35482			42346	6077	41751	5482	57687	21418	37302	1033	81036	44767	38456	2187	36642	373	67743	31474	70671	34402	122376	86107	129859
01:21:00	4860	81	37	41378	5494	42919	7035	58271	22387	38197	2313	78266	42382	36906	1022	37951	2067	69625	33741	65531	29647	119030	83146	119425	83541	35884			42673	6277	41679	5283	57820	21424	37202	806	81096	44700	38589	2193	36291	-105	68230	31834	72080	35684	122835	86439	130382
01:22:30	4950	82.5	37	41422	5612	42921	7111	58581	22771	38079	2269	79156	43346	37272	1462	37926	2116	70452	34642	65920	30110	119900	84090	118872	83062	35810			42609	6324	41983	5698	58157	21872	37584	1299	81662	45377	38576	2291	36257	-28	68510	32225	71651	35366	122544	86259	130396
01:24:00	5040	84	37	42038	6507	42945	7414	59113	23582	38054	2523	78990	43459	36908	1377	37807	2276	70073	34542	66107	30576	119532	84001	119242	83711	35531			42740	6367	42121	5748	58342	21969	37461	1088	82001	45628	38505	2132	36572	199	69153	32780	72138	35765	123627	87254	130867
01:25:30	5130	85.5	37	41934	6086	42836	6988	58447	22599	37916	2068	79887	44039	37427	1579	38150	2302	70826	34978	66473	30625	120078	84230	119428	83580	35848			42767	6649	41956	5838	58621	22503	37321	1203	83276	47158	38620	2502	36603	485	69170	33052	73041	36923	123298	87180	130495
01:27:00	5220	87	37	41824	5956	42774	6906	58723	22855	37986	2118	80600	44732	37478	1610	38111	2243	71451	35583	66588	30720	120304	84436	119451	83583	35868			43171	6860	42310	5999	59082	22771	37365	1054	83927	47616	38409	2098	36557	246	69812	33501	72684	36373	123434	87123	130758
01:28:30	5310	88.5	37	42025	6593	43277	7845	58751	23319	38120	2688	81421	45989	36901	1469	37934	2502	71054	35622	66964	31532	120031	84599	119869	84437	35432			43338	7351	42520	6533	59048	23061	37504	1517	84493	48506	38737	2750	36224	237	69584	33597	73203	37216	123422	87435	131407
01:30:00	5400	90	37	41949	6671	43124	7846	59303	24025	37985	2707	81679	46401	36947	1669	38236	2958	71840	36562	67721	32443	120384	85106	120360	85082	35278			43026	7142	42078	6194	59113	23229	37229	1345	84807	48923	38713	2829	36793	909	70814	34930	73715	37831	123565	87681	130973
01:31:30	5490	91.5	37	41961	6156	43328	7523	59571	23766	38079	2274	82711	46906	37158	1353	38528	2723	72087	36282	67606	31801	119987	84182	119741	83936	35805			43113	7499	42413	6799	59265	23651	37685	2071	85720	50106	38201	2587	36652	1038	71299	35685	74323	38709	123124	87510	131275
01:33:00	5580	93	37	41826	6970	43212	8356	59977	25121	37841	2985	82967	48111	37547	2691	38100	3244	72678	37822	68528	33672	120226	85370	119195	84339	34856			43348	7667	42528	6847	59894	24213	37490	1809	86296	50615	38751	3070	36744	1063	72265	36584	75133	39452	123548	87867	131471
01:34:30	5670	94.5	37	41968	6521	43711	8264	60127	24680	37993	2546	83470	48023	37298	1851	38154	2707	73502	38055	68352	32905	120183	84736	120065	84618	35447			43067	7142	42821	6896	59920	23995	37522	1597	86610	50685	38779	2854	36730	805	72665	36740	75749	39824	124101	88176	131433
01:36:00	5760	96	37	42185	6863	43560	8238	60638	25316	38002	2680	84020	48698	37226	1904	38109	2787	73028	37706	68698	33376	120314	84992	119869	84547	35322			43616	7541	42304	6229	60373	24298	37585	1510	87406	51331	38749	2674	36645	570	72677	36602	76214	40139	123606	87531	131536
01:37:30	5850	97.5	37	42188	6739	43674	8225	60592	25143	38231	2782	84166	48717	37024	1575	38003	2554	74083	38634	68935	33486	120581	85132	119928	84479	35449			43574	7645	42584	6655	60913	24984	37071	1142	88088	52159	38591	2662	36711	782	73101	37172	76872	40943	124460	88531	132002
01:39:00	5940	99	37	41899	6505	43999	8605	60606	25212	38244	2850	84737	49343	37327	1933	38028	2634	73982	38588	69386	33992	119890	84496	119000	83606	35394			43638	7545	43120	7027	60835	24742	37233	1140	88324	52231	38805	2712	36917	824	73643	37550	77085	40992	123879	87786	132071
01:40:30	6030	100.5	37	42343	7025	44230	8912	61086	25768	37902	2584	85832	50514	37168	1850	38045	2727	74414	39096	69750	34432	120452	85134	120234	84916	35318			43842	8493	42995	7646	60930	25581	37592	2243	88612	53263	38521	3172	36961	1612	73705	38356	77424	42075	123436	88087	131759
01:42:00	6120	102	37	42088	6681	43913	8506	61130	25723	37920	2513	85857	50450	36948	1541	38049	2642	74829	39422	69503	34096	121023	85616	119244	83837	35407			43853	8040	42751	6938	61474	25661	37600	1787	89748	53935	38585	2772	36687	874	74098	38285	77867	42054	123522	87709	132708
01:43:30	6210	103.5	37	42130	6873	43787	8530	61298	26041	37632	2375	86431	51174	36888	1631	38016	2759	75091	39834	70420	35163	120631	85374	119956	84699	35257			44077	8006	42783	6712	61638	25567	37210	1139	90188	54117	38573	2502	36902	831	74082	38011	78752	42681	123742	87671	131789
01:45:00	6300	105	37	42646	7358	43825	8537	61297	26009	37964	2676	87034	51746	36612	1324	38037	2749	75418	40130	70246	34958	120588	85300	120411	85123	35288			43854	8132	42935	7213	61815	26093	37062	1340	90557	54835	38705	2983	37117	1395	75034	39312	78537	42815	124703	88981	132845
01:46:30	6390	106.5	37	42576	7471	44380	9275	61883	26778	38064	2959	87407	52302	37361	2256	38172	3067	75793	40688	70974	35869	120896	85791	119653	84548	35105			44069	8456	43024	7411	62098	26485	36954	1341	90715	55102	38767	3154	36800	1187	75559	39946	78310	42697	124284	88671	132997
01:48:00	6480	108	37	42671	7433	44321	9083	62158	26920	38251	3013	88411	53173	37087	1849	38122	2884	75640	40402	70819	35581	120804	85566	120313	85075	35238			44259	8269	43088	7098	62301	26311	37138	1148	91583	55593	39024	3034	36965	975	75490	39500	78902	42912	124832	88842	133448
01:49:30	6570	109.5	37	42306	7212	44383	9289	62623	27529	37966	2872	88564	53470	37522	2428	38160	3066	76042	40948	71143	36049	121170	86076	119986	84892	35094			44190	8475	43010	7295	62725	27010	37280	1565	92145	56430	38855	3140	36526	811	75965	40250	79588	43873	124468	88753	133235
01:51:00	6660	111	37	42631	7018	44539	8926	62302	26689	38086	2473	89215	53602	37770	2157	38131	2518	76689	41076	71394	35781	120960	85347	119850	84237	35613			44033	8523	43515	8005	62583	27073	37135	1625	92587	57077	38347	2837	36825	1315	76542	41032	79557	44047	125036	89526	133573
01:52:30	6750	112.5	37	42926	6732	44353	8159	62503	26309	38006	1812	89741	53547	37440	1246	38032	1838	76596	40402	71886	35692	120651	84457	119851	83657	36194			44357	8774	43523	7940	63080	27497	37486	1903	92975	57392	38664	3081	36723	1140	77077	41494	80607	45024	124321	88738	133854
01:54:00	6840	114	37	42617	6366	44883	8632	62698	26447	37775	1524	89919	53668	37333	1082	38143	1892	77127	40876	71725	35474	121806	85555	120022	83771	36251			44497	8608	43238	7349	63041	27152	37036	1147	93683	57794	38618	2729	36612	723	77060	41171	81007	45118	124057	88168	133841
01:55:30	6930	115.5	37	42985	6563	44915	8493	62802	26380	37855	1433	90494	54072	37205	783	38314	1892	77487	41065	72102	35680	121513	85091	120685	84263	36422			44109	8257	43511	7659	63024	27172	37178	1326	93774	57922	38756	2904	36852	1000	77326	41474	81413	45561	124403	88551	133444
01:57:00	7020	117	37	42732	6664	44979	8911	62838	26770	38014	1946	91202	55134	37778	1710	38331	2263	77315	41247	72390	36322	120689	84621	120479	84411	36068			44543	8868	43463	7788	63518	27843	37239	1564	94283	58608	38824	3149	37048	1373	78079	42404	82053	46378	124480	88805	134575
01:58:30	7110	118.5	37	42531	6387	44671	8527	63276	27132	37843	1699	91119	54975	37390	1246	38235	2091	78038	41894	73187	37043	121288	85144	120456	84312	36144			44754	9319	43910	8475	63941	28506	37117	1682	95230	59795	38536	3101	36873	1438	78389	42954	81688	46253	124119	88684	133837
02:00:00	7200	120	37	42839	6543	44768	8472	63023	26727	37873	1577	92060	55764	37152	856	37895	1599	78152	41856	73075	36779	120884	84588	119810	83514	36296			44367	8498	43776	7907	63590	27721	37110	1241	96023	60154	38801	2932	36756	887	78688	42819	82249	46380	125437	89568	134632
02:01:30	7290	121.5	37	43275	7069	45342	9136	63280	27074	37459	1253	92459	56253	37378	1172	38054	1848	78845	42639	73365	37159	121147	84941	119968	83762	36206			45124	9334	43654	7864	64290	28500	37241	1451	96827	61037	38706	2916	36521	731	78598	42808	83062	47272	125097	89307	135017
02:03:00	7380	123	37	42946	6716	45152	8922	64178	27948	37876	1646	92783	56553	37313	1083	38289	2059	79217	42987	73861	37631	121222	84992	119803	83573	36230			44505	8954	44031	8480	64609	29058	37198	1647	96819	61268	38702	3151	36635	1084	79444	43893	83938	48387	125129	89578	133931
02:04:30	7470	124.5	37	43014	6896	44939	8821	63749	27631	37809	1691	93639	57521	37149	1031	38100	1982	78828	42710	73786	37668	120993	84875	120040	83922	36118			44903	9276	43992	8365	64789	29162	37128	1501	97198	61571	38892	3265	36784	1157	78845	43218	83769	48142	125628	90001	134760
02:06:00	7560	126	37	43129	7037	45124	9032	64109	28017	38095	2003	93784	57692	38079	1987	38116	2024	79320	43228	74049	37957	120861	84769	120104	84012	36092			45000	9103	43891	7994	64611	28714	37070	1173	97225	61328	38803	2906	36624	727	79772	43875	83940	48043	124499	88602	134170
02:07:30	7650	127.5	37	43324	7337	45397	9410	64402	28415	37944	1957	94344	58357	37752	1765	38251	2264	79939	43952	73645	37658	121447	85460	119781	83794	35987			44947	9396	43987	8436	64984	29433	36997	1446	98552	63001	38635	3084	36583	1032	80104	44553	83846	48295	124949	89398	134394
02:09:00	7740	129	37	43189	7291	45417	9519	64211	28313	37888	1990	94940	59042	37461	1563	38343	2445	80098	44200	74755	38857	120772	84874	119416	83518	35898			44946	9145	44160	8359	65557	29756	36882	1081	98919	63118	38612	2811	36671	870	80808	45007	85022	49221	125226	89425	135370
02:10:30	7830	130.5	37	43404	7208	45402	9206	64670	28474	38007	1811	95477	59281	37670	1474	38282	2086	80401	44205	74893	38697	120880	84684	119743	83547	36196			45024	9481	44179	8636	65675	30132	36967	1424	98961	63418	38883	3340	36736	1193	80642	45099	84974	49431	125331	89788	134537
02:12:00	7920	132	37	43442	7265	45423	9246	64809	28632	38092	1915	95504	59327	37832	1655	38359	2182	80322	44145	75567	39390	120924	84747	119758	83581	36177			44950	9535	44258	8843	65771	30356	36826	1411	99425	64010	38797	3382	37197	1782	80980	45565	85699	50284	125620	90205	134650
02:13:30	8010	133.5	37	43341	7675	45549	9883	65157	29491	37803	2137	95892	60226	37506	1840	38115	2449	80714	45048	75374	39708	120722	85056	119785	84119	35666			45358	9801	44471	8914	66123	30566	37048	1491	100170	64613	38775	3218	36712	1155	81400	45843	85537	49980	125626	90069	134684
02:15:00	8100	135	37	43386	7458	45859	9931	65082	29154	37617	1689	97008	61080	37024	1096	38233	2305	81169	45241	75578	39650	121107	85179	119911	83983	35928			45162	9645	44207	8690	66214	30697	37015	1498	100151	64634	38922	3405	36489	972	82156	46639	86306	50789	125399	89882	135029
02:16:30	8190	136.5	37	43750	7950	45664	9864	65461	29661	38256	2456	97067	61267	37218	1418	38171	2371	81167	45367	75815	40015	121058	85258	119763	83963	35800			45496	10212	44515	9231	66793	31509	36899	1615	101054	65770	38702	3418	37154	1870	82229	46945	86364	51080	124847	89563	134840
02:18:00	8280	138	37	43443	7160	46008	9725	65293	29010	37978	1695	97512	61229	37050	767	38216	1933	81179	44896	76016	39733	120974	84691	119542	83259	36283			45464	9773	44809	9118	66479	30788	37135	1444	101851	66160	38483	2792	36894	1203	82592	46901	86467	50776	125061	89370	135283
02:19:30	8370	139.5	37	43804	7482	45671	9349	65348	29026	37618	1296	97554	61232	37354	1032	38443	2121	81453	45131	76478	40156	121080	84758	119675	83353	36322			45661	10001	44661	9001	67134	31474	37272	1612	101598	65938	39163	3503	36723	1063	82971	47311	87652	51992	126153	90493	135365
02:21:00	8460	141	37	43765	7900	46168	10303	66092	30227	38063	2198	97879	62014	37404	1539	38263	2398	82330	46465	76818	40953	121037	85172	119574	83709	35865			45713	9983	44393	8663	67181	31451	36933	1203	102198	66468	38988	3258	36662	932	83142	47412	87809	52079	125191	89461	135855
02:22:30	8550	142.5	37	43777	7576	46421	10220	65839	29638	37681	1480	98369	62168	37022	821	38296	2095	82469	46268	77295	41094	120781	84580	119453	83252	36201			45572	10053	44919	9400	67560	32041	37019	1500	102709	67190	38571	3052	36800	1281	83151	47632	89032	53513	125320	89801	135081
02:24:00	8640	144	37	44123	7719	46160	9756	66025	29621	38112	1708	98861	62457	37500	1096	37845	1441	82754	46350	77004	40600	121161	84757	119630	83226	36404			45600	10035	45242	9677	67161	31596	37122	1557	102654	67089	38803	3238	37025	1460	83637	48072	88747	53182	125026	89461	135757
02:25:30	8730	145.5	37	44108	7883	46214	9989	66057	29832	37841	1616	99642	63417	37568	1343	38925	2700	82614	46389	77458	41233	121173	84948	119978	83753	36225			46087	10695	44771	9379	67655	32263	37316	1924	103735	68343	38798	3406	36773	1381	84505	49113	88841	53449	124950	89558	135492
02:27:00	8820	147	37	44201	8149	46016	9964	65934	29882	37992	1940	99440	63388	37667	1615	38474	2422	83268	47216	77555	41503	121802	85750	119231	83179	36052			46134	10648	45370	9884	67997	32511	37091	1605	104001	68515	38921	3435	36710	1224	84751	49265	89423	53937	124888	89402	135334
02:28:30	8910	148.5	37	43995	8221	46262	10488	66307	30533	38004	2230	100226	64452	37808	2034	38557	2783	83242	47468	77770	41996	121037	85263	119944	84170	35774			46252	11079	46609	11436	68351	33178	37231	2058	104274	69101	38715	3542	36881	1708	84728	49555	90271	55098	125882	90709	134788
02:30:00	9000	150	37	44267	8158	46487	10378	66532	30423	37714	1605	100634	64525	37833	1724	38376	2267	83221	47112	78253	42144	121079	84970	119754	83645	36109			46154	10557	46036	10439	69138	33541	37087	1490	104446	68849	38963	3366	36999	1402	85150	49553	89900	54303	125235	89638	136609
02:31:30	9090	151.5	37	44061	8314	46741	10994	66791	31044	37863	2116	101281	65534	37700	1953	38529	2782	83655	47908	78231	42484	121355	85608	119451	83704	35747			46528	11211	46532	11215	69425	34108	36973	1656	105066	69749	39152	3835	37017	1700	85105	49788	90317	55000	125183	89866	135818
02:33:00	9180	153	37	44441	8435	46373	10367	66642	30636	37746	1740	101819	65813	37275	1269	38097	2091	84057	48051	78896	42890	120737	84731	119381	83375	36006			46305	11017	46634	11346	69394	34106	37288	2000	105861	70573	38983	3695	36692	1404	85547	50259	90766	55478	125520	90232	135223
02:34:30	9270	154.5	37	44530	8677	46668	10815	67011	31158	37901	2048	102114	66261	37537	1684	38466	2613	84155	48302	78898	43045	121048	85195	119686	83833	35853			46775	11487	46461	11173	69106	33818	37186	1898	106182	70894	38736	3448	37068	1780	86055	50767	91234	55946	125390	90102	135615
02:36:00	9360	156	37	44632	8688	46564	10620	67044	31100	38057	2113	101913	65969	37293	1349	38256	2312	84294	48350	79076	43132	120650	84706	120198	84254	35944			46913	11286	46790	11163	69554	33927	37132	1505	106578	70951	38812	3185	36600	973	86720	51093	91244	55617	125708	90081	136280
02:37:30	9450	157.5	37	44615	8582	46704	10671	66910	30877	37776	1743	102417	66384	37599	1566	38498	2465	84168	48135	78932	42899	121087	85054	119861	83828	36033			46773	11372	46915	11514	69655	34254	36978	1577	106712	71311	38716	3315	36574	1173	86875	51474	91499	56098	124809	89408	137141
02:39:00	9540	159	37	44718	8459	46609	10350	67749	31490	37926	1667	103236	66977	37485	1226	38362	2103	84224	47965	79980	43721	120914	84655	119762	83503	36259			46955	11482	47119	11646	70069	34596	36846	1373	107440	71967	39065	3592	36921	1448	87110	51637	92010	56537	125722	90249	136823
02:40:30	9630	160.5	37	44836	8625	46608	10397	67313	31102	37763	1552	103504	67293	37203	992	38376	2165	84803	48592	79981	43770	120496	84285	119515	83304	36211			47156	11973	46863	11680	69579	34396	37265	2082	107420	72237	38882	3699	36953	1770	87113	51930	92483	57300	125055	89872	136095
02:42:00	9720	162	36.9	44977	9240	46750	11013	67474	31737	37802	2065	104579	68842	37705	1968	38504	2767	84386	48649	79796	44059	120071	84334	119430	83693	35737			47152	11706	47297	11851	70605	35159	36747	1301	107671	72225	38940	3494	36898	1452	87137	51691	92613	57167	125349	89903	137093
02:43:30	9810	163.5	37	44644	8281	46852	10489	67594	31231	37739	1376	104221	67858	37341	978	38345	1982	84655	48292	79858	43495	120805	84442	118998	82635	36363			47687	12309	47295	11917	70439	35061	36975	1597	108864	73486	38989	3611	37072	1694	87908	52530	93644	58266	125186	89808	136597
02:45:00	9900	165	37	44659	8975	47198	11514	68016	32332	37873	2189	104692	69008	37815	2131	38316	2632	85266	49582	80028	44344	121406	85722	119309	83625	35684			46978	11467	47541	12030	70647	35136	36711	1200	108637	73126	38967	3456	36804	1293	88106	52595	93857	58346	125420	89909	136734
02:46:30	9990	166.5	37	44491	8386	47025	10920	67996	31891	37803	1698	105231	69126	37514	1409	38628	2523	85420	49315	80892	44787	120841	84736	119228	83123	36105			47804	12602	47884	12682	71220	36018	37074	1872	108761	73559	39015	3813	37025	1823	88851	53649	94036	58834	125818	90616	136317
02:48:00	10080	168	37	45210	9551	47050	11391	67761	32102	37603	1944	105048	69389	37664	2005	38603	2944	85824	50165	80812	45153	120850	85191	119373	83714	35659			47577	12452	47618	12493	70808	35683	37047	1922	109741	74616	39316	4191	37082	1957	88871	53746	94348	59223	125864	90739	136752
02:49:30	10170	169.5	37	45255	9439	46901	11085	68546	32730	37802	1986	105765	69949	37948	2132	38523	2707	85949	50133	81243	45427	121520	85704	119199	83383	35816			47508	12174	47712	12378	71291	35957	37469	2135	110068	74734	39407	4073	37347	2013	89090	53756	94650	59316	125518	90184	136528
02:51:00	10260	171	37	45121	9337	47109	11325	68276	32492	37933	2149	106043	70259	37645	1861	38397	2613	85902	50118	81609	45825	121510	85726	119159	83375	35784			47886	12684	47773	12571	72000	36798	36707	1505	110062	74860	39109	3907	36758	1556	89066	53864	94952	59750	125385	90183	137009
02:52:30	10350	172.5	37	45157	9061	47351	11255	68555	32459	38122	2026	106151	70055	37758	1662	38816	2720	86228	50132	81217	45121	121981	85885	119500	83404	36096			47861	12897	47769	12805	72054	37090	37130	2166	110545	75581	39139	4175	37010	2046	89545	54581	94898	59934	125812	90848	136867
02:54:00	10440	174	37	45356	9626	47374	11644	68371	32641	37724	1994	106339	70609	37406	1676	38508	2778	86693	50963	82034	46304	121941	86211	119232	83502	35730			47864	12518	48223	12877	71992	36646	37418	2072	111076	75730	39419	4073	36904	1558	89682	54336	95448	60102	125534	90188	136825
02:55:30	10530	175.5	37	45385	9524	47498	11637	68647	32786	37560	1699	106743	70882	37779	1918	38671	2810	86687	50826	82017	46156	121667	85806	118683	82822	35861			47902	12970	48113	13181	72699	37767	37066	2134	111649	76717	39120	4188	36936	2004	90437	55505	95623	60691	125672	90740	137150
02:57:00	10620	177	37	45857	10062	47425	11630	68967	33172	37914	2119	106939	71144	37938	2143	38255	2460	86550	50755	82520	46725	121729	85934	119413	83618	35795			48052	12795	47951	12694	72971	37714	36958	1701	111634	76377	39260	4003	36942	1685	90895	55638	96391	61134	125842	90585	137476
02:58:30	10710	178.5	37	45572	9537	47756	11721	68965	32930	37501	1466	108180	72145	37612	1577	38643	2608	86529	50494	82747	46712	121454	85419	118668	82633	36035			48070	12768	48198	12896	72966	37664	37151	1849	111746	76444	39238	3936	37001	1699	90774	55472	96462	61160	125534	90232	136883
03:00:00	10800	180	37	45347	9526	47001	11180	69067	33246	37682	1861	108438	72617	37965	2144	38456	2635	87103	51282	82574	46753	121569	85748	119149	83328	35821			48302	12823	48743	13264	73174	37695	36894	1415	112749	77270	39013	3534	37005	1526	91237	55758	97470	61991	125698	90219	137980
[truncated: 25 more columns]

## Sheet: Data treatment
	Endpoint 30min
	E297Q	E297A	Y214A	E188Q	E188A	W175A	Q173A	Y136A	H134A	K118A	WT
I	3330	2775	11197	1015	18017	189	-211	16190	14722	65375	62621
	5.3177	4.43142	17.8806	1.62086	28.7715	0.301816	-0.336948	25.8539	23.5097	104.398	100
II	2421	1838	10323	-1501	19837	324	-749	16852	16732	69353	75854
	3.19166	2.42308	13.609	-1.9788	26.1516	0.427136	-0.987423	22.2164	22.0582	91.4296	100
III	1798	3220	9782	-504	19458	-450	-301	17207	15402	84296	75376
	2.38537	4.27192	12.9776	-0.668648	25.8146	-0.597007	-0.399331	22.8282	20.4336	111.834	100

## Sheet: GraphPad Data
	WT	K118A	H134A	Y136A	Q173A	W175A	E188Q	Y214A	E297Q
I	87.8476	104.398	23.5097	25.854	-0.336948	0.301816	1.62086	17.8806	5.31771
II	106.412	91.4296	22.0582	22.2164	-0.987423	0.427136	-1.9788	13.609	3.19166
III	105.741	111.834	20.4336	22.8282	-0.399331	-0.597007	-0.668648	12.9776	2.38537
X	100	102.554	22.0005	23.6328	-0.574567	0.0439817	-0.342196	14.8224	3.63158
P values (GraphPad)		0.7792	0.0052	0.005	0.0036	0.0036	0.0029	0.0033	0.0034
