# Supplementary material for: Molecular and in vivo studies of a glutamate-class prolyl-endopeptidase for coeliac disease therapy
Source: Nat Commun. 2022 Aug 1;13:4446. doi: 10.1038/s41467-022-32215-1 (PMC9343461; doi:10.1038/s41467-022-32215-1)
Supplement: Supplementary file 3 — Source Data [file 41467_2022_32215_MOESM3_ESM.zip › Source_data_Fig_2G.xlsx]

## Sheet: Identified PSMs
Specificity profiling of the prolyl endopeptidase neprosin using deposited LC-MS/MS data (Schräder et al. 2017, MCP).
Published cleavage specificity data (Chorus Project ID 1262) of endogenous neprosin and/or recombinant protein obtained from E. coli were reanalyzed to complement our MALDI-MS-based cleavage analysis. Deposited LC-MS/MS raw files were converted to MGF format using ProteoWizard, data processed using TANDEM, Comet and MS-GF+ ─ as implemented in SearchGUI, and results were evaluated using PeptideSha…
																									3868
Index	Protein(s)	Sequence	AAs Before	AAs After	Position	aa-length	Modified Sequence	Variable Modifications	Fixed Modifications	Spectrum File	Spectrum Title	Charge	RT	m/z	Measured Charge	Identification Charge	Theoretical Mass	Isotope Number	Precursor m/z Error [ppm]	Precursor m/z Error [Da]	Algorithm Score	Fragment m/z accuracy score	Score	Confidence [%]	Validation
1	Q13126	QIGSTEWSETLHNLKNMAQFSVLLPRH	LLTTIP		257	27	NH2-QIGSTEWSETLHNLKNMAQFSVLLPRH-COOH			HeLa_recombinant_Neprosin_rep_1_HCD.mgf	HeLa_recombinant_Neprosin_rep_1_HCD.17809.17809.4	4	6274.19	784.908	4+	4+	3135.59	0	2.90538	0.00228045	PeptideShaker (5.923405485357926E-4)	0	32.2743	92.7835	Doubtful
2	P04406	ELNGKLTGMAFRVP	VGKVIP	TANVSV	223	14	NH2-ELNGKLTGMAFRVP-COOH			HeLa_recombinant_Neprosin_rep_1_HCD.mgf	HeLa_recombinant_Neprosin_rep_1_HCD.10792.10792.3	3	3894.11	511.613	3+	3+	1531.82	0	-0.283644	-0.000145116	PeptideShaker (0.0)	0	100	100	Confident
3	P31949	SFLKAVPSQKRT	AMACHD		94	12	NH2-SFLKAVPSQKRT-COOH			HeLa_recombinant_Neprosin_rep_1_HCD.mgf	HeLa_recombinant_Neprosin_rep_1_HCD.1575.1575.3	3	774.036	454.6	3+	3+	1360.78	0	-3.29596	-0.00149835	PeptideShaker (0.0)	0	100	100	Confident
4	P04406	AKYDDIKKVVKQAS	CRLEKP	EGPLKG	253	14	NH2-AKYDDIKKVVKQAS-COOH			HeLa_recombinant_Neprosin_rep_1_HCD.mgf	HeLa_recombinant_Neprosin_rep_1_HCD.2828.2828.3	3	1223.56	531.638	3+	3+	1591.89	0	-1.31673	-0.000700022	PeptideShaker (3.283862357401869E-6)	0	54.8362	100	Confident
5	Q01105	PSSKSTEIKWKSGKDLTKRSSQTQNKASRKRQHEEP	LNESGD	ESFFTW	164	36	NH2-PSSKSTEIKWKSGKDLTKRSSQTQNKASRKRQHEEP-COOH			HeLa_recombinant_Neprosin_rep_1_HCD.mgf	HeLa_recombinant_Neprosin_rep_1_HCD.530.530.6	6	387.124	695.536	6+	6+	4167.19	0	-3.62078	-0.0025184	PeptideShaker (0.0)	0	100	100	Confident
6	P62701	AGFMDVISIDKTGENFRLIYDTKGRFAVHRITP	TDITYP	EEAKYK	84	33	NH2-AGFMDVISIDKTGENFRLIYDTKGRFAVHRITP-COOH			HeLa_recombinant_Neprosin_rep_1_HCD.mgf	HeLa_recombinant_Neprosin_rep_1_HCD.15432.15432.5	5	5421.26	754.61	5+	5+	3766.96	1	12.4415	0.00938584	PeptideShaker (0.0)	0	100	100	Doubtful
7	P04075	NMVTPGHACTQKFSHEEIAMATVTALRRTVPP	GTLLKP	AVTGIT	232	32	NH2-NM<ox>VTPGHAC<cmm>TQKFSHEEIAMATVTALRRTVPP-COOH	Oxidation of M(2)	Carbamidomethylation of C(9)	HeLa_recombinant_Neprosin_rep_1_HCD.mgf	HeLa_recombinant_Neprosin_rep_1_HCD.11512.11512.6	6	4126.29	595.305	6+	6+	3565.76	0	6.8653	0.00408691	PeptideShaker (0.0)	0	100	100	Confident
8	P11021	IISKLYGSAGPPPTGEEDTAEKDEL	EEIVQP		630	25	NH2-IISKLYGSAGPPPTGEEDTAEKDEL-COOH			HeLa_recombinant_Neprosin_rep_1_HCD.mgf	HeLa_recombinant_Neprosin_rep_1_HCD.8163.8163.3	3	3032.16	873.097	3+	3+	2616.28	0	-4.33294	-0.00378309	PeptideShaker (2.9610084494764835E-4)	0	35.2856	95.8763	Confident
9	Q9NP66	QDNENFIATVREVVNRLDR	IILANP		329	19	NH2-QDNENFIATVREVVNRLDR-COOH			HeLa_recombinant_Neprosin_rep_1_HCD.mgf	HeLa_recombinant_Neprosin_rep_1_HCD.17416.17416.4	4	6121.16	572.803	4+	4+	2287.17	0	7.26038	0.00415874	PeptideShaker (2.0059844140317868E-4)	0	36.9767	98.9796	Confident
10	Q9UKY7	VIVTETPEPAMTSGVYRPPGARLTTTRKTPQGPP	QAPPAP	EIYSDT	154	34	NH2-VIVTETPEPAMTSGVYRPPGARLTTTRKTPQGPP-COOH			HeLa_recombinant_Neprosin_rep_1_HCD.mgf	HeLa_recombinant_Neprosin_rep_1_HCD.8106.8106.5	5	3013.57	721.986	5+	5+	3604.9	0	-2.55079	-0.00184164	PeptideShaker (0.0019342359767891683)	0	27.1349	99.1736	Doubtful
11	P14618	REAEAAIYHLQLFEELRRLAPITSDP	MQHLIA	TEATAV	383	26	NH2-REAEAAIYHLQLFEELRRLAPITSDP-COOH			HeLa_recombinant_Neprosin_rep_1_HCD.mgf	HeLa_recombinant_Neprosin_rep_1_HCD.17667.17667.4	4	6215.16	760.409	4+	4+	3037.6	0	2.74917	0.00209049	PeptideShaker (7.342574252653583E-4)	0	31.3415	92.7835	Doubtful
12	O95881	RILFLDPSGKVHP	DGGYIP	EIINEN	114	13	NH2-RILFLDPSGKVHP-COOH			HeLa_recombinant_Neprosin_rep_1_HCD.mgf	HeLa_recombinant_Neprosin_rep_1_HCD.8236.8236.3	3	3058.28	493.62	3+	3+	1477.84	0	-2.03807	-0.00100603	PeptideShaker (2.5540468786213898E-5)	0	45.9277	100	Confident
13	Q9NQC3	LMDFGNDFVPPAPRGPLPAAPP	PAAGAP	VAPERQ	78	22	NH2-LMDFGNDFVPPAPRGPLPAAPP-COOH			HeLa_recombinant_Neprosin_rep_1_HCD.mgf	HeLa_recombinant_Neprosin_rep_1_HCD.15639.15639.2	2	5489.53	1138.58	2+	2+	2275.15	0	-0.370859	-0.000422252	PeptideShaker (5.839740430659492E-4)	0	32.3361	99.0991	Doubtful
14	P00558	RFHVEEEGKGKDASGNKVKAEPA	ILLENL	KIEAFR	123	23	NH2-RFHVEEEGKGKDASGNKVKAEPA-COOH			HeLa_recombinant_Neprosin_rep_1_HCD.mgf	HeLa_recombinant_Neprosin_rep_1_HCD.594.594.6	6	410.797	414.715	6+	6+	2482.26	0	-3.04073	-0.00126104	PeptideShaker (8.686480114165167E-4)	0	30.6116	100	Confident
15	P38646	ASEAIKGAVVGIDLGTTNSCVAVMEGKQAKVLENAEGARTTP	VSRRDY	SVVAFT	47	42	NH2-ASEAIKGAVVGIDLGTTNSC<cmm>VAVMEGKQAKVLENAEGARTTP-COOH		Carbamidomethylation of C(20)	HeLa_recombinant_Neprosin_rep_1_HCD.mgf	HeLa_recombinant_Neprosin_rep_1_HCD.13076.13076.4	4	4640.7	1061.55	4+	4+	4242.16	0	0.316565	0.000336049	PeptideShaker (3.3563004976386745E-7)	0	64.7414	100	Confident
16	P60174	TAYIDFARQKLD	VVCAPP	PKIAVA	83	12	NH2-TAYIDFARQKLD-COOH			HeLa_recombinant_Neprosin_rep_1_HCD.mgf	HeLa_recombinant_Neprosin_rep_1_HCD.7852.7852.3	3	2928.28	480.92	3+	3+	1439.74	0	-1.15109	-0.000553583	PeptideShaker (0.0)	0	100	100	Confident
17	Q9C005	ILLQGLAVLAKERPPNP	DQTVVP	IEFLAS	64	17	NH2-ILLQGLAVLAKERPPNP-COOH			HeLa_recombinant_Neprosin_rep_1_HCD.mgf	HeLa_recombinant_Neprosin_rep_1_HCD.13697.13697.3	3	4845.37	610.371	3+	3+	1828.09	0	-0.793082	-0.000484075	PeptideShaker (0.0)	0	100	100	Confident
18	P04083	IMVKGVDEATIIDILTKRNNAQRQQIKAA	AALHKA	YLQETG	55	29	NH2-IMVKGVDEATIIDILTKRNNAQRQQIKAA-COOH			HeLa_recombinant_Neprosin_rep_1_HCD.mgf	HeLa_recombinant_Neprosin_rep_1_HCD.12734.12734.5	5	4529.93	648.37	5+	5+	3236.8	0	2.69672	0.00174846	PeptideShaker (5.800280495472543E-4)	0	32.3655	99.1736	Confident
19	P54886	AACNALETLLIHRDLLRTP	SKCEYP	LFDQII	610	19	NH2-AAC<cmm>NALETLLIHRDLLRTP-COOH		Carbamidomethylation of C(3)	HeLa_recombinant_Neprosin_rep_1_HCD.mgf	HeLa_recombinant_Neprosin_rep_1_HCD.14233.14233.4	4	5022.61	545.303	4+	4+	2176.18	1	1.14929	0.000626423	PeptideShaker (0.0)	0	100	100	Confident
20	P43307	QRQATFEYSFIP	NTVVPP	AEPMGG	149	12	NH2-QRQATFEYSFIP-COOH			HeLa_recombinant_Neprosin_rep_1_HCD.mgf	HeLa_recombinant_Neprosin_rep_1_HCD.12247.12247.2	2	4366.1	743.868	2+	2+	1485.73	0	-2.64948	-0.00197087	PeptideShaker (0.0013583295913785363)	0	28.6699	99.1071	Doubtful
21	Q9UKV3	LQALRVTDLKAALEQRGLAKSGQKSALVKRLKGA	TLDGKP	LMLENL	72	34	NH2-LQALRVTDLKAALEQRGLAKSGQKSALVKRLKGA-COOH			HeLa_recombinant_Neprosin_rep_1_HCD.mgf	HeLa_recombinant_Neprosin_rep_1_HCD.9895.9895.7	7	3595.99	517.744	7+	7+	3617.16	0	0.348926	0.000180654	PeptideShaker (0.0)	0	100	100	Confident
22	P62333	KGCLLYGPPGTGKTLLARAVAS	VGIIPP	QLDCNF	168	22	NH2-KGC<cmm>LLYGPPGTGKTLLARAVAS-COOH		Carbamidomethylation of C(3)	HeLa_recombinant_Neprosin_rep_1_HCD.mgf	HeLa_recombinant_Neprosin_rep_1_HCD.9790.9790.3	3	3561.5	744.084	3+	3+	2229.23	0	-0.597055	-0.000444259	PeptideShaker (0.0)	0	100	100	Confident
23	P38159, Q96E39	ADAKDAARDMNGKSLDGKAIKVEQA	VTFESP; VTFESP	TKPSFE; TKPSFE	60; 60	25	NH2-ADAKDAARDMNGKSLDGKAIKVEQA-COOH			HeLa_recombinant_Neprosin_rep_1_HCD.mgf	HeLa_recombinant_Neprosin_rep_1_HCD.3903.3903.3	3	1598.11	868.107	3+	3+	2601.32	0	-6.97924	-0.00605877	PeptideShaker (0.0)	0	100	100	Confident
24	LAM001	QQYELNESIQRD	PSVYGG	PATGNW	227	12	NH2-QQYELNESIQRD-COOH			HeLa_recombinant_Neprosin_rep_1_HCD.mgf	HeLa_recombinant_Neprosin_rep_1_HCD.6907.6907.2	2	2618.09	761.857	2+	2+	1521.71	0	-3.95424	-0.00301257	PeptideShaker (0.00424990928976368)	0	23.7162	97.2973	Doubtful
25	Q16658	AEKWSVHIAMHPQVNIYSVTRKRYAHLSARP	AQTVSP	ADEIAV	129	31	NH2-AEKWSVHIAMHPQVNIYSVTRKRYAHLSARP-COOH			HeLa_recombinant_Neprosin_rep_1_HCD.mgf	HeLa_recombinant_Neprosin_rep_1_HCD.9051.9051.7	7	3322.43	521.854	7+	7+	3644.93	1	-0.114743	-5.98628e-05	PeptideShaker (0.0)	0	100	100	Confident
26	Q9BUF5	ELTQQMFDARNMMAA	RALTVP	CDPRHG	288	15	NH2-ELTQQMFDARNMMAA-COOH			HeLa_recombinant_Neprosin_rep_1_HCD.mgf	HeLa_recombinant_Neprosin_rep_1_HCD.11878.11878.2	2	4250.9	878.898	2+	2+	1755.77	0	3.6218	0.00318318	PeptideShaker (6.709504889229117E-6)	0	51.7331	100	Confident
27	P46782	REAAFRNIKTIAECLADELINAAKGSSNSYAIKKKDELERVAKSNR	LLCTGA		159	46	NH2-REAAFRNIKTIAEC<cmm>LADELINAAKGSSNSYAIKKKDELERVAKSNR-COOH		Carbamidomethylation of C(14)	HeLa_recombinant_Neprosin_rep_1_HCD.mgf	HeLa_recombinant_Neprosin_rep_1_HCD.17232.17232.7	7	6051.71	740.828	7+	7+	5177.74	1	0.95732	0.000709072	PeptideShaker (0.0)	0	100	100	Confident
28	Q92841	LMSQQFAQPPGATNMIGYMGQTAYQYPPPPPPPPPSRK	GQQPQP		692	38	NH2-LMSQQFAQPPGATNMIGYMGQTAYQYPPPPPPPPPSRK-COOH			HeLa_recombinant_Neprosin_rep_1_HCD.mgf	HeLa_recombinant_Neprosin_rep_1_HCD.13841.13841.4	4	4891.72	1036.25	4+	4+	4140.01	1	-4.91762	-0.0050947	PeptideShaker (0.0)	0	100	100	Confident
29	Q8IYS1	LEGLPRPPPP	LGVRGA	VKVVVL	144	10	NH2-LEGLPRPPPP-COOH			HeLa_recombinant_Neprosin_rep_1_HCD.mgf	HeLa_recombinant_Neprosin_rep_1_HCD.6412.6412.2	2	2451.25	536.81	2+	2+	1071.61	0	-1.8567	-0.000996695	PeptideShaker (5.786556443152551E-6)	0	52.3758	100	Confident
30	O00422	NRAPPPSGRMRPY	IAITPP		141	13	NH2-NRAPPPSGRMRPY-COOH			HeLa_recombinant_Neprosin_rep_1_HCD.mgf	HeLa_recombinant_Neprosin_rep_1_HCD.707.707.2	2	456.754	749.883	2+	2+	1497.76	0	-7.48637	-0.00561394	PeptideShaker (5.7713775948525905E-6)	0	52.3872	100	Confident
31	Q9NQC3	LMDFGNDFVPPAPRGPLP	PAAGAP	AAPPVA	78	18	NH2-LMDFGNDFVPPAPRGPLP-COOH			HeLa_recombinant_Neprosin_rep_1_HCD.mgf	HeLa_recombinant_Neprosin_rep_1_HCD.15733.15733.2	2	5522.88	970.488	2+	2+	1938.97	0	-2.16113	-0.00209735	PeptideShaker (0.0)	0	100	100	Confident
32	P08238, Q58FF7	SKLDSGKELKIDIIPNP	ESLTDP; ESLTDP	QERTLT; QERTLA	63; 63	17	NH2-SKLDSGKELKIDIIPNP-COOH			HeLa_recombinant_Neprosin_rep_1_HCD.mgf	HeLa_recombinant_Neprosin_rep_1_HCD.9343.9343.2	2	3417.74	934.028	2+	2+	1866.05	0	-2.28194	-0.0021314	PeptideShaker (9.02048778287686E-5)	0	40.4477	99.0991	Doubtful
33	Q9NTZ6	IPPPGLGGGAFGDARP	NAFGPP	GMPSVG	737	16	NH2-IPPPGLGGGAFGDARP-COOH			HeLa_recombinant_Neprosin_rep_1_HCD.mgf	HeLa_recombinant_Neprosin_rep_1_HCD.8747.8747.2	2	3223.05	740.385	2+	2+	1477.77	1	-10.0812	-0.00745899	PeptideShaker (0.0022528160200250315)	0	26.4727	97.2973	Doubtful
34	P04080	HENKPLTLSNYQTNKAKHDELTYF	VFQSLP		75	24	NH2-HENKPLTLSNYQTNKAKHDELTYF-COOH			HeLa_recombinant_Neprosin_rep_1_HCD.mgf	HeLa_recombinant_Neprosin_rep_1_HCD.6802.6802.5	5	2584.42	579.09	5+	5+	2890.42	0	-3.66385	-0.00212171	PeptideShaker (0.0)	0	100	100	Confident
35	P14618	VAVALDTKGP	PILYRP	EIRTGL	108	10	NH2-VAVALDTKGP-COOH			HeLa_recombinant_Neprosin_rep_1_HCD.mgf	HeLa_recombinant_Neprosin_rep_1_HCD.3830.3830.2	2	1574.12	485.781	2+	2+	969.549	0	-2.34826	-0.00114074	PeptideShaker (1.4387058234434946E-4)	0	38.4203	99.0991	Doubtful
36	O95881	RILFLDPSGKVHP	DGGYIP	EIINEN	114	13	NH2-RILFLDPSGKVHP-COOH			HeLa_recombinant_Neprosin_rep_1_HCD.mgf	HeLa_recombinant_Neprosin_rep_1_HCD.8204.8204.4	4	3047.65	370.716	4+	4+	1477.84	1	-5.73055	-0.00212298	PeptideShaker (0.0)	0	100	100	Confident
37	A6NNZ2, P04350, P07437, P68371, Q13885, Q3ZCM7, Q9BVA1	TMSGVTTCLRFPGQLNADLRKL	NHLVSA; NHLVSA; NHLVSA; NHLVSA; NHLVSA; NHLVSA; NHLVSA	AVNMVP; AVNMVP; AVNMVP; AVNMVP; AVNMVP; AVNMVP; AVNMVP	232; 232; 232; 232; 232; 232; 232	22	NH2-TMSGVTTC<cmm>LRFPGQLNADLRKL-COOH		Carbamidomethylation of C(8)	HeLa_recombinant_Neprosin_rep_1_HCD.mgf	HeLa_recombinant_Neprosin_rep_1_HCD.13789.13789.4	4	4876.46	620.578	4+	4+	2477.29	1	-3.5194	-0.00218318	PeptideShaker (0.0)	0	100	100	Confident
38	P04406	THSSTFDAGAGIALNDHFVKLISWYDNEFGYSNRVVDLMAHMASKE	SDFNSD		290	46	NH2-THSSTFDAGAGIALNDHFVKLISWYDNEFGYSNRVVDLMAHMASKE-COOH			HeLa_recombinant_Neprosin_rep_1_HCD.mgf	HeLa_recombinant_Neprosin_rep_1_HCD.21463.21463.5	5	8026.55	1029.89	5+	5+	5143.42	1	0.449592	0.000462941	PeptideShaker (0.0)	0	100	100	Confident
39	P22626	AMAARPHSIDGRVVEP	MAEVDA	KRAVAR	78	16	NH2-AM<ox>AARPHSIDGRVVEP-COOH	Oxidation of M(2)		HeLa_recombinant_Neprosin_rep_1_HCD.mgf	HeLa_recombinant_Neprosin_rep_1_HCD.2958.2958.3	3	1267.58	574.63	3+	3+	1720.87	0	0.385318	0.000221415	PeptideShaker (0.0)	0	100	100	Confident
40	O75400	IELDAVWEDIRERFVKEPA	KQAAPP	FEDITL	761	19	NH2-IELDAVWEDIRERFVKEPA-COOH			HeLa_recombinant_Neprosin_rep_1_HCD.mgf	HeLa_recombinant_Neprosin_rep_1_HCD.17968.17968.4	4	6331.36	579.808	4+	4+	2314.2	1	0.975687	0.000565466	PeptideShaker (9.998775078836498E-4)	0	30.0005	95.8763	Confident
41	Q9BQ69	LLTDECRTLQSCKTGKAKITGGYRLP	HRAAGP	AKYVIH	194	26	NH2-LLTDEC<cmm>RTLQSC<cmm>KTGKAKITGGYRLP-COOH		Carbamidomethylation of C(6, 12)	HeLa_recombinant_Neprosin_rep_1_HCD.mgf	HeLa_recombinant_Neprosin_rep_1_HCD.7040.7040.6	6	2661.48	495.429	6+	6+	2965.55	1	-7.44641	-0.00368795	PeptideShaker (0.0038912947969622796)	0	24.0991	100	Confident
42	P49327	IEGSTTVFHSLASRLSIPTYGLQCTRAAP	LFLVHP	LDSIHS	2250	29	NH2-IEGSTTVFHSLASRLSIPTYGLQC<cmm>TRAAP-COOH		Carbamidomethylation of C(24)	HeLa_recombinant_Neprosin_rep_1_HCD.mgf	HeLa_recombinant_Neprosin_rep_1_HCD.14812.14812.3	3	5211.45	1045.54	3+	3+	3132.6	1	-1.28295	-0.00134095	PeptideShaker (0.0)	0	100	100	Confident
43	P15259, P18669	MQFLGDEETVRKA	LKPTKP; LKPIKP	MEAVAA; MEAVAA	230; 230	13	NH2-M<ox>QFLGDEETVRKA-COOH	Oxidation of M(1)		HeLa_recombinant_Neprosin_rep_1_HCD.mgf	HeLa_recombinant_Neprosin_rep_1_HCD.3570.3570.2	2	1480.65	770.376	2+	2+	1538.74	0	-1.14238	-0.000880061	PeptideShaker (8.100008100008101E-5)	0	40.9151	99.0991	Doubtful
44	P21333	RSPFKVKVLPTHDASKVKASGPGLNTTGVPA	GDEEVP	SLPVEF	1532	31	NH2-RSPFKVKVLPTHDASKVKASGPGLNTTGVPA-COOH			HeLa_recombinant_Neprosin_rep_1_HCD.mgf	HeLa_recombinant_Neprosin_rep_1_HCD.6063.6063.4	4	2332.3	790.694	4+	4+	3158.76	0	-3.58927	-0.00283802	PeptideShaker (1.9665683382497542E-4)	0	37.0629	98.9691	Confident
45	P18669	MQFLGDEETVRKAMEAVAAQGKAKK	LKPIKP		230	25	NH2-M<ox>QFLGDEETVRKAMEAVAAQGKAKK-COOH	Oxidation of M(1)		HeLa_recombinant_Neprosin_rep_1_HCD.mgf	HeLa_recombinant_Neprosin_rep_1_HCD.11050.11050.6	6	3976.23	459.743	6+	6+	2751.4	1	1.28328	0.000589762	PeptideShaker (0.0017924298201330707)	0	27.4656	100	Confident
46	P23527, P33778, P58876, P62807, Q16778, Q5QNW6, Q8N257, Q93079, Q96A08, Q99877, Q99879, Q99880	VRLLLPGELAKHAVSEGTKAVTKYTSSK	REIQTA; REIQTA; REIQTA; REIQTA; REIQTA; REIQTA; REVQTA; REIQTA; REIQTA; REIQTA; REIQTA; REIQTA		99; 99; 99; 99; 99; 99; 99; 99; 100; 99; 99; 99	28	NH2-VRLLLPGELAKHAVSEGTKAVTKYTSSK-COOH			HeLa_recombinant_Neprosin_rep_1_HCD.mgf	HeLa_recombinant_Neprosin_rep_1_HCD.12456.12456.7	7	4434.36	427.248	7+	7+	2982.69	1	-1.24182	-0.00053039	PeptideShaker (0.0)	0	100	100	Confident
47	P08708	TVGMNFKTPRGPV	LQVTQP		123	13	NH2-TVGMNFKTPRGPV-COOH			HeLa_recombinant_Neprosin_rep_1_HCD.mgf	HeLa_recombinant_Neprosin_rep_1_HCD.6323.6323.3	3	2418.25	468.586	3+	3+	1402.74	0	-2.74173	-0.00128474	PeptideShaker (0.0)	0	100	100	Confident
48	Q14847	LEQQQPHHIPTSAPVYQQP	SSYRRP	QQQPVA	156	19	NH2-LEQQQPHHIPTSAPVYQQP-COOH			HeLa_recombinant_Neprosin_rep_1_HCD.mgf	HeLa_recombinant_Neprosin_rep_1_HCD.4734.4734.3	3	1885.39	733.373	3+	3+	2197.09	0	2.58885	0.00189859	PeptideShaker (0.0)	0	100	100	Confident
49	P10768	ALYWLSGLTCTEQNFISKSGYHQSA	ETGKCP	SEHGLV	47	25	NH2-ALYWLSGLTC<cmm>TEQNFISKSGYHQSA-COOH		Carbamidomethylation of C(10)	HeLa_recombinant_Neprosin_rep_1_HCD.mgf	HeLa_recombinant_Neprosin_rep_1_HCD.16932.16932.3	3	5939.53	954.783	3+	3+	2860.35	1	-8.46473	-0.00807922	PeptideShaker (5.722591647305232E-6)	0	52.4241	100	Confident
50	O75376	SEDSPENATSRGNTEPA	VEAVKP	VELEPT	734	17	NH2-SEDSPENATSRGNTEPA-COOH			HeLa_recombinant_Neprosin_rep_1_HCD.mgf	HeLa_recombinant_Neprosin_rep_1_HCD.797.797.2	2	489.357	881.374	2+	2+	1760.74	0	-7.03252	-0.00619832	PeptideShaker (1.868913396698528E-4)	0	37.2841	99.0991	Doubtful
51	P36871	QVMLAPLISIALKVSQLQERTGRTAP	KINQDP	TVIT	533	26	NH2-QVMLAPLISIALKVSQLQERTGRTAP-COOH			HeLa_recombinant_Neprosin_rep_1_HCD.mgf	HeLa_recombinant_Neprosin_rep_1_HCD.20283.20283.4	4	7348.69	706.155	4+	4+	2819.61	1	-6.84466	-0.00483171	PeptideShaker (1.452813472993337E-4)	0	38.3779	97.9381	Confident
52	P04075	ALQASALKAWGGKKENLKAA	TFSYGR	QEEYVK	305	20	NH2-ALQASALKAWGGKKENLKAA-COOH			HeLa_recombinant_Neprosin_rep_1_HCD.mgf	HeLa_recombinant_Neprosin_rep_1_HCD.5077.5077.4	4	1999.3	514.546	4+	4+	2054.16	0	-5.16724	-0.00265879	PeptideShaker (4.930966469428009E-4)	0	33.0707	93.8144	Doubtful
53	Q13162	RRQGGLGPIRIP	AWINTP	LLSDLT	164	12	NH2-RRQGGLGPIRIP-COOH			HeLa_recombinant_Neprosin_rep_1_HCD.mgf	HeLa_recombinant_Neprosin_rep_1_HCD.5305.5305.3	3	2072.75	440.604	3+	3+	1318.79	0	-2.43116	-0.00107118	PeptideShaker (1.282409771840327E-5)	0	48.9197	100	Confident
54	P46777	KMSLAQKKDRVAQKKASFLRAQERA	KRWNRP	AES	270	25	NH2-KMSLAQKKDRVAQKKASFLRAQERA-COOH			HeLa_recombinant_Neprosin_rep_1_HCD.mgf	HeLa_recombinant_Neprosin_rep_1_HCD.1315.1315.6	6	685.287	482.28	6+	6+	2887.63	0	3.08741	0.00148899	PeptideShaker (0.0)	0	100	100	Confident
55	P04075	NMVTPGHACTQKFSHEEIAMATVTALRRTVPP	GTLLKP	AVTGIT	232	32	NH2-NMVTPGHAC<cmm>TQKFSHEEIAMATVTALRRTVPP-COOH		Carbamidomethylation of C(9)	HeLa_recombinant_Neprosin_rep_1_HCD.mgf	HeLa_recombinant_Neprosin_rep_1_HCD.11443.11443.6	6	4103.96	592.8	6+	6+	3549.76	1	-2.58374	-0.00153121	PeptideShaker (0.0)	0	100	100	Confident
56	Q9BSY4	RSPATVEAQPLPAS	EQVQPP		97	14	NH2-RSPATVEAQPLPAS-COOH			HeLa_recombinant_Neprosin_rep_1_HCD.mgf	HeLa_recombinant_Neprosin_rep_1_HCD.3424.3424.2	2	1430.02	712.379	2+	2+	1422.75	0	-1.89532	-0.00135019	PeptideShaker (0.003703785356820036)	0	24.3135	96.3964	Doubtful
57	P61981	ERYDDMAAAMKNVTELNEPLSNEERNLLSVAYKNVVGA	RLAEQA	RRSSWR	18	38	NH2-ERYDDMAAAMKNVTELNEPLSNEERNLLSVAYKNVVGA-COOH			HeLa_recombinant_Neprosin_rep_1_HCD.mgf	HeLa_recombinant_Neprosin_rep_1_HCD.19745.19745.5	5	7093.09	851.82	5+	5+	4253.07	1	-3.18981	-0.00271652	PeptideShaker (0.004424778761061947)	0	23.5411	96.7213	Confident
58	P06733	AFNVINGGSHAGNKLAMQEFMILPVGAANFREAMRIGA	VILPVP	EVYHNL	149	38	NH2-AFNVINGGSHAGNKLAM<ox>QEFMILPVGAANFREAMRIGA-COOH	Oxidation of M(17)		HeLa_recombinant_Neprosin_rep_1_HCD.mgf	HeLa_recombinant_Neprosin_rep_1_HCD.16723.16723.5	5	5868.81	804.801	5+	5+	4018.01	1	-12.1642	-0.00978746	PeptideShaker (1.428534694822133E-5)	0	48.4511	100	Confident
59	P14618	IIAVTRNPQTARQAHLYRGIFP	YRPRAP	VLCKDP	450	22	NH2-IIAVTRNPQTARQAHLYRGIFP-COOH			HeLa_recombinant_Neprosin_rep_1_HCD.mgf	HeLa_recombinant_Neprosin_rep_1_HCD.8049.8049.5	5	2993.14	505.289	5+	5+	2521.4	0	2.95357	0.0014924	PeptideShaker (0.01160541586073501)	0	19.3534	93.3884	Confident
60	A0A0B4J2D5, P0DPI2	FMCETALHYIHDGIGAMVRKVLELTGK	VVTTPA; VVTTPA		242; 242	27	NH2-FM<ox>C<cmm>ETALHYIHDGIGAMVRKVLELTGK-COOH	Oxidation of M(2)	Carbamidomethylation of C(3)	HeLa_recombinant_Neprosin_rep_1_HCD.mgf	HeLa_recombinant_Neprosin_rep_1_HCD.21254.21254.5	5	7889	621.922	5+	5+	3104.56	0	4.46048	0.00277406	PeptideShaker (0.0)	0	100	100	Confident
61	P40939	EVLLGALPGAGGTQRLP	TVLGTP	KMVGVP	173	17	NH2-EVLLGALPGAGGTQRLP-COOH			HeLa_recombinant_Neprosin_rep_1_HCD.mgf	HeLa_recombinant_Neprosin_rep_1_HCD.12776.12776.2	2	4543.56	824.97	2+	2+	1647.93	0	-2.7648	-0.00228089	PeptideShaker (0.0)	0	100	100	Confident
62	Q8N8S7	MMHALEVLNSQETGPTLPRQNSQLP	NVFASA	AQVQNG	104	25	NH2-MMHALEVLNSQETGPTLPRQNSQLP-COOH			HeLa_recombinant_Neprosin_rep_1_HCD.mgf	HeLa_recombinant_Neprosin_rep_1_HCD.12019.12019.3	3	4293.05	931.459	3+	3+	2790.38	1	-10.1121	-0.00941571	PeptideShaker (1.4285346948221334E-5)	0	48.4511	100	Confident
63	P50238	AMFGPKGFGRGGAESHTFK	NHPCYA		59	19	NH2-AMFGPKGFGRGGAESHTFK-COOH			HeLa_recombinant_Neprosin_rep_1_HCD.mgf	HeLa_recombinant_Neprosin_rep_1_HCD.4255.4255.5	5	1721.84	397.197	5+	5+	1980.96	0	-6.26721	-0.00248933	PeptideShaker (0.0)	0	100	100	Confident
64	P60709	LVVDNGSGMCKAGFAGDDAPRAVFP	DDDIAA	SIVGRP	8	25	NH2-LVVDNGSGMC<cmm>KAGFAGDDAPRAVFP-COOH		Carbamidomethylation of C(10)	HeLa_recombinant_Neprosin_rep_1_HCD.mgf	HeLa_recombinant_Neprosin_rep_1_HCD.11351.11351.3	3	4076.22	851.402	3+	3+	2550.2	1	-6.78167	-0.0057717	PeptideShaker (0.0)	0	100	100	Confident
65	O15067	MLQPLALPPGLSVHQALERVLRLP	LQRKPP	AVASKR	649	24	NH2-MLQPLALPPGLSVHQALERVLRLP-COOH			HeLa_recombinant_Neprosin_rep_1_HCD.mgf	HeLa_recombinant_Neprosin_rep_1_HCD.19611.19611.4	4	7023.23	663.14	4+	4+	2647.54	1	-3.71453	-0.00246233	PeptideShaker (0.0)	0	100	100	Confident
66	P31327	PAYKGQILTMANP	PEAITD	IIGNGG	87	13	NH2-PAYKGQILTMANP-COOH			HeLa_recombinant_Neprosin_rep_1_HCD.mgf	HeLa_recombinant_Neprosin_rep_1_HCD.7469.7469.2	2	2807.92	702.37	2+	2+	1402.73	0	-1.81974	-0.00127813	PeptideShaker (0.0014560033762397132)	0	28.3684	99.0991	Doubtful
67	P04406	SKIKWGDAGAEYVVESTGVFTTMEKAGAHLQGGAKRVIISAP	FQERDP	SADAPM	83	42	NH2-SKIKWGDAGAEYVVESTGVFTTMEKAGAHLQGGAKRVIISAP-COOH			HeLa_recombinant_Neprosin_rep_1_HCD.mgf	HeLa_recombinant_Neprosin_rep_1_HCD.16514.16514.4	4	5792.05	1090.82	4+	4+	4359.27	0	-5.21264	-0.00568608	PeptideShaker (0.0)	0	100	100	Doubtful
68	P04406	AEYVVESTGVFTTMEKAGAHLQGGAKRVIISAP	KWGDAG	SADAPM	92	33	NH2-AEYVVESTGVFTTMEKAGAHLQGGAKRVIISAP-COOH			HeLa_recombinant_Neprosin_rep_1_HCD.mgf	HeLa_recombinant_Neprosin_rep_1_HCD.14649.14649.5	5	5157.14	684.362	5+	5+	3416.78	0	-0.673553	-0.000460955	PeptideShaker (0.0033311841822480123)	0	24.774	97.541	Confident
69	P49756	MEEEEEPEQKP	EKREEP	CLKPTL	601	11	NH2-MEEEEEPEQKP-COOH			HeLa_recombinant_Neprosin_rep_1_HCD.mgf	HeLa_recombinant_Neprosin_rep_1_HCD.855.855.2	2	520.878	687.788	2+	2+	1373.57	0	-2.41715	-0.00166249	PeptideShaker (5.714138779288532E-7)	0	62.4305	100	Confident
70	O00264	RILMAINGKVFDVTKGRKFYGP	DGVQDP	EGPYGV	88	22	NH2-RILMAINGKVFDVTKGRKFYGP-COOH			HeLa_recombinant_Neprosin_rep_1_HCD.mgf	HeLa_recombinant_Neprosin_rep_1_HCD.10539.10539.5	5	3805.77	502.887	5+	5+	2509.4	0	-1.07621	-0.000541211	PeptideShaker (0.0)	0	100	100	Confident
71	P14174	CALCSLHSIGKIGGAQNRSYSKLLCGLLAERLRISP	GGSSEP	DRVYIN	57	36	NH2-C<cmm>ALC<cmm>SLHSIGKIGGAQNRSYSKLLC<cmm>GLLAERLRISP-COOH		Carbamidomethylation of C(1, 4, 25)	HeLa_recombinant_Neprosin_rep_1_HCD.mgf	HeLa_recombinant_Neprosin_rep_1_HCD.15020.15020.5	5	5277.81	800.63	5+	5+	3998.11	0	-0.335674	-0.00026875	PeptideShaker (4.899309282350309E-4)	0	33.0987	99.1736	Confident
72	P22626	KRAVAREESGKPGAHVTVKKLFVGG	GRVVEP	IKEDTE	94	25	NH2-KRAVAREESGKPGAHVTVKKLFVGG-COOH			HeLa_recombinant_Neprosin_rep_1_HCD.mgf	HeLa_recombinant_Neprosin_rep_1_HCD.2025.2025.3	3	934.017	874.497	3+	3+	2620.49	0	-8.61686	-0.00753549	PeptideShaker (4.409268281928614E-5)	0	43.5563	100	Confident
73	P56945	TRVGQGYVYEAAQP	AKVVVP	EQDEYD	216	14	NH2-TRVGQGYVYEAAQP-COOH			HeLa_recombinant_Neprosin_rep_1_HCD.mgf	HeLa_recombinant_Neprosin_rep_1_HCD.4864.4864.2	2	1926.68	769.878	2+	2+	1537.75	0	-7.43211	-0.00572186	PeptideShaker (0.0058696719386992805)	0	22.3139	96.3964	Doubtful
74	P0DMV8, P0DMV9	SYVAFTDTERLIGDAAKNQVALNPQNTVFDAKRLIGRKFGD	GNRTTP; GNRTTP	PVVQSD; PVVQSD	40; 40	41	NH2-SYVAFTDTERLIGDAAKNQVALNPQNTVFDAKRLIGRKFGD-COOH			HeLa_recombinant_Neprosin_rep_1_HCD.mgf	HeLa_recombinant_Neprosin_rep_1_HCD.16951.16951.7	7	5946.57	649.489	7+	7+	4538.37	1	-0.356694	-0.000231618	PeptideShaker (0.0)	0	100	100	Confident
75	Q9BR76, Q9ULV4	RKSDLFQDDLYPDTAGP	IVMTVP; IIMTVP	EAALEA; EAALEA	354; 352	17	NH2-RKSDLFQDDLYPDTAGP-COOH			HeLa_recombinant_Neprosin_rep_1_HCD.mgf	HeLa_recombinant_Neprosin_rep_1_HCD.9352.9352.2	2	3420.48	969.463	2+	2+	1936.92	0	-2.86991	-0.00278228	PeptideShaker (1.6008196196452582E-4)	0	37.9566	99.0991	Doubtful
76	P08238, Q58FF7	DEIPPLEGDEDASRMEEVD	PNAAVP; PSDAVP		706; 579	19	NH2-DEIPPLEGDEDASRMEEVD-COOH			HeLa_recombinant_Neprosin_rep_1_HCD.mgf	HeLa_recombinant_Neprosin_rep_1_HCD.9927.9927.2	2	3606.46	1073.96	2+	2+	2144.91	1	-2.34027	-0.00251219	PeptideShaker (0.0)	0	100	100	Confident
77	O75534	TIYSGKVIRP	TEEADP	LRSVDP	595	10	NH2-TIYSGKVIRP-COOH			HeLa_recombinant_Neprosin_rep_1_HCD.mgf	HeLa_recombinant_Neprosin_rep_1_HCD.2974.2974.3	3	1272.27	378.559	3+	3+	1132.66	0	-3.37831	-0.00127889	PeptideShaker (2.064463042839728E-6)	0	56.8519	100	Confident
78	O95336	ARLLTVPFEKHSTL	FLDEAA		245	14	NH2-ARLLTVPFEKHSTL-COOH			HeLa_recombinant_Neprosin_rep_1_HCD.mgf	HeLa_recombinant_Neprosin_rep_1_HCD.7633.7633.3	3	2858.47	537.978	3+	3+	1610.91	0	-1.91414	-0.00102977	PeptideShaker (6.627174897845088E-4)	0	31.7867	91.7526	Doubtful
79	Q8N684	SVLPYFNRPPSALP	RVDKPP	LMGLPP	220	14	NH2-SVLPYFNRPPSALP-COOH			HeLa_recombinant_Neprosin_rep_1_HCD.mgf	HeLa_recombinant_Neprosin_rep_1_HCD.13281.13281.2	2	4707.02	779.424	2+	2+	1556.84	0	-1.21119	-0.000944032	PeptideShaker (5.14916941877993E-5)	0	42.8826	100	Confident
80	P31327	EAITDPAYKGQILTMANP	GLGGYP	IIGNGG	82	18	NH2-EAITDPAYKGQILTMANP-COOH			HeLa_recombinant_Neprosin_rep_1_HCD.mgf	HeLa_recombinant_Neprosin_rep_1_HCD.11029.11029.2	2	3969.78	966.984	2+	2+	1931.97	0	-6.30246	-0.00609442	PeptideShaker (4.936240230357877E-4)	0	33.066	99.0991	Doubtful
81	O75439	VGPIKQLPDFKQIRSNMCWLRD	SPAIAA		468	22	NH2-VGPIKQLPDFKQIRSNMC<cmm>WLRD-COOH		Carbamidomethylation of C(18)	HeLa_recombinant_Neprosin_rep_1_HCD.mgf	HeLa_recombinant_Neprosin_rep_1_HCD.13488.13488.5	5	4777.5	541.088	5+	5+	2700.4	0	1.19362	0.000645851	PeptideShaker (0.0)	0	100	100	Confident
82	P06733	VEKGVPLYRHIADLAGNSEVILPVP	VCKAGA	AFNVIN	124	25	NH2-VEKGVPLYRHIADLAGNSEVILPVP-COOH			HeLa_recombinant_Neprosin_rep_1_HCD.mgf	HeLa_recombinant_Neprosin_rep_1_HCD.15451.15451.4	4	5428.27	672.381	4+	4+	2685.49	0	2.96292	0.0019922	PeptideShaker (0.0)	0	100	100	Confident
83	P78371	MESYAKALRMLP	GKEAVA	TIIADN	436	12	NH2-MESYAKALRMLP-COOH			HeLa_recombinant_Neprosin_rep_1_HCD.mgf	HeLa_recombinant_Neprosin_rep_1_HCD.10637.10637.3	3	3840.66	470.578	3+	3+	1408.72	0	-6.27931	-0.00295492	PeptideShaker (1.394200951847131E-5)	0	48.5567	100	Confident
84	P22314	DFVVTDFAKFSRP	ASLAEP	AQLHIG	314	13	NH2-DFVVTDFAKFSRP-COOH			HeLa_recombinant_Neprosin_rep_1_HCD.mgf	HeLa_recombinant_Neprosin_rep_1_HCD.13099.13099.2	2	4649	764.893	2+	2+	1527.77	0	-0.870306	-0.000665692	PeptideShaker (0.0)	0	100	100	Confident
85	P04075, P09972	EEIAMATVTALRRTVPP	TQKFSH; PIKYTP	AVTGIT; AVPGVT	247; 247	17	NH2-EEIAMATVTALRRTVPP-COOH			HeLa_recombinant_Neprosin_rep_1_HCD.mgf	HeLa_recombinant_Neprosin_rep_1_HCD.12178.12178.2	2	4342.47	928.005	2+	2+	1854	0	-4.10399	-0.00380854	PeptideShaker (3.8483858899905345E-4)	0	34.1472	99.0991	Doubtful
86	Q09666	KFSMPGFKAEGP	PKMKMP, PKMKMP, PKMKMP, PKMKMP, PKMKMP	EVDVNL, EVDVNL, EVDVNL, EVDVNL, EVDVNL	884, 1719, 2055, 2517, 2901	12	NH2-KFSMPGFKAEGP-COOH			HeLa_recombinant_Neprosin_rep_1_HCD.mgf	HeLa_recombinant_Neprosin_rep_1_HCD.7389.7389.3	3	2782.27	432.552	3+	3+	1294.64	0	-3.08287	-0.0013335	PeptideShaker (6.660188246058158E-6)	0	51.7651	100	Confident
87	Q99497	IVEALNGKEVAAQVKAP	FEFALA	LVLKD	168	17	NH2-IVEALNGKEVAAQVKAP-COOH			HeLa_recombinant_Neprosin_rep_1_HCD.mgf	HeLa_recombinant_Neprosin_rep_1_HCD.7316.7316.2	2	2758.25	869.497	2+	2+	1735.98	1	-4.16889	-0.00362276	PeptideShaker (0.00877385391533231)	0	20.5681	96.3964	Doubtful
88	P11021	SYVAFTPEGERLIGDAAKNQLTSNPENTVFDAKRLIGRTWND	GNRITP	PSVQQD	64	42	NH2-SYVAFTPEGERLIGDAAKNQLTSNPENTVFDAKRLIGRTWND-COOH			HeLa_recombinant_Neprosin_rep_1_HCD.mgf	HeLa_recombinant_Neprosin_rep_1_HCD.16518.16518.6	6	5793.39	783.4	6+	6+	4693.35	1	-0.0171648	-1.34441e-05	PeptideShaker (0.0)	0	100	100	Confident
89	P32119	NVDDSKEYFSKHN	SDTIKP		186	13	NH2-NVDDSKEYFSKHN-COOH			HeLa_recombinant_Neprosin_rep_1_HCD.mgf	HeLa_recombinant_Neprosin_rep_1_HCD.1080.1080.2	2	605.751	791.855	2+	2+	1581.71	0	-6.7334	-0.00533191	PeptideShaker (0.0)	0	100	100	Confident
90	P10809	VEIRRGVMLAVDAVIAELKKQSKPVTTP	SKGANP	EEIAQV	138	28	NH2-VEIRRGVMLAVDAVIAELKKQSKPVTTP-COOH			HeLa_recombinant_Neprosin_rep_1_HCD.mgf	HeLa_recombinant_Neprosin_rep_1_HCD.18379.18379.5	5	6496.14	610.558	5+	5+	3047.75	0	1.00403	0.000613017	PeptideShaker (0.0011302333638452166)	0	29.4683	99.1736	Confident
91	Q9H3K6	HIHAFEQKTLTPDQWARERQK	LAEELP		66	21	NH2-HIHAFEQKTLTPDQWARERQK-COOH			HeLa_recombinant_Neprosin_rep_1_HCD.mgf	HeLa_recombinant_Neprosin_rep_1_HCD.4198.4198.4	4	1703.67	655.591	4+	4+	2618.35	0	-4.55225	-0.00298442	PeptideShaker (0.0)	0	100	100	Confident
92	P55769	LLCEDKNVPYVFVRSKQALGRACGVSRP	IILHLP	VIACSV	71	28	NH2-LLC<cmm>EDKNVPYVFVRSKQALGRAC<cmm>GVSRP-COOH		Carbamidomethylation of C(3, 23)	HeLa_recombinant_Neprosin_rep_1_HCD.mgf	HeLa_recombinant_Neprosin_rep_1_HCD.9188.9188.6	6	3370.32	537.621	6+	6+	3218.68	1	-1.20079	-0.000645371	PeptideShaker (0.0)	0	100	100	Confident
93	P23921	IQFTLNKEKLKDKEKVSKEEEEKERNTAA	RPAANP	MVCSLE	748	29	NH2-IQFTLNKEKLKDKEKVSKEEEEKERNTAA-COOH			HeLa_recombinant_Neprosin_rep_1_HCD.mgf	HeLa_recombinant_Neprosin_rep_1_HCD.3618.3618.4	4	1499.21	866.712	4+	4+	3461.84	1	-6.23945	-0.00540627	PeptideShaker (0.0)	0	100	100	Confident
94	P06576	IEEAVAKADKLAEEHSS	FYMVGP		513	17	NH2-IEEAVAKADKLAEEHSS-COOH			HeLa_recombinant_Neprosin_rep_1_HCD.mgf	HeLa_recombinant_Neprosin_rep_1_HCD.3919.3919.3	3	1603.7	609.64	3+	3+	1825.91	0	-4.13205	-0.00251907	PeptideShaker (0.0)	0	100	100	Confident
95	P61247	REVQTNDLKEVVNKLIPDSIGKDIEKA	MMEIMT	CQSIYP	174	27	NH2-REVQTNDLKEVVNKLIPDSIGKDIEKA-COOH			HeLa_recombinant_Neprosin_rep_1_HCD.mgf	HeLa_recombinant_Neprosin_rep_1_HCD.14252.14252.5	5	5028.12	611.34	5+	5+	3050.66	1	0.343562	0.000209964	PeptideShaker (0.0024342231199769152)	0	26.1364	98.3471	Confident
96	P04406	ELNGKLTGMAFRVPTANVSVVDLTCRLEKP	VGKVIP	AKYDDI	223	30	NH2-ELNGKLTGMAFRVPTANVSVVDLTC<cmm>RLEKP-COOH		Carbamidomethylation of C(25)	HeLa_recombinant_Neprosin_rep_1_HCD.mgf	HeLa_recombinant_Neprosin_rep_1_HCD.14942.14942.3	3	5253.84	1106.26	3+	3+	3314.75	1	4.07943	0.00451154	PeptideShaker (0.0)	0	100	100	Confident
97	O75306	VRQWQPDVEWAQQFGGA	IQPSRG	VMYPSK	34	17	NH2-VRQWQPDVEWAQQFGGA-COOH			HeLa_recombinant_Neprosin_rep_1_HCD.mgf	HeLa_recombinant_Neprosin_rep_1_HCD.13312.13312.2	2	4718.8	1001.48	2+	2+	2000.95	0	-2.43484	-0.00243845	PeptideShaker (4.930966469428008E-4)	0	33.0707	99.0991	Doubtful
98	P49411	EERARGITINAAHVEYSTAARHYAHTD	EIDNAP	CPGHAD	100	27	NH2-EERARGITINAAHVEYSTAARHYAHTD-COOH			HeLa_recombinant_Neprosin_rep_1_HCD.mgf	HeLa_recombinant_Neprosin_rep_1_HCD.5143.5143.6	6	2019.34	507.418	6+	6+	3038.47	0	-2.98964	-0.001517	PeptideShaker (2.1845956526978766E-4)	0	36.6063	100	Confident
99	P61604	AGQAFRKFLPLFDRV	M	LVERSA	2	15	ace-AGQAFRKFLPLFDRV-COOH	Acetylation of protein N-term(1)		HeLa_recombinant_Neprosin_rep_1_HCD.mgf	HeLa_recombinant_Neprosin_rep_1_HCD.17876.17876.3	3	6299.82	603.008	3+	3+	1805.99	0	4.56979	0.00275561	PeptideShaker (0.0)	0	100	100	Confident
100	Q09028	CIIATKTPSSDVLVFDYTKHP	YMPQNP	SKPDPS	138	21	NH2-C<cmm>IIATKTPSSDVLVFDYTKHP-COOH		Carbamidomethylation of C(1)	HeLa_recombinant_Neprosin_rep_1_HCD.mgf	HeLa_recombinant_Neprosin_rep_1_HCD.10861.10861.3	3	3915.82	798.415	3+	3+	2391.21	1	2.1442	0.00171124	PeptideShaker (2.742786614058496E-4)	0	35.6181	96.9388	Confident
101	O00299	KLHIVQVVCKKYRGFTIP	DCNLLP	EAFRGV	183	18	NH2-KLHIVQVVC<cmm>KKYRGFTIP-COOH		Carbamidomethylation of C(9)	HeLa_recombinant_Neprosin_rep_1_HCD.mgf	HeLa_recombinant_Neprosin_rep_1_HCD.8699.8699.3	3	3206.61	729.76	3+	3+	2185.26	1	-0.680457	-0.000496343	PeptideShaker (2.27223022236613E-5)	0	46.4355	100	Confident
102	Q06830	FQFTDKHGEVCPAGWKPGSDTIKPDVQKSKEYFSKQK	LRLVQA		163	37	NH2-FQFTDKHGEVC<cmm>PAGWKPGSDTIKPDVQKSKEYFSKQK-COOH		Carbamidomethylation of C(11)	HeLa_recombinant_Neprosin_rep_1_HCD.mgf	HeLa_recombinant_Neprosin_rep_1_HCD.8407.8407.7	7	3114.44	614.883	7+	7+	4297.13	0	0.493627	0.000303522	PeptideShaker (0.03481624758220503)	0	14.5822	96.875	Confident
103	O43707	TLSDIKALIRKHEAFESDLAAHQDRVEQIA	RDYETA	AIAQEL	445	30	NH2-TLSDIKALIRKHEAFESDLAAHQDRVEQIA-COOH			HeLa_recombinant_Neprosin_rep_1_HCD.mgf	HeLa_recombinant_Neprosin_rep_1_HCD.11995.11995.5	5	4285.91	681.965	5+	5+	3403.78	1	-0.366596	-0.000249932	PeptideShaker (0.0)	0	100	100	Confident
104	P29401	VELAANTKGICFIRTSRP	VATEKA	ENAIIY	458	18	NH2-VELAANTKGIC<cmm>FIRTSRP-COOH		Carbamidomethylation of C(11)	HeLa_recombinant_Neprosin_rep_1_HCD.mgf	HeLa_recombinant_Neprosin_rep_1_HCD.7770.7770.4	4	2903.1	509.276	4+	4+	2032.09	1	-8.10532	-0.00412585	PeptideShaker (0.0)	0	100	100	Confident
105	P27695	PKRGKKGAVAEDGDELRTEPEAKKSKTAAKKNDKEAAGEGPALYED	M	PPDQKT	2	46	NH2-PKRGKKGAVAEDGDELRTEPEAKKSKTAAKKNDKEAAGEGPALYED-COOH			HeLa_recombinant_Neprosin_rep_1_HCD.mgf	HeLa_recombinant_Neprosin_rep_1_HCD.1454.1454.5	5	735.196	977.503	5+	5+	4882.51	0	-5.81589	-0.00568509	PeptideShaker (0.014079147640791476)	0	18.5142	91.7355	Doubtful
106	P21333	VDVVDNADGTQTVNYVPSREGP	KGLVEP	YSISVL	1497	22	NH2-VDVVDNADGTQTVNYVPSREGP-COOH			HeLa_recombinant_Neprosin_rep_1_HCD.mgf	HeLa_recombinant_Neprosin_rep_1_HCD.8115.8115.2	2	3016.47	1167.06	2+	2+	2331.1	1	0.389536	0.000454415	PeptideShaker (0.0)	0	100	100	Confident
107	P62269	EKFQHILRVLNTNIDGRRKIAFA	MSLVIP	ITAIKG	7	23	NH2-EKFQHILRVLNTNIDGRRKIAFA-COOH			HeLa_recombinant_Neprosin_rep_1_HCD.mgf	HeLa_recombinant_Neprosin_rep_1_HCD.10698.10698.5	5	3861.23	548.915	5+	5+	2738.55	1	-4.04322	-0.00221858	PeptideShaker (0.0019342359767891683)	0	27.1349	99.1736	Confident
108	Q8IYS1	SMKELQVLTKKAEDCFRAA	YYFRAP	ALASGC	279	19	NH2-SMKELQVLTKKAEDC<cmm>FRAA-COOH		Carbamidomethylation of C(15)	HeLa_recombinant_Neprosin_rep_1_HCD.mgf	HeLa_recombinant_Neprosin_rep_1_HCD.11928.11928.4	4	4266.31	557.292	4+	4+	2224.13	1	0.0550241	3.06507e-05	PeptideShaker (0.0)	0	100	100	Confident
109	P46777	KMSLAQKKDRVAQKKASFLRAQERAAES	KRWNRP		270	28	NH2-KMSLAQKKDRVAQKKASFLRAQERAAES-COOH			HeLa_recombinant_Neprosin_rep_1_HCD.mgf	HeLa_recombinant_Neprosin_rep_1_HCD.1673.1673.5	5	809.164	635.954	5+	5+	3174.74	0	-2.76557	-0.00175878	PeptideShaker (0.0)	0	100	100	Confident
110	Q9UGI8	VEGMVFCSVECKKRMS	GQKFMP		406	16	NH2-VEGMVFC<cmm>SVEC<cmm>KKRMS-COOH		Carbamidomethylation of C(7, 11)	HeLa_recombinant_Neprosin_rep_1_HCD.mgf	HeLa_recombinant_Neprosin_rep_1_HCD.4645.4645.3	3	1852.99	649.633	3+	3+	1945.89	0	-5.49399	-0.0035691	PeptideShaker (0.0)	0	100	100	Confident
111	Q14697	WEETFKTHSDSKPYGP	KDEPGA	MSVGLD	226	16	NH2-WEETFKTHSDSKPYGP-COOH			HeLa_recombinant_Neprosin_rep_1_HCD.mgf	HeLa_recombinant_Neprosin_rep_1_HCD.4189.4189.2	2	1700.42	955.44	2+	2+	1907.87	1	-3.6742	-0.00350864	PeptideShaker (1.7117132537957242E-5)	0	47.6657	100	Confident
112	P10768	QRMSIFGHSMGGHGALICALKNPGKYKSVSA	NFPVDP	FAPICN	141	31	NH2-QRMSIFGHSMGGHGALIC<cmm>ALKNPGKYKSVSA-COOH		Carbamidomethylation of C(18)	HeLa_recombinant_Neprosin_rep_1_HCD.mgf	HeLa_recombinant_Neprosin_rep_1_HCD.9179.9179.4	4	3367.18	826.416	4+	4+	3301.66	0	-8.32753	-0.00688206	PeptideShaker (2.221210337512911E-5)	0	46.5341	100	Confident
113	P12074	SSGAHGEEGSARMWKTLTFFVALPGVAVSMLNVYLKSHHGEHERP	QLGRPM	EFIAYP	25	45	NH2-SSGAHGEEGSARMWKTLTFFVALPGVAVSMLNVYLKSHHGEHERP-COOH			HeLa_recombinant_Neprosin_rep_1_HCD.mgf	HeLa_recombinant_Neprosin_rep_1_HCD.22852.22852.8	8	9113.17	616.069	8+	8+	4919.44	1	10.0309	0.00617838	PeptideShaker (0.0)	0	100	100	Confident
114	P19338	KEAMEDGEIDGNKVTLDWAKP	EDAKAA	KGEGGF	627	21	NH2-KEAMEDGEIDGNKVTLDWAKP-COOH			HeLa_recombinant_Neprosin_rep_1_HCD.mgf	HeLa_recombinant_Neprosin_rep_1_HCD.9450.9450.3	3	3448.64	782.707	3+	3+	2345.12	0	-8.83536	-0.00691556	PeptideShaker (3.215847697453048E-5)	0	44.927	100	Confident
115	P49591	IAALHRDEWLRP	ATSEQP	EDLPIK	276	12	NH2-IAALHRDEWLRP-COOH			HeLa_recombinant_Neprosin_rep_1_HCD.mgf	HeLa_recombinant_Neprosin_rep_1_HCD.5793.5793.4	4	2238.9	370.206	4+	4+	1475.8	1	-4.89282	-0.00181013	PeptideShaker (0.0)	0	100	100	Confident
116	Q13428	RKAGTATSPAGSSPAVAGGTQRP	VGTQAP	AEDSSS	667	23	NH2-RKAGTATSPAGSSPAVAGGTQRP-COOH			HeLa_recombinant_Neprosin_rep_1_HCD.mgf	HeLa_recombinant_Neprosin_rep_1_HCD.812.812.3	3	496.351	709.041	3+	3+	2124.1	0	-1.02324	-0.000725518	PeptideShaker (0.0)	0	100	100	Confident
117	Q96C36	TVSTLTPSSPGKLLTRSLALGGKKD	VKLESP		296	25	NH2-TVSTLTPSSPGKLLTRSLALGGKKD-COOH			HeLa_recombinant_Neprosin_rep_1_HCD.mgf	HeLa_recombinant_Neprosin_rep_1_HCD.9710.9710.4	4	3537.98	632.866	4+	4+	2526.44	1	-3.22473	-0.00204002	PeptideShaker (5.42042530368646E-5)	0	42.6597	100	Confident
118	P07237	KMDSTANEVEAVKVHSFPTLKFFPA	ENIVIA	SADRTV	424	25	NH2-KMDSTANEVEAVKVHSFPTLKFFPA-COOH			HeLa_recombinant_Neprosin_rep_1_HCD.mgf	HeLa_recombinant_Neprosin_rep_1_HCD.13442.13442.5	5	4763.07	559.492	5+	5+	2792.42	0	1.58291	0.000885625	PeptideShaker (1.9990893037616196E-4)	0	36.9917	99.1736	Confident
119	P30101	KMDATANDVPSPYEVRGFP	PNIVIA	TIYFSP	433	19	NH2-KMDATANDVPSPYEVRGFP-COOH			HeLa_recombinant_Neprosin_rep_1_HCD.mgf	HeLa_recombinant_Neprosin_rep_1_HCD.10083.10083.3	3	3657.84	698.67	3+	3+	2092.99	0	0.378806	0.000264661	PeptideShaker (3.007441462783438E-7)	0	65.218	100	Confident
120	P04792	MPKLATQSNEITIPVTFESRAQLGGPEAAKSDETAAK	LTVEAP		169	37	NH2-MPKLATQSNEITIPVTFESRAQLGGPEAAKSDETAAK-COOH			HeLa_recombinant_Neprosin_rep_1_HCD.mgf	HeLa_recombinant_Neprosin_rep_1_HCD.11272.11272.5	5	4049.17	778.205	5+	5+	3885.98	0	2.76953	0.00215526	PeptideShaker (8.999167082090717E-8)	0	70.458	100	Confident
121	P30043	AVKKIAIFGATGQTGLTTLAQAVQAG	M	YEVTVL	2	26	NH2-AVKKIAIFGATGQTGLTTLAQAVQAG-COOH			HeLa_recombinant_Neprosin_rep_1_HCD.mgf	HeLa_recombinant_Neprosin_rep_1_HCD.14641.14641.3	3	5155.05	839.144	3+	3+	2514.42	0	-2.43244	-0.00204117	PeptideShaker (3.1151677517834335E-4)	0	35.0652	95.8763	Confident
122	O15511	DEGEVDSCLRQGNMTAA	DGQAGP	LQAALK	38	17	NH2-DEGEVDSC<cmm>LRQGNMTAA-COOH		Carbamidomethylation of C(8)	HeLa_recombinant_Neprosin_rep_1_HCD.mgf	HeLa_recombinant_Neprosin_rep_1_HCD.5549.5549.2	2	2156.52	927.39	2+	2+	1851.77	1	-5.45708	-0.00505813	PeptideShaker (0.004390544495986032)	0	23.5748	97.2973	Doubtful
123	Q8TAQ2	SYAAWFDYNSVHAIERRALP	HHIIIP	EFFNGK	428	20	NH2-SYAAWFDYNSVHAIERRALP-COOH			HeLa_recombinant_Neprosin_rep_1_HCD.mgf	HeLa_recombinant_Neprosin_rep_1_HCD.13971.13971.4	4	4937.22	592.549	4+	4+	2365.16	1	0.947126	0.00056098	PeptideShaker (0.0)	0	100	100	Confident
124	Q06830	FQFTDKHGEVCPAGWKPGSDTIKPDVQKSKEYFSKQ	LRLVQA	K	163	36	NH2-FQFTDKHGEVC<cmm>PAGWKPGSDTIKPDVQKSKEYFSKQ-COOH		Carbamidomethylation of C(11)	HeLa_recombinant_Neprosin_rep_1_HCD.mgf	HeLa_recombinant_Neprosin_rep_1_HCD.8927.8927.6	6	3281.13	695.844	6+	6+	4169.03	0	-2.45741	-0.00170998	PeptideShaker (8.763620481346818E-4)	0	30.5732	100	Confident
125	P63241, Q9GZV4	MQCSALRKNGFVVLKGRP	ASATFP; ASSTYP	CKIVEM; CKIVEM	20; 20	18	NH2-MQC<cmm>SALRKNGFVVLKGRP-COOH		Carbamidomethylation of C(3)	HeLa_recombinant_Neprosin_rep_1_HCD.mgf	HeLa_recombinant_Neprosin_rep_1_HCD.4930.4930.4	4	1950.52	516.034	4+	4+	2060.11	0	-3.58805	-0.00185156	PeptideShaker (0.0)	0	100	100	Confident
126	P62277	YRRSVPTWLKLTSDDVKEQIYKLAKKGLTP	SQSALP	SQIGVI	18	30	NH2-YRRSVPTWLKLTSDDVKEQIYKLAKKGLTP-COOH			HeLa_recombinant_Neprosin_rep_1_HCD.mgf	HeLa_recombinant_Neprosin_rep_1_HCD.16315.16315.6	6	5722.11	590.005	6+	6+	3532.98	1	1.50032	0.000884942	PeptideShaker (0.016176470588235296)	0	17.9112	96.7742	Confident
127	P80723	VEAPAANSDQTVTVKE	AEEPKP		212	16	NH2-VEAPAANSDQTVTVKE-COOH			HeLa_recombinant_Neprosin_rep_1_HCD.mgf	HeLa_recombinant_Neprosin_rep_1_HCD.2990.2990.2	2	1276.96	829.909	2+	2+	1657.82	0	-7.50311	-0.00622695	PeptideShaker (0.0)	0	100	100	Confident
128	Q13177	LSSLTPLIMAAKEAMKSNR	LKLAKP		506	19	NH2-LSSLTPLIMAAKEAMKSNR-COOH			HeLa_recombinant_Neprosin_rep_1_HCD.mgf	HeLa_recombinant_Neprosin_rep_1_HCD.14095.14095.4	4	4973.38	516.035	4+	4+	2060.11	0	0.253351	0.000130738	PeptideShaker (0.0)	0	100	100	Confident
129	P04075	NMVTPGHACTQKFSHEEIAMATVTALRRTVPP	GTLLKP	AVTGIT	232	32	NH2-NMVTPGHAC<cmm>TQKFSHEEIAMATVTALRRTVPP-COOH		Carbamidomethylation of C(9)	HeLa_recombinant_Neprosin_rep_1_HCD.mgf	HeLa_recombinant_Neprosin_rep_1_HCD.11861.11861.4	4	4245.52	888.69	4+	4+	3549.76	1	-10.4781	-0.00930922	PeptideShaker (0.0)	0	100	100	Confident
130	P29401	RNPHNDRFVLSKGHAAP	YKSQDP	ILYAVW	64	17	NH2-RNPHNDRFVLSKGHAAP-COOH			HeLa_recombinant_Neprosin_rep_1_HCD.mgf	HeLa_recombinant_Neprosin_rep_1_HCD.876.876.5	5	532.192	384.005	5+	5+	1914.99	0	-2.17375	-0.000834732	PeptideShaker (4.482696790389098E-4)	0	33.4846	99.1736	Confident
131	P06733	FNVINGGSHAGNKLAMQEFMILPVGAANFREAMRIGA	ILPVPA	EVYHNL	150	37	NH2-FNVINGGSHAGNKLAMQEFMILPVGAANFREAMRIGA-COOH			HeLa_recombinant_Neprosin_rep_1_HCD.mgf	HeLa_recombinant_Neprosin_rep_1_HCD.17732.17732.5	5	6240.99	787.2	5+	5+	3930.98	0	-3.95532	-0.00311364	PeptideShaker (1.1188523483921603E-6)	0	59.5123	100	Confident
132	P31327	TRVSQEHPVVLTKFVEGA	KFLEEA	REVEMD	1156	18	NH2-TRVSQEHPVVLTKFVEGA-COOH			HeLa_recombinant_Neprosin_rep_1_HCD.mgf	HeLa_recombinant_Neprosin_rep_1_HCD.7428.7428.3	3	2795.16	666.363	3+	3+	1996.07	0	-2.98987	-0.00199235	PeptideShaker (2.2008803521408565E-4)	0	36.574	98.9691	Confident
133	P04406	AKYDDIKKVVKQASE	CRLEKP	GPLKGI	253	15	NH2-AKYDDIKKVVKQASE-COOH			HeLa_recombinant_Neprosin_rep_1_HCD.mgf	HeLa_recombinant_Neprosin_rep_1_HCD.3796.3796.3	3	1562.84	574.651	3+	3+	1720.94	0	-3.19531	-0.00183619	PeptideShaker (0.0)	0	100	100	Confident
134	P11940, Q13310, Q4VXU2, Q5JQF8, Q9H361	MLYEKFSPAGP	PDVTEA; SDVTEA; PDVTEA; PEVTEA; PDVTEA	ILSIRV; VLSIRV; ILSIRV; ILSIRI; ILSIRI	26; 26; 26; 17; 26	11	NH2-MLYEKFSPAGP-COOH			HeLa_recombinant_Neprosin_rep_1_HCD.mgf	HeLa_recombinant_Neprosin_rep_1_HCD.7818.7818.2	2	2917.62	620.309	2+	2+	1238.6	0	2.86445	0.00177684	PeptideShaker (6.106713199239653E-7)	0	62.1419	100	Confident
135	P55084	ELPAVSEFSTSETMGHSADRLAAA	FNFLAP	FAVSRL	210	24	NH2-ELPAVSEFSTSETMGHSADRLAAA-COOH			HeLa_recombinant_Neprosin_rep_1_HCD.mgf	HeLa_recombinant_Neprosin_rep_1_HCD.11322.11322.3	3	4066.87	826.723	3+	3+	2476.15	1	-4.53097	-0.00374436	PeptideShaker (0.0)	0	100	100	Confident
136	P50454	KLFYADHP	EELRSP	FIFLVR	380	8	NH2-KLFYADHP-COOH			HeLa_recombinant_Neprosin_rep_1_HCD.mgf	HeLa_recombinant_Neprosin_rep_1_HCD.2616.2616.2	2	1150.86	495.753	2+	2+	989.497	0	-5.25549	-0.00260544	PeptideShaker (0.009753844934500253)	0	20.1082	97.2973	Doubtful
137	P10809	VEEGIVLGGGCALLRCIPA	NATRAA	LDSLTP	432	19	NH2-VEEGIVLGGGC<cmm>ALLRC<cmm>IPA-COOH		Carbamidomethylation of C(11, 16)	HeLa_recombinant_Neprosin_rep_1_HCD.mgf	HeLa_recombinant_Neprosin_rep_1_HCD.15645.15645.2	2	5491.14	992.522	2+	2+	1983.03	0	0.931881	0.000924912	PeptideShaker (6.34904308809837E-8)	0	71.9729	100	Confident
138	O95433	EELYRVFTTQELVQAFTHAP	TFLTSP	ATLEAD	220	20	NH2-EELYRVFTTQELVQAFTHAP-COOH			HeLa_recombinant_Neprosin_rep_1_HCD.mgf	HeLa_recombinant_Neprosin_rep_1_HCD.18251.18251.3	3	6443.94	793.73	3+	3+	2378.19	0	-9.31567	-0.0073942	PeptideShaker (2.3719727697526035E-5)	0	46.2489	100	Confident
139	Q15075	VRVCDACFNDLQG	PSSKKP		1399	13	NH2-VRVC<cmm>DAC<cmm>FNDLQG-COOH		Carbamidomethylation of C(4, 7)	HeLa_recombinant_Neprosin_rep_1_HCD.mgf	HeLa_recombinant_Neprosin_rep_1_HCD.6825.6825.2	2	2591.42	777.34	2+	2+	1552.68	0	-6.36246	-0.00494583	PeptideShaker (4.965448752431001E-4)	0	33.0404	99.0991	Doubtful
140	P22061	LMGVIYVPLTDKEKQWSRWK	SIKMKP		208	20	NH2-LMGVIYVPLTDKEKQWSRWK-COOH			HeLa_recombinant_Neprosin_rep_1_HCD.mgf	HeLa_recombinant_Neprosin_rep_1_HCD.12243.12243.5	5	4364.39	496.272	5+	5+	2476.33	0	-2.71768	-0.00134871	PeptideShaker (0.0)	0	100	100	Confident
141	P14618	EKVFLAQKMMIGRCNRAGKPVICA	GIEIPA	TQMLES	304	24	NH2-EKVFLAQKMMIGRC<cmm>NRAGKPVIC<cmm>A-COOH		Carbamidomethylation of C(14, 23)	HeLa_recombinant_Neprosin_rep_1_HCD.mgf	HeLa_recombinant_Neprosin_rep_1_HCD.7161.7161.3	3	2705.83	926.821	3+	3+	2776.45	1	-3.53449	-0.00327467	PeptideShaker (2.1142313483367572E-4)	0	36.7485	98.9691	Confident
142	P13807	LSPTSSLGEERN	STPSEP		726	12	NH2-LSPTSSLGEERN-COOH			HeLa_recombinant_Neprosin_rep_1_HCD.mgf	HeLa_recombinant_Neprosin_rep_1_HCD.2326.2326.2	2	1044.18	645.317	2+	2+	1288.63	0	-5.54816	-0.00358034	PeptideShaker (2.2594838837186718E-5)	0	46.4599	100	Confident
143	P0DME0, Q01105	EETSASAGLPKKGEKEQQEA	PPALGL; PPALGP	IEHIDE; IEHIDE	35; 25	20	NH2-EETSASAGLPKKGEKEQQEA-COOH			HeLa_recombinant_Neprosin_rep_1_HCD.mgf	HeLa_recombinant_Neprosin_rep_1_HCD.489.489.3	3	362.581	706.347	3+	3+	2116.03	0	-4.72537	-0.00333777	PeptideShaker (0.0)	0	100	100	Confident
144	Q13423	KEIFQNEKRVALSPAGVQNLVKQGFNVVVESGAGEASKFSDDHYRVAGA	LTVGVP	QIQGAK	63	49	NH2-KEIFQNEKRVALSPAGVQNLVKQGFNVVVESGAGEASKFSDDHYRVAGA-COOH			HeLa_recombinant_Neprosin_rep_1_HCD.mgf	HeLa_recombinant_Neprosin_rep_1_HCD.17815.17815.7	7	6276.25	750.531	7+	7+	5245.69	1	-5.10773	-0.0038328	PeptideShaker (0.0019342359767891683)	0	27.1349	100	Confident
145	P09651, P22626, Q32P51	IKEDTEEHHLRDY	KIFVGG; KLFVGG; KIFVGG	FEQYGK; FEEYGK; FEQYGK	112; 119; 112	13	NH2-IKEDTEEHHLRDY-COOH			HeLa_recombinant_Neprosin_rep_1_HCD.mgf	HeLa_recombinant_Neprosin_rep_1_HCD.882.882.4	4	535.509	421.952	4+	4+	1683.79	0	-4.0724	-0.00171836	PeptideShaker (0.0)	0	100	100	Confident
146	P38646	PEVQKDIKNVPFKIVRASNGDAWVEAHGKLYSP	GRRYDD	SQIGAF	131	33	NH2-PEVQKDIKNVPFKIVRASNGDAWVEAHGKLYSP-COOH			HeLa_recombinant_Neprosin_rep_1_HCD.mgf	HeLa_recombinant_Neprosin_rep_1_HCD.10930.10930.6	6	3939.7	616.336	6+	6+	3691.95	0	6.52669	0.0040226	PeptideShaker (6.459531038046638E-4)	0	31.898	100	Confident
147	P62888	GDSDIIRSMPEQTGEK	LAIIDP		100	16	NH2-GDSDIIRSMPEQTGEK-COOH			HeLa_recombinant_Neprosin_rep_1_HCD.mgf	HeLa_recombinant_Neprosin_rep_1_HCD.4205.4205.2	2	1705.5	881.912	2+	2+	1761.82	0	-5.97561	-0.00527	PeptideShaker (0.0)	0	100	100	Confident
148	P49790	FRPAEILKEGSVLDILKSPGFASP	EDCEGP	KIDSVA	597	24	NH2-FRPAEILKEGSVLDILKSPGFASP-COOH			HeLa_recombinant_Neprosin_rep_1_HCD.mgf	HeLa_recombinant_Neprosin_rep_1_HCD.17236.17236.4	4	6052.73	643.606	4+	4+	2570.41	0	-6.06493	-0.00390345	PeptideShaker (0.0)	0	100	100	Confident
149	LAM001	QQYELNESIQRDP	PSVYGG	ATGNWW	227	13	NH2-QQYELNESIQRDP-COOH			HeLa_recombinant_Neprosin_rep_1_HCD.mgf	HeLa_recombinant_Neprosin_rep_1_HCD.5125.5125.2	2	2013.12	810.382	2+	2+	1618.76	0	-5.99512	-0.00485837	PeptideShaker (0.0)	0	100	100	Confident
150	Q15181	CESACTVPTDVDKWFHHQKN	DALPPP		270	20	NH2-C<cmm>ESAC<cmm>TVPTDVDKWFHHQKN-COOH		Carbamidomethylation of C(1, 5)	HeLa_recombinant_Neprosin_rep_1_HCD.mgf	HeLa_recombinant_Neprosin_rep_1_HCD.8129.8129.3	3	3020.75	820.696	3+	3+	2458.08	1	-6.16834	-0.00506031	PeptideShaker (0.0)	0	100	100	Confident
151	P13667	PPIPVAKIDATSASVLA	ILKDKD	SRFDVS	113	17	NH2-PPIPVAKIDATSASVLA-COOH			HeLa_recombinant_Neprosin_rep_1_HCD.mgf	HeLa_recombinant_Neprosin_rep_1_HCD.11799.11799.2	2	4223.9	825.474	2+	2+	1648.94	0	-3.51003	-0.00289745	PeptideShaker (4.0532324528811726E-4)	0	33.922	99.0991	Doubtful
152	P00491	LRGPNDERFGDRFP	FSGQNP	AMSDAY	147	14	NH2-LRGPNDERFGDRFP-COOH			HeLa_recombinant_Neprosin_rep_1_HCD.mgf	HeLa_recombinant_Neprosin_rep_1_HCD.5241.5241.4	4	2051.77	419.713	4+	4+	1674.82	0	-0.770332	-0.000323318	PeptideShaker (0.0)	0	100	100	Confident
153	P06733	SGASTGIYEALELRDNDKTRYMGKGVSKA	FRAAVP	VEHINK	37	29	NH2-SGASTGIYEALELRDNDKTRYMGKGVSKA-COOH			HeLa_recombinant_Neprosin_rep_1_HCD.mgf	HeLa_recombinant_Neprosin_rep_1_HCD.7893.7893.5	5	2941.24	624.316	5+	5+	3116.56	0	-4.60663	-0.002876	PeptideShaker (0.013511123283294249)	0	18.6931	91.8033	Doubtful
154	P06733	VPAFNVINGGSHAGNKLAMQEFMILPVGAANFREAMRIG	SEVILP	AEVYHN	147	39	NH2-VPAFNVINGGSHAGNKLAMQEFMILPVGAANFREAMRIG-COOH			HeLa_recombinant_Neprosin_rep_1_HCD.mgf	HeLa_recombinant_Neprosin_rep_1_HCD.18584.18584.5	5	6576.77	826.433	5+	5+	4127.1	0	6.4335	0.00531682	PeptideShaker (0.010419577627849416)	0	19.8215	93.3884	Confident
155	P80723	AEAKEGKEKPDQDAEGKAEEKEGEKDAAA	QAAAEP	AKEEAP	49	29	NH2-AEAKEGKEKPDQDAEGKAEEKEGEKDAAA-COOH			HeLa_recombinant_Neprosin_rep_1_HCD.mgf	HeLa_recombinant_Neprosin_rep_1_HCD.322.322.4	4	276.014	765.364	4+	4+	3057.44	0	-3.74765	-0.00286832	PeptideShaker (1.3471404633434093E-4)	0	38.7059	97.9798	Confident
156	P40926	ELKASIKKGEDFVKTLK	ISDAIP		322	17	NH2-ELKASIKKGEDFVKTLK-COOH			HeLa_recombinant_Neprosin_rep_1_HCD.mgf	HeLa_recombinant_Neprosin_rep_1_HCD.7195.7195.5	5	2716.69	387.632	5+	5+	1933.12	0	-1.19748	-0.000464182	PeptideShaker (2.173671014436529E-6)	0	56.6281	100	Confident
157	P50238	AMFGPKGFGRGGAESHTFK	NHPCYA		59	19	NH2-AMFGPKGFGRGGAESHTFK-COOH			HeLa_recombinant_Neprosin_rep_1_HCD.mgf	HeLa_recombinant_Neprosin_rep_1_HCD.4264.4264.4	4	1724.4	496.246	4+	4+	1980.96	0	-3.75771	-0.00186476	PeptideShaker (0.0)	0	100	100	Confident
158	Q9UQ35	TAVNLADSRTPAAAA	RTPAIP	AMNLAS	2252	15	NH2-TAVNLADSRTPAAAA-COOH			HeLa_recombinant_Neprosin_rep_1_HCD.mgf	HeLa_recombinant_Neprosin_rep_1_HCD.3951.3951.2	2	1613.81	715.377	2+	2+	1427.74	1	-0.428985	-0.000306671	PeptideShaker (0.0011554064463121137)	0	29.3727	99.0991	Doubtful
159	Q13162	GEASRVSVADHSLHLSKA	GGQVYP	KISKPA	62	18	NH2-GEASRVSVADHSLHLSKA-COOH			HeLa_recombinant_Neprosin_rep_1_HCD.mgf	HeLa_recombinant_Neprosin_rep_1_HCD.2860.2860.2	2	1234.33	932.982	2+	2+	1862.96	1	-7.78775	-0.00726198	PeptideShaker (0.0014771048744460858)	0	28.3059	99.0909	Doubtful
160	Q99436	NIYCCGAGTAADTDMTTQLISSNLELHSLSTGRLP	IHFISP	RVVTAN	83	35	NH2-NIYC<cmm>C<cmm>GAGTAADTDMTTQLISSNLELHSLSTGRLP-COOH		Carbamidomethylation of C(4, 5)	HeLa_recombinant_Neprosin_rep_1_HCD.mgf	HeLa_recombinant_Neprosin_rep_1_HCD.17017.17017.3	3	5973.04	1256.93	3+	3+	3766.76	1	-2.3871	-0.00299961	PeptideShaker (0.0)	0	100	100	Doubtful
161	P50502, Q8NFI4	CKLDYDEDASA	HDLALA; HDLAFA	MLKEVQ; MLKEVQ	209; 209	11	NH2-C<cmm>KLDYDEDASA-COOH		Carbamidomethylation of C(1)	HeLa_recombinant_Neprosin_rep_1_HCD.mgf	HeLa_recombinant_Neprosin_rep_1_HCD.2155.2155.2	2	983.534	643.761	2+	2+	1285.51	0	-4.71544	-0.00303563	PeptideShaker (8.973731440691794E-4)	0	30.4703	99.0991	Doubtful
162	P35268	APVKKLVVKGGKKKKQVLKFTLDCTHP	M	VEDGIM	2	27	NH2-APVKKLVVKGGKKKKQVLKFTLDC<cmm>THP-COOH		Carbamidomethylation of C(24)	HeLa_recombinant_Neprosin_rep_1_HCD.mgf	HeLa_recombinant_Neprosin_rep_1_HCD.2707.2707.4	4	1183.99	762.709	4+	4+	3046.82	0	-3.85214	-0.00293807	PeptideShaker (0.0)	0	100	100	Confident
163	P00491	LRGPNDERFGDRFP	FSGQNP	AMSDAY	147	14	NH2-LRGPNDERFGDRFP-COOH			HeLa_recombinant_Neprosin_rep_1_HCD.mgf	HeLa_recombinant_Neprosin_rep_1_HCD.5419.5419.4	4	2112.58	419.712	4+	4+	1674.82	0	-3.24249	-0.00136092	PeptideShaker (0.0)	0	100	100	Confident
164	P04792	EEWSQWLGGSSWPGYVRP	GLPRLP	LPPAAI	40	18	NH2-EEWSQWLGGSSWPGYVRP-COOH			HeLa_recombinant_Neprosin_rep_1_HCD.mgf	HeLa_recombinant_Neprosin_rep_1_HCD.16710.16710.2	2	5865.01	1060.99	2+	2+	2119.98	0	-6.55592	-0.00695579	PeptideShaker (0.0)	0	100	100	Confident
165	Q13263	RLASPSGSTSSGLEVVAP	PGAEGP	EGTSAP	591	18	NH2-RLASPSGSTSSGLEVVAP-COOH			HeLa_recombinant_Neprosin_rep_1_HCD.mgf	HeLa_recombinant_Neprosin_rep_1_HCD.7528.7528.2	2	2825.93	857.951	2+	2+	1713.89	0	-1.41339	-0.00121262	PeptideShaker (7.636502481863306E-4)	0	31.1711	99.0991	Doubtful
166	P25398	RKVVGCSCVVVKDYGKESQAKDVIEEYFKCKK	DREGKP		101	32	NH2-RKVVGC<cmm>SC<cmm>VVVKDYGKESQAKDVIEEYFKC<cmm>KK-COOH		Carbamidomethylation of C(6, 8, 30)	HeLa_recombinant_Neprosin_rep_1_HCD.mgf	HeLa_recombinant_Neprosin_rep_1_HCD.8763.8763.6	6	3228.66	640.325	6+	6+	3835.94	0	-9.63194	-0.00616763	PeptideShaker (0.0)	0	100	100	Confident
167	P68104, Q5VTE0	LQDVYKIGGIGTVPVGRVETGVLKP	KPLRLP; KPLRLP	GMVVTF; GMVVTF	250; 250	25	NH2-LQDVYKIGGIGTVPVGRVETGVLKP-COOH			HeLa_recombinant_Neprosin_rep_1_HCD.mgf	HeLa_recombinant_Neprosin_rep_1_HCD.12531.12531.3	3	4460.04	866.17	3+	3+	2594.48	1	2.49225	0.00215788	PeptideShaker (0.0)	0	100	100	Confident
168	P23246	LEQLDDEDGLPEKLAQKNPMYQKERETPP	PVIVEP	RFAQHG	450	29	NH2-LEQLDDEDGLPEKLAQKNPMYQKERETPP-COOH			HeLa_recombinant_Neprosin_rep_1_HCD.mgf	HeLa_recombinant_Neprosin_rep_1_HCD.9918.9918.4	4	3603.06	853.67	4+	4+	3410.67	0	-4.41793	-0.00377147	PeptideShaker (0.0)	0	100	100	Confident
169	P22314	KKISFKSLVASLAEP	SQVKVP	DFVVTD	299	15	NH2-KKISFKSLVASLAEP-COOH			HeLa_recombinant_Neprosin_rep_1_HCD.mgf	HeLa_recombinant_Neprosin_rep_1_HCD.11405.11405.4	4	4093.08	405.246	4+	4+	1616.95	0	1.73142	0.000701649	PeptideShaker (1.3110455588331694E-4)	0	38.8238	98.9691	Confident
170	Q06830	SSGNAKIGHPAPNFKATA	M	VMPDGQ	2	18	ace-SSGNAKIGHPAPNFKATA-COOH	Acetylation of protein N-term(1)		HeLa_recombinant_Neprosin_rep_1_HCD.mgf	HeLa_recombinant_Neprosin_rep_1_HCD.3401.3401.3	3	1422.65	603.977	3+	3+	1808.92	0	-3.49951	-0.00211363	PeptideShaker (0.0)	0	100	100	Confident
171	P62701	AGFMDVISIDKTGENFRLIYDTKGRFAVHRITP	TDITYP	EEAKYK	84	33	NH2-AGFMDVISIDKTGENFRLIYDTKGRFAVHRITP-COOH			HeLa_recombinant_Neprosin_rep_1_HCD.mgf	HeLa_recombinant_Neprosin_rep_1_HCD.15449.15449.6	6	5427.56	628.836	6+	6+	3766.96	0	2.51769	0.00158321	PeptideShaker (0.0015394359756530532)	0	28.1264	100	Confident
172	P27695	QERQGFGELLQAVP	NAGFTP	LADSFR	235	14	NH2-QERQGFGELLQAVP-COOH			HeLa_recombinant_Neprosin_rep_1_HCD.mgf	HeLa_recombinant_Neprosin_rep_1_HCD.13256.13256.2	2	4698.84	786.413	2+	2+	1570.81	0	0.41539	0.000326668	PeptideShaker (0.004274175806907822)	0	23.6915	97.2973	Doubtful
173	P06733	LYRHIADLAGNSEVILPVPA	VEKGVP	FNVING	130	20	NH2-LYRHIADLAGNSEVILPVPA-COOH			HeLa_recombinant_Neprosin_rep_1_HCD.mgf	HeLa_recombinant_Neprosin_rep_1_HCD.12947.12947.2	2	4596.86	1074.6	2+	2+	2147.17	0	9.78564	0.0105156	PeptideShaker (1.3634814225656176E-4)	0	38.6535	99.0991	Doubtful
174	P11021	KIQQLVKEFFNGKEPSRGINP	GSTRIP	DEAVAY	370	21	NH2-KIQQLVKEFFNGKEPSRGINP-COOH			HeLa_recombinant_Neprosin_rep_1_HCD.mgf	HeLa_recombinant_Neprosin_rep_1_HCD.10516.10516.3	3	3798.32	810.779	3+	3+	2428.32	1	-4.9297	-0.00399527	PeptideShaker (0.0)	0	100	100	Confident
175	P04792	VTFESRAQLGGPEAAKSDETAAK	NEITIP		183	23	NH2-VTFESRAQLGGPEAAKSDETAAK-COOH			HeLa_recombinant_Neprosin_rep_1_HCD.mgf	HeLa_recombinant_Neprosin_rep_1_HCD.3757.3757.4	4	1550.3	591.55	4+	4+	2362.18	0	-1.86006	-0.00110032	PeptideShaker (0.0)	0	100	100	Confident
176	P15170	FIPYLDNLPNFNRSVDGPIRLP	WYIGLP	IVDKYK	284	22	NH2-FIPYLDNLPNFNRSVDGPIRLP-COOH			HeLa_recombinant_Neprosin_rep_1_HCD.mgf	HeLa_recombinant_Neprosin_rep_1_HCD.18249.18249.3	3	6443.46	853.127	3+	3+	2556.35	0	4.39007	0.00374528	PeptideShaker (0.0)	0	100	100	Confident
177	P10809	KEEKDPGMGAMGGMGGGMGGGMF	VVTEIP		551	23	NH2-KEEKDPGMGAMGGMGGGMGGGMF-COOH			HeLa_recombinant_Neprosin_rep_1_HCD.mgf	HeLa_recombinant_Neprosin_rep_1_HCD.10817.10817.2	2	3901.06	1094.95	2+	2+	2187.89	0	1.14303	0.00125157	PeptideShaker (0.0022334597555836496)	0	26.5102	98.1982	Doubtful
178	P55072	LRHPALFKAIGVKPP	EMVELP	RGILLY	224	15	NH2-LRHPALFKAIGVKPP-COOH			HeLa_recombinant_Neprosin_rep_1_HCD.mgf	HeLa_recombinant_Neprosin_rep_1_HCD.6476.6476.4	4	2473.09	411.758	4+	4+	1643	0	-0.907162	-0.000373531	PeptideShaker (0.0)	0	100	100	Confident
179	P22314	LEVLEAVQRSLVLQRP	LAGTQP	QTWADC	685	16	NH2-LEVLEAVQRSLVLQRP-COOH			HeLa_recombinant_Neprosin_rep_1_HCD.mgf	HeLa_recombinant_Neprosin_rep_1_HCD.14917.14917.3	3	5247.51	617.367	3+	3+	1849.08	0	-0.241052	-0.000148817	PeptideShaker (0.0)	0	100	100	Confident
180	P13804	EELTPLILATQKQFNYTHICAGASAFGKNLLPRVAA	YKGLLP	KLEVAP	90	36	NH2-EELTPLILATQKQFNYTHIC<cmm>AGASAFGKNLLPRVAA-COOH		Carbamidomethylation of C(20)	HeLa_recombinant_Neprosin_rep_1_HCD.mgf	HeLa_recombinant_Neprosin_rep_1_HCD.17686.17686.5	5	6221.36	789.424	5+	5+	3942.08	0	0.123009	9.71062e-05	PeptideShaker (0.0)	0	100	100	Confident
181	P62424	LFEKRPKNFGIGQDIQP	KKVVNP	KRDLTR	31	17	NH2-LFEKRPKNFGIGQDIQP-COOH			HeLa_recombinant_Neprosin_rep_1_HCD.mgf	HeLa_recombinant_Neprosin_rep_1_HCD.7601.7601.3	3	2849.51	663.026	3+	3+	1986.07	0	-6.47928	-0.00429596	PeptideShaker (2.722940776038121E-4)	0	35.6496	95.8763	Confident
182	P61769	IQRTPKIQVYSRHP	LSGLEA	AENGKS	21	14	NH2-IQRTPKIQVYSRHP-COOH			HeLa_recombinant_Neprosin_rep_1_HCD.mgf	HeLa_recombinant_Neprosin_rep_1_HCD.1769.1769.3	3	845.067	574.995	3+	3+	1721.97	0	-2.49322	-0.0014336	PeptideShaker (9.725643487475706E-6)	0	50.1208	100	Confident
183	P29401	QEDAPSVDIANIRMP	ILATPP	SLPSYK	290	15	pyro-QEDAPSVDIANIRMP-COOH	Pyrolidone from Q(1)		HeLa_recombinant_Neprosin_rep_1_HCD.mgf	HeLa_recombinant_Neprosin_rep_1_HCD.14867.14867.2	2	5228.77	819.893	2+	2+	1637.77	0	-0.431442	-0.000353736	PeptideShaker (0.0)	0	100	100	Confident
184	P10809	AKDVKFGADARA	HLTRAY	LMLQGV	27	12	NH2-AKDVKFGADARA-COOH			HeLa_recombinant_Neprosin_rep_1_HCD.mgf	HeLa_recombinant_Neprosin_rep_1_HCD.607.607.3	3	418.591	416.894	3+	3+	1247.66	0	-1.83993	-0.000767058	PeptideShaker (0.0)	0	100	100	Confident
185	P06493	KRISGKMALNHPYFNDLDNQIKKM	LIYDPA		274	24	NH2-KRISGKMALNHPYFNDLDNQIKKM-COOH			HeLa_recombinant_Neprosin_rep_1_HCD.mgf	HeLa_recombinant_Neprosin_rep_1_HCD.8286.8286.6	6	3076.12	477.921	6+	6+	2860.48	1	-2.4808	-0.00118522	PeptideShaker (0.0)	0	100	100	Confident
186	O00151	EGYEVVTVFPK	ERVTPP		319	11	NH2-EGYEVVTVFPK-COOH			HeLa_recombinant_Neprosin_rep_1_HCD.mgf	HeLa_recombinant_Neprosin_rep_1_HCD.9594.9594.2	2	3498.17	634.332	2+	2+	1266.65	0	0.310367	0.000196876	PeptideShaker (1.8576987867740762E-6)	0	57.3102	100	Confident
187	P04406	AKYDDIKKVVKQA	CRLEKP	SEGPLK	253	13	NH2-AKYDDIKKVVKQA-COOH			HeLa_recombinant_Neprosin_rep_1_HCD.mgf	HeLa_recombinant_Neprosin_rep_1_HCD.2657.2657.2	2	1164.66	753.434	2+	2+	1504.86	0	-5.04023	-0.0037975	PeptideShaker (0.0)	0	100	100	Confident
188	P04075, P09972	EEIAMATVTALRRTVPP	TQKFSH; PIKYTP	AVTGIT; AVPGVT	247; 247	17	NH2-EEIAMATVTALRRTVPP-COOH			HeLa_recombinant_Neprosin_rep_1_HCD.mgf	HeLa_recombinant_Neprosin_rep_1_HCD.12168.12168.3	3	4339.68	619.007	3+	3+	1854	0	-2.20262	-0.00136344	PeptideShaker (9.734390209984703E-5)	0	40.1169	98.9691	Confident
189	P61077	ALKRINKELSDLARD	M	PPAQCS	2	15	ace-ALKRINKELSDLARD-COOH	Acetylation of protein N-term(1)		HeLa_recombinant_Neprosin_rep_1_HCD.mgf	HeLa_recombinant_Neprosin_rep_1_HCD.11215.11215.4	4	4028.58	446.754	4+	4+	1783	0	-4.78712	-0.00213867	PeptideShaker (0.0)	0	100	100	Confident
190	P05141, P12236	KEQGVLSFWRGNLANVIRYFP	CVVRIP; CIVRIP	TQALNF; TQALNF	63; 63	21	NH2-KEQGVLSFWRGNLANVIRYFP-COOH			HeLa_recombinant_Neprosin_rep_1_HCD.mgf	HeLa_recombinant_Neprosin_rep_1_HCD.19250.19250.4	4	6861.51	624.336	4+	4+	2493.33	0	-4.50731	-0.00281409	PeptideShaker (5.3877507311947414E-5)	0	42.6859	100	Confident
191	P30084	ASGANFEYIIAEKRGKNNTVGLIQLNRP	PAWRPF	KALNAL	28	28	NH2-ASGANFEYIIAEKRGKNNTVGLIQLNRP-COOH			HeLa_recombinant_Neprosin_rep_1_HCD.mgf	HeLa_recombinant_Neprosin_rep_1_HCD.11100.11100.4	4	3990.17	769.422	4+	4+	3072.65	1	2.65664	0.0020434	PeptideShaker (0.0)	0	100	100	Confident
192	O00767	ILARIKRTGDGNYKSG	KVSKAA		344	16	NH2-ILARIKRTGDGNYKSG-COOH			HeLa_recombinant_Neprosin_rep_1_HCD.mgf	HeLa_recombinant_Neprosin_rep_1_HCD.653.653.2	2	439.347	874.988	2+	2+	1747.97	0	-4.59339	-0.00401918	PeptideShaker (0.0016478166429480937)	0	27.8309	99.0991	Doubtful
193	P14618	LEAVRMQHLIAREAEAAIYHLQLFEELRRLAPITSD	AKGDYP	PTEATA	372	36	NH2-LEAVRM<ox>QHLIAREAEAAIYHLQLFEELRRLAPITSD-COOH	Oxidation of M(6)		HeLa_recombinant_Neprosin_rep_1_HCD.mgf	HeLa_recombinant_Neprosin_rep_1_HCD.19277.19277.5	5	6872.69	844.855	5+	5+	4218.24	1	-0.477334	-0.000403182	PeptideShaker (0.0)	0	100	100	Confident
194	P04075	NMVTPGHACTQKFSHEE	GTLLKP	IAMATV	232	17	NH2-NMVTPGHAC<cmm>TQKFSHEE-COOH		Carbamidomethylation of C(9)	HeLa_recombinant_Neprosin_rep_1_HCD.mgf	HeLa_recombinant_Neprosin_rep_1_HCD.1842.1842.3	3	870.302	658.289	3+	3+	1971.86	0	-5.57308	-0.00366872	PeptideShaker (0.0)	0	100	100	Confident
195	Q9NZL9	CAIADAFNLPSSHLRPITDSP	TKYEMA	VLGAQR	263	21	NH2-C<cmm>AIADAFNLPSSHLRPITDSP-COOH		Carbamidomethylation of C(1)	HeLa_recombinant_Neprosin_rep_1_HCD.mgf	HeLa_recombinant_Neprosin_rep_1_HCD.12910.12910.3	3	4584.81	761.717	3+	3+	2281.12	1	4.62112	0.00351842	PeptideShaker (9.414422895876483E-5)	0	40.2621	98.9796	Confident
196	P06733	SEFFRSGKYDLDFKSP	GMDVAA	DDPSRY	249	16	NH2-SEFFRSGKYDLDFKSP-COOH			HeLa_recombinant_Neprosin_rep_1_HCD.mgf	HeLa_recombinant_Neprosin_rep_1_HCD.9537.9537.3	3	3475.15	641.647	3+	3+	1921.92	0	-1.29284	-0.00082955	PeptideShaker (2.134426159527011E-4)	0	36.7072	98.9691	Confident
197	P24941	LDEDGRSLLSQMLHYDPNKRISAKAALAHPFFQDVTKPVPHLRL	SKVVPP		255	44	NH2-LDEDGRSLLSQMLHYDPNKRISAKAALAHPFFQDVTKPVPHLRL-COOH			HeLa_recombinant_Neprosin_rep_1_HCD.mgf	HeLa_recombinant_Neprosin_rep_1_HCD.15788.15788.8	8	5539.91	629.089	8+	8+	5023.66	1	-2.4434	-0.00153681	PeptideShaker (0.0019342359767891683)	0	27.1349	100	Confident
198	P14314	SRCEYLMELMTPA	TSTTEP	ACPEPP	498	13	NH2-SRC<cmm>EYLMELMTPA-COOH		Carbamidomethylation of C(3)	HeLa_recombinant_Neprosin_rep_1_HCD.mgf	HeLa_recombinant_Neprosin_rep_1_HCD.13302.13302.2	2	4714.95	800.86	2+	2+	1599.71	0	-2.79052	-0.00223482	PeptideShaker (3.111452218465432E-4)	0	35.0704	99.0991	Doubtful
199	P04843	VEAERLVAGKLKKDTYIENEKLISGKRQELVTKIDHILDAL	LVLKSA		567	41	NH2-VEAERLVAGKLKKDTYIENEKLISGKRQELVTKIDHILDAL-COOH			HeLa_recombinant_Neprosin_rep_1_HCD.mgf	HeLa_recombinant_Neprosin_rep_1_HCD.16192.16192.6	6	5684.63	780.446	6+	6+	4675.63	1	0.736198	0.000574439	PeptideShaker (0.05752212389380531)	0	12.4017	93.5484	Confident
200	P18669	MQFLGDEETVRKAMEAVAAQGKAKK	LKPIKP		230	25	NH2-MQFLGDEETVRKAMEAVAAQGKAKK-COOH			HeLa_recombinant_Neprosin_rep_1_HCD.mgf	HeLa_recombinant_Neprosin_rep_1_HCD.12170.12170.6	6	4340.06	456.909	6+	6+	2735.41	0	-0.498203	-0.000227633	PeptideShaker (0.0066067653276955605)	0	21.8001	100	Confident
201	P31948	PHNHVLYSNRSAAYAKKGDYQKA	EAIKLD	YEDGCK	35	23	NH2-PHNHVLYSNRSAAYAKKGDYQKA-COOH			HeLa_recombinant_Neprosin_rep_1_HCD.mgf	HeLa_recombinant_Neprosin_rep_1_HCD.774.774.4	4	481.301	655.337	4+	4+	2617.31	0	1.92586	0.00126209	PeptideShaker (8.964305706915383E-4)	0	30.4748	93.8144	Doubtful
202	P0DPH7, P0DPH8, P68363, P68366, Q6PEY2, Q71U36, Q9BQE3, Q9H853, Q9NY65	YNSILTTHTTLEHSD	TAVVEP; TAVVEP; TAVVEP; TAVVEP; TAVVEP; TAVVEP; TAVVEP; TAMVQP; TAVVEP	CAFMVD; CAFMVD; CAFMVD; CAFMVD; CAFMVD; CAFMVD; CAFMVD; CAFMVD; CAFMVD	185; 185; 185; 185; 185; 185; 185; 124; 185	15	NH2-YNSILTTHTTLEHSD-COOH			HeLa_recombinant_Neprosin_rep_1_HCD.mgf	HeLa_recombinant_Neprosin_rep_1_HCD.5485.5485.2	2	2133.88	866.917	2+	2+	1730.81	1	2.5653	0.00222261	PeptideShaker (0.0)	0	100	100	Confident
203	P22626	REESGKPGAHVTVKKLFVGG	PKRAVA	IKEDTE	99	20	NH2-REESGKPGAHVTVKKLFVGG-COOH			HeLa_recombinant_Neprosin_rep_1_HCD.mgf	HeLa_recombinant_Neprosin_rep_1_HCD.2787.2787.4	4	1211.01	524.794	4+	4+	2095.15	0	-2.47396	-0.00129832	PeptideShaker (2.649474520886691E-4)	0	35.7684	95.8763	Confident
204	Q99471	VMEMMSQKIQQLTALGAAQATAKA	HAMKQA		131	24	NH2-VMEMMSQKIQQLTALGAAQATAKA-COOH			HeLa_recombinant_Neprosin_rep_1_HCD.mgf	HeLa_recombinant_Neprosin_rep_1_HCD.14528.14528.3	3	5119.26	840.774	3+	3+	2519.29	0	3.77078	0.00317036	PeptideShaker (4.954501397423471E-4)	0	33.05	93.8144	Doubtful
205	P12277	PFSNSHNALKLRFP	M	AEDEFP	2	14	NH2-PFSNSHNALKLRFP-COOH			HeLa_recombinant_Neprosin_rep_1_HCD.mgf	HeLa_recombinant_Neprosin_rep_1_HCD.7731.7731.2	2	2889.65	814.928	2+	2+	1626.86	1	-15.2044	-0.0123831	PeptideShaker (0.0)	0	100	100	Doubtful
206	P84103	LRSVWVARNPPGFAFVEFEDP	FGYYGP	RDAADA	36	21	NH2-LRSVWVARNPPGFAFVEFEDP-COOH			HeLa_recombinant_Neprosin_rep_1_HCD.mgf	HeLa_recombinant_Neprosin_rep_1_HCD.15877.15877.3	3	5566.43	811.743	3+	3+	2432.23	0	-8.00859	-0.00650097	PeptideShaker (9.760541384695471E-4)	0	30.1053	94.8454	Doubtful
207	P62857	VREGDVLTLLESEREARRLR	RNVKGP		50	20	NH2-VREGDVLTLLESEREARRLR-COOH			HeLa_recombinant_Neprosin_rep_1_HCD.mgf	HeLa_recombinant_Neprosin_rep_1_HCD.9685.9685.6	6	3530.12	400.394	6+	6+	2396.32	0	-1.29274	-0.000517608	PeptideShaker (5.622118664184605E-4)	0	32.501	100	Confident
208	O60701	DRVLIGGDETPEGQRAVQA	KDLKNP	LCAVYE	176	19	NH2-DRVLIGGDETPEGQRAVQA-COOH			HeLa_recombinant_Neprosin_rep_1_HCD.mgf	HeLa_recombinant_Neprosin_rep_1_HCD.5246.5246.3	3	2053.4	671.011	3+	3+	2010.01	0	-1.39925	-0.000938912	PeptideShaker (6.052409001207476E-4)	0	32.1807	92.7835	Doubtful
209	P22234	QIFGLSNHLVWSKLRASILNTWISLKQADKKIRECNL	SAQFAA		389	37	NH2-QIFGLSNHLVWSKLRASILNTWISLKQADKKIREC<cmm>NL-COOH		Carbamidomethylation of C(35)	HeLa_recombinant_Neprosin_rep_1_HCD.mgf	HeLa_recombinant_Neprosin_rep_1_HCD.19555.19555.6	6	6993.23	731.078	6+	6+	4379.41	1	3.84296	0.00280885	PeptideShaker (0.0)	0	100	100	Confident
210	P42025, P60709, P61163, P63261	EEHPVLLTEAP	QLQTFS; ELRVAP; QLQTFS; ELRVAP	LNPSKN; LNPKAN; LNPRKN; LNPKAN	104; 99; 104; 99	11	NH2-EEHPVLLTEAP-COOH			HeLa_recombinant_Neprosin_rep_1_HCD.mgf	HeLa_recombinant_Neprosin_rep_1_HCD.7074.7074.2	2	2674.63	617.818	2+	2+	1233.62	0	-2.6663	-0.00164729	PeptideShaker (9.15107791185171E-4)	0	30.3853	99.0991	Doubtful
211	P04075	NMVTPGHACTQKFSHEEIAMATVTALRRTVPP	GTLLKP	AVTGIT	232	32	NH2-NMVTPGHAC<cmm>TQKFSHEEIAMATVTALRRTVPP-COOH		Carbamidomethylation of C(9)	HeLa_recombinant_Neprosin_rep_1_HCD.mgf	HeLa_recombinant_Neprosin_rep_1_HCD.11633.11633.6	6	4165.66	592.634	6+	6+	3549.76	0	-1.15964	-0.000687244	PeptideShaker (0.0)	0	100	100	Confident
212	P31327	TQTISQGAIEKVKDATRKIAKA	ATLMLP	FAISGP	1212	22	NH2-TQTISQGAIEKVKDATRKIAKA-COOH			HeLa_recombinant_Neprosin_rep_1_HCD.mgf	HeLa_recombinant_Neprosin_rep_1_HCD.8594.8594.5	5	3171.73	472.275	5+	5+	2356.34	0	-2.85686	-0.00134923	PeptideShaker (5.155613936200181E-7)	0	62.8772	100	Confident
213	A6NHG4, P30046	ASILGKPADRVNVTVRP	RLCAAA; RLCAAA	GLAMAL; GLAMAL	28; 28	17	NH2-ASILGKPADRVNVTVRP-COOH			HeLa_recombinant_Neprosin_rep_1_HCD.mgf	HeLa_recombinant_Neprosin_rep_1_HCD.6029.6029.4	4	2320.81	449.015	4+	4+	1792.03	0	-1.41975	-0.000637488	PeptideShaker (0.0)	0	100	100	Confident
214	P18754	VEMMGKQLENRVVLSVSSGGQHTVLLVKDKEQS	EDAWSP		389	33	NH2-VEMMGKQLENRVVLSVSSGGQHTVLLVKDKEQS-COOH			HeLa_recombinant_Neprosin_rep_1_HCD.mgf	HeLa_recombinant_Neprosin_rep_1_HCD.11750.11750.6	6	4207.79	605.16	6+	6+	3624.9	0	5.75432	0.00348227	PeptideShaker (3.092075451246882E-4)	0	35.0975	100	Confident
215	P04040	LLVQDVVFTDEMAHFDRERIP	VGPRGP	ERVVHA	50	21	NH2-LLVQDVVFTDEMAHFDRERIP-COOH			HeLa_recombinant_Neprosin_rep_1_HCD.mgf	HeLa_recombinant_Neprosin_rep_1_HCD.15505.15505.4	4	5444.62	633.574	4+	4+	2529.27	1	-1.74622	-0.00110592	PeptideShaker (0.0)	0	100	100	Confident
216	P53999	PEGEMKPGRKGISLNPEQWSQLKEQISDIDDAVRKL	REYWMD		92	36	NH2-PEGEMKPGRKGISLNPEQWSQLKEQISDIDDAVRKL-COOH			HeLa_recombinant_Neprosin_rep_1_HCD.mgf	HeLa_recombinant_Neprosin_rep_1_HCD.16460.16460.6	6	5773.82	683.026	6+	6+	4091.11	1	-0.30579	-0.000208812	PeptideShaker (0.0)	0	100	100	Confident
217	P23588	KLNLKPRSTPKEDDSSASTSQSTRAASIFGGAKP	GPPQRP	VDTAAR	333	34	NH2-KLNLKPRSTPKEDDSSASTSQSTRAASIFGGAKP-COOH			HeLa_recombinant_Neprosin_rep_1_HCD.mgf	HeLa_recombinant_Neprosin_rep_1_HCD.5029.5029.5	5	1983.11	707.37	5+	5+	3531.83	0	-3.9395	-0.00278669	PeptideShaker (3.929052537045353E-4)	0	34.0571	99.1736	Confident
218	P08238, Q58FF7	DEIPPLEGDEDASRMEEVD	PNAAVP; PSDAVP		706; 579	19	NH2-DEIPPLEGDEDASRMEEVD-COOH			HeLa_recombinant_Neprosin_rep_1_HCD.mgf	HeLa_recombinant_Neprosin_rep_1_HCD.10194.10194.2	2	3693.48	1073.46	2+	2+	2144.91	0	-0.891357	-0.000956836	PeptideShaker (0.0)	0	100	100	Confident
219	P40227	AAVKTLNPKAEVARA	M	QAALAV	2	15	ace-AAVKTLNPKAEVARA-COOH	Acetylation of protein N-term(1)		HeLa_recombinant_Neprosin_rep_1_HCD.mgf	HeLa_recombinant_Neprosin_rep_1_HCD.5120.5120.3	3	2011.51	527.641	3+	3+	1579.9	0	-2.98656	-0.00157583	PeptideShaker (0.0)	0	100	100	Confident
220	Q14697	ETSVLVLRKPGINVASDWSIHLR	SFQHDP		922	23	NH2-ETSVLVLRKPGINVASDWSIHLR-COOH			HeLa_recombinant_Neprosin_rep_1_HCD.mgf	HeLa_recombinant_Neprosin_rep_1_HCD.12586.12586.5	5	4478.05	518.898	5+	5+	2589.44	0	6.55453	0.00340112	PeptideShaker (1.1195294891219985E-6)	0	59.5096	100	Confident
221	Q96CS3	VQDRLNEQEGVPSVFNPPPSRP	WNIEAA	LQVNTA	47	22	NH2-VQDRLNEQEGVPSVFNPPPSRP-COOH			HeLa_recombinant_Neprosin_rep_1_HCD.mgf	HeLa_recombinant_Neprosin_rep_1_HCD.8884.8884.3	3	3267.21	821.747	3+	3+	2461.23	1	-8.28784	-0.00680779	PeptideShaker (0.0)	0	100	100	Confident
222	Q969H8	MAYSKAAFERESDVPLKTEEFEVTKTAVAHRPGA	AEIEYA	FKAELS	121	34	NH2-MAYSKAAFERESDVPLKTEEFEVTKTAVAHRPGA-COOH			HeLa_recombinant_Neprosin_rep_1_HCD.mgf	HeLa_recombinant_Neprosin_rep_1_HCD.9382.9382.6	6	3428.93	628.653	6+	6+	3764.88	1	-3.02308	-0.00189997	PeptideShaker (0.0)	0	100	100	Confident
223	O60664	FAPGITEKAPEEK	TWLVGP	K	421	13	NH2-FAPGITEKAPEEK-COOH			HeLa_recombinant_Neprosin_rep_1_HCD.mgf	HeLa_recombinant_Neprosin_rep_1_HCD.2796.2796.3	3	1213.53	472.915	3+	3+	1415.73	0	-4.7392	-0.00224125	PeptideShaker (0.0)	0	100	100	Confident
224	Q08380	SDYRYYPYQSFQTP	DYFQAP	QHPSFL	451	14	NH2-SDYRYYPYQSFQTP-COOH			HeLa_recombinant_Neprosin_rep_1_HCD.mgf	HeLa_recombinant_Neprosin_rep_1_HCD.9975.9975.2	2	3623.47	907.906	2+	2+	1813.79	0	1.75256	0.00159115	PeptideShaker (0.004740834386852085)	0	23.2415	97.2973	Doubtful
225	Q01105	IEHIDEVQNEIDRLNEQA	KEQQEA	SEEILK	45	18	NH2-IEHIDEVQNEIDRLNEQA-COOH			HeLa_recombinant_Neprosin_rep_1_HCD.mgf	HeLa_recombinant_Neprosin_rep_1_HCD.10512.10512.3	3	3797.42	722.35	3+	3+	2164.04	0	-4.81919	-0.00348116	PeptideShaker (3.253472663764941E-4)	0	34.8765	95.8763	Confident
226	Q09666	KVKMPKFSMPGFKGEGP	WHLKMP, WHLKMP, WHLKMP, WHLKMP, WHLKMP, WHLKMP, WHLKMP, WHLKMP, WHLKMP, WHLKMP, WHLKMP	EVDVKL, EVDMNL, DGDVKL, DVDVNL, EVDVTL, DVDVNL, EVDVNL, DVDVNL, DVDVTL, DVDVNL, DVDVSL	1384, 1512, 2640, 3024, 3604, 3806, 4062, 4190, 4318, 4654, 4782	17	NH2-KVKMPKFSMPGFKGEGP-COOH			HeLa_recombinant_Neprosin_rep_1_HCD.mgf	HeLa_recombinant_Neprosin_rep_1_HCD.8364.8364.4	4	3099.95	467.248	4+	4+	1863.97	1	-8.45428	-0.00394816	PeptideShaker (5.485573228116992E-4)	0	32.6078	93.8776	Doubtful
227	O60664	SEYAHRGLDKLEENLPILQQP	PQIASA	TEKVLA	93	21	NH2-SEYAHRGLDKLEENLPILQQP-COOH			HeLa_recombinant_Neprosin_rep_1_HCD.mgf	HeLa_recombinant_Neprosin_rep_1_HCD.11823.11823.3	3	4232.72	817.43	3+	3+	2449.26	0	3.1922	0.00260939	PeptideShaker (9.076469253460405E-5)	0	40.4208	98.9691	Confident
228	Q9UII2	GSDQSENVDRGAGSIREAGGAFGKREQA	MQARGF	EEERYF	26	28	NH2-GSDQSENVDRGAGSIREAGGAFGKREQA-COOH			HeLa_recombinant_Neprosin_rep_1_HCD.mgf	HeLa_recombinant_Neprosin_rep_1_HCD.4378.4378.3	3	1761.32	950.451	3+	3+	2848.34	0	-4.73562	-0.004501	PeptideShaker (4.0852068230519146E-4)	0	33.8879	95.8763	Confident
229	Q15393	EVSKKLEDIRTRYAF	LDRTPP		1203	15	NH2-EVSKKLEDIRTRYAF-COOH			HeLa_recombinant_Neprosin_rep_1_HCD.mgf	HeLa_recombinant_Neprosin_rep_1_HCD.6519.6519.2	2	2487.79	928.009	2+	2+	1854	0	1.59276	0.0014781	PeptideShaker (0.010276089685992798)	0	19.8817	97.2973	Doubtful
230	P36871	LISIALKVSQLQERTGRTAP	QVMLAP	TVIT	539	20	NH2-LISIALKVSQLQERTGRTAP-COOH			HeLa_recombinant_Neprosin_rep_1_HCD.mgf	HeLa_recombinant_Neprosin_rep_1_HCD.10002.10002.3	3	3632.56	727.761	3+	3+	2180.26	0	-1.44463	-0.00105135	PeptideShaker (1.7529964286681846E-5)	0	47.5622	100	Confident
231	P06733	VEKGVPLYRHIADLAGNSEVILP	VCKAGA	VPAFNV	124	23	NH2-VEKGVPLYRHIADLAGNSEVILP-COOH			HeLa_recombinant_Neprosin_rep_1_HCD.mgf	HeLa_recombinant_Neprosin_rep_1_HCD.14079.14079.3	3	4969.01	830.793	3+	3+	2489.36	0	-2.42058	-0.002011	PeptideShaker (2.255121945719215E-5)	0	46.4683	100	Confident
232	P07108	EEVRHLKTKPSDEEMLFIYGHYKQATVGDINTERP	EFEKAA	GMLDFT	11	35	NH2-EEVRHLKTKPSDEEMLFIYGHYKQATVGDINTERP-COOH			HeLa_recombinant_Neprosin_rep_1_HCD.mgf	HeLa_recombinant_Neprosin_rep_1_HCD.9998.9998.5	5	3630.94	827.216	5+	5+	4130.05	1	-2.95955	-0.0024476	PeptideShaker (0.0)	0	100	100	Confident
233	LAM001	SSGTGGFHTTTQMGSGHFP	GGEIYD	TEGYGK	280	19	NH2-SSGTGGFHTTTQMGSGHFP-COOH			HeLa_recombinant_Neprosin_rep_1_HCD.mgf	HeLa_recombinant_Neprosin_rep_1_HCD.6154.6154.2	2	2359.9	947.404	2+	2+	1892.81	0	-9.80787	-0.00929211	PeptideShaker (5.977229601518026E-4)	0	32.235	99.0991	Doubtful
234	O15371	QDEGNSFNSPRNLA	TANEPP	MEATYI	300	14	NH2-QDEGNSFNSPRNLA-COOH			HeLa_recombinant_Neprosin_rep_1_HCD.mgf	HeLa_recombinant_Neprosin_rep_1_HCD.3844.3844.2	2	1579.44	774.852	2+	2+	1547.7	0	-4.058	-0.00314436	PeptideShaker (0.0)	0	100	100	Confident
235	P36578	IRPDIVNFVHTNLRKNNRQPYAVSELAGHQTSAESWGTGRAVA	AVFKAP	RIPRVR	32	43	NH2-IRPDIVNFVHTNLRKNNRQPYAVSELAGHQTSAESWGTGRAVA-COOH			HeLa_recombinant_Neprosin_rep_1_HCD.mgf	HeLa_recombinant_Neprosin_rep_1_HCD.11452.11452.5	5	4106.33	953.092	5+	5+	4759.44	1	-4.75943	-0.00453525	PeptideShaker (0.003919975278404083)	0	24.0672	96.6942	Confident
236	P04075	NMVTPGHACTQKFSHEEIAMATVTALRRTVPP	GTLLKP	AVTGIT	232	32	NH2-NMVTPGHAC<cmm>TQKFSHEEIAMATVTALRRTVPP-COOH		Carbamidomethylation of C(9)	HeLa_recombinant_Neprosin_rep_1_HCD.mgf	HeLa_recombinant_Neprosin_rep_1_HCD.11495.11495.4	4	4120.33	888.446	4+	4+	3549.76	0	-3.14508	-0.00279424	PeptideShaker (0.0)	0	100	100	Confident
237	P12074	SSGAHGEEGSARMWKTLTFFVALPGVAVSMLNVYLKSHHGEHERP	QLGRPM	EFIAYP	25	45	NH2-SSGAHGEEGSARMWKTLTFFVALPGVAVSMLNVYLKSHHGEHERP-COOH			HeLa_recombinant_Neprosin_rep_1_HCD.mgf	HeLa_recombinant_Neprosin_rep_1_HCD.22879.22879.9	9	9138.06	547.724	9+	9+	4919.44	1	2.58326	0.00141462	PeptideShaker (0.0)	0	100	100	Confident
238	Q5SSJ5	KEASYSLIRKYVSQYYPKLRVDIRP	TRLCEP	QLLKNA	274	25	NH2-KEASYSLIRKYVSQYYPKLRVDIRP-COOH			HeLa_recombinant_Neprosin_rep_1_HCD.mgf	HeLa_recombinant_Neprosin_rep_1_HCD.13480.13480.6	6	4774.88	513.122	6+	6+	3071.69	1	-1.67392	-0.000858649	PeptideShaker (0.0)	0	100	100	Confident
239	P00558	MKNNQITNNQRIKAAVP	VDFNVP	SIKFCL	29	17	NH2-M<ox>KNNQITNNQRIKAAVP-COOH	Oxidation of M(1)		HeLa_recombinant_Neprosin_rep_1_HCD.mgf	HeLa_recombinant_Neprosin_rep_1_HCD.2591.2591.2	2	1142.14	978.519	2+	2+	1955.04	0	-6.85865	-0.00671136	PeptideShaker (0.0013990660648318023)	0	28.5416	99.0991	Doubtful
240	P68104, Q5VTE0	LRLPLQDVYKIGGIGTVPVGRVETGVLKP	RPTDKP; RPTDKP	GMVVTF; GMVVTF	246; 246	29	NH2-LRLPLQDVYKIGGIGTVPVGRVETGVLKP-COOH			HeLa_recombinant_Neprosin_rep_1_HCD.mgf	HeLa_recombinant_Neprosin_rep_1_HCD.15279.15279.5	5	5365.79	615.768	5+	5+	3073.8	0	-0.0218042	-1.34263e-05	PeptideShaker (4.3572984749455336E-4)	0	33.6078	99.1736	Confident
241	O60814, P06899, P57053	REIQTAVRLLLPGELAKHAVSEGTKAVTKYTSAK	RSTITS; RSTITS; RSTITS		93; 93; 93	34	NH2-REIQTAVRLLLPGELAKHAVSEGTKAVTKYTSAK-COOH			HeLa_recombinant_Neprosin_rep_1_HCD.mgf	HeLa_recombinant_Neprosin_rep_1_HCD.13436.13436.6	6	4761.22	612.017	6+	6+	3665.06	1	-2.38835	-0.00146131	PeptideShaker (0.0)	0	100	100	Confident
242	Q06830	FQFTDKHGEVCPAGWKPGSDTIKPDVQKSKEYFSKQK	LRLVQA		163	37	NH2-FQFTDKHGEVC<cmm>PAGWKPGSDTIKPDVQKSKEYFSKQK-COOH		Carbamidomethylation of C(11)	HeLa_recombinant_Neprosin_rep_1_HCD.mgf	HeLa_recombinant_Neprosin_rep_1_HCD.8352.8352.4	4	3096.39	1075.54	4+	4+	4297.13	1	3.08638	0.00331875	PeptideShaker (3.138140965292161E-5)	0	45.0333	100	Doubtful
243	P21333, Q14315	EEIVDPNVDEHSVMTYLSQFPKAKLKPGAP	PQVITP; PQVIAP	LRPKLN; VRSKQL	245; 238	30	NH2-EEIVDPNVDEHSVMTYLSQFPKAKLKPGAP-COOH			HeLa_recombinant_Neprosin_rep_1_HCD.mgf	HeLa_recombinant_Neprosin_rep_1_HCD.15372.15372.5	5	5399.56	668.945	5+	5+	3338.69	1	0.0690749	4.61935e-05	PeptideShaker (0.003802759357616518)	0	24.199	96.6942	Confident
244	P09661	VKLTAELIEQAAQYTNAVRDRELDLRGYKIP	M	VIENLG	2	31	NH2-VKLTAELIEQAAQYTNAVRDRELDLRGYKIP-COOH			HeLa_recombinant_Neprosin_rep_1_HCD.mgf	HeLa_recombinant_Neprosin_rep_1_HCD.17192.17192.5	5	6036.15	715.598	5+	5+	3572.93	0	5.62157	0.00402276	PeptideShaker (0.0)	0	100	100	Confident
245	P06733	ALVSKKLNVTEQEKIDKLMIEMDGTENKSKFGANAILGVSLAVCKAGA	NKTIAP	VEKGVP	76	48	NH2-ALVSKKLNVTEQEKIDKLMIEMDGTENKSKFGANAILGVSLAVC<cmm>KAGA-COOH		Carbamidomethylation of C(44)	HeLa_recombinant_Neprosin_rep_1_HCD.mgf	HeLa_recombinant_Neprosin_rep_1_HCD.15464.15464.5	5	5432.43	1024.95	5+	5+	5118.71	1	-1.43591	-0.00147145	PeptideShaker (0.002887089688068788)	0	25.3954	97.5207	Confident
246	P55084	CAAGGQGHAMIVEAYPK	YGLVAA		458	17	NH2-C<cmm>AAGGQGHAMIVEAYPK-COOH		Carbamidomethylation of C(1)	HeLa_recombinant_Neprosin_rep_1_HCD.mgf	HeLa_recombinant_Neprosin_rep_1_HCD.4123.4123.2	2	1679.19	880.412	2+	2+	1758.82	0	-4.75471	-0.00418613	PeptideShaker (0.0)	0	100	100	Confident
247	P14625	EFDGKRFQNVAKEGVKFDESEKTKESREA	CIQALP	VEKEFE	582	29	NH2-EFDGKRFQNVAKEGVKFDESEKTKESREA-COOH			HeLa_recombinant_Neprosin_rep_1_HCD.mgf	HeLa_recombinant_Neprosin_rep_1_HCD.5453.5453.7	7	2123.6	484.96	7+	7+	3387.67	0	-0.904267	-0.000438533	PeptideShaker (0.0)	0	100	100	Confident
248	O15027	LAPGPPPQDLAAYYYYRP	PQPVPA	LYDAYQ	1147	18	NH2-LAPGPPPQDLAAYYYYRP-COOH			HeLa_recombinant_Neprosin_rep_1_HCD.mgf	HeLa_recombinant_Neprosin_rep_1_HCD.13230.13230.2	2	4689.51	1026.51	2+	2+	2051.02	0	-1.20399	-0.00123591	PeptideShaker (4.7120590307907144E-7)	0	63.2679	100	Confident
249	P13010	AEVTTKSQIPLSKIKTLFPLIEAKKKDQVTA	NMLNPP	QEIFQD	520	31	NH2-AEVTTKSQIPLSKIKTLFPLIEAKKKDQVTA-COOH			HeLa_recombinant_Neprosin_rep_1_HCD.mgf	HeLa_recombinant_Neprosin_rep_1_HCD.11915.11915.4	4	4262.66	857.505	4+	4+	3424.99	1	-0.54495	-0.000467161	PeptideShaker (2.5600182045738993E-5)	0	45.9176	100	Confident
250	P00558	VGVFEWEAFARGTKA	IVWNGP	LMDEVV	340	15	NH2-VGVFEWEAFARGTKA-COOH			HeLa_recombinant_Neprosin_rep_1_HCD.mgf	HeLa_recombinant_Neprosin_rep_1_HCD.12694.12694.3	3	4517.72	556.622	3+	3+	1666.85	0	-0.754905	-0.000420198	PeptideShaker (0.0)	0	100	100	Confident
251	P51648	ILPIVPVKNVDEAINFINEREKP	EEIFGP	LALYVF	336	23	NH2-ILPIVPVKNVDEAINFINEREKP-COOH			HeLa_recombinant_Neprosin_rep_1_HCD.mgf	HeLa_recombinant_Neprosin_rep_1_HCD.16621.16621.4	4	5831.36	662.631	4+	4+	2646.47	0	7.30281	0.00483903	PeptideShaker (0.0)	0	100	100	Confident
252	P09651	AMNARPHKVDGRVVEP	VEEVDA	KRAVSR	71	16	NH2-AMNARPHKVDGRVVEP-COOH			HeLa_recombinant_Neprosin_rep_1_HCD.mgf	HeLa_recombinant_Neprosin_rep_1_HCD.1082.1082.3	3	606.169	592.647	3+	3+	1774.93	0	-4.54505	-0.00269362	PeptideShaker (1.1288276853568923E-6)	0	59.4737	100	Confident
253	P27348	ELSNEERNLLSVAYKNVVGGRRSAWRVISS	VTEQGA	IEQKTD	35	30	NH2-ELSNEERNLLSVAYKNVVGGRRSAWRVISS-COOH			HeLa_recombinant_Neprosin_rep_1_HCD.mgf	HeLa_recombinant_Neprosin_rep_1_HCD.14635.14635.5	5	5152.58	678.966	5+	5+	3388.8	1	-1.07905	-0.000732426	PeptideShaker (7.629171228098039E-4)	0	31.1752	99.1736	Confident
254	P26640	GEDPDGRYWVSGRNEAEAREKAA	DPAVPP	KEFGVS	746	23	NH2-GEDPDGRYWVSGRNEAEAREKAA-COOH			HeLa_recombinant_Neprosin_rep_1_HCD.mgf	HeLa_recombinant_Neprosin_rep_1_HCD.4111.4111.5	5	1675.24	513.442	5+	5+	2562.18	0	-4.77582	-0.00245212	PeptideShaker (0.0)	0	100	100	Confident
255	P62081	MFSSSAKIVKPNGEKP		DEFESG	1	16	NH2-MFSSSAKIVKPNGEKP-COOH			HeLa_recombinant_Neprosin_rep_1_HCD.mgf	HeLa_recombinant_Neprosin_rep_1_HCD.2789.2789.4	4	1211.71	430.731	4+	4+	1718.9	0	-3.61722	-0.00155805	PeptideShaker (2.0803030815546458E-4)	0	36.8187	98.9691	Confident
256	P38646	AYFNDSQRQATKDAGQISGLNVLRVINEP	AVITVP	TAAALA	195	29	NH2-AYFNDSQRQATKDAGQISGLNVLRVINEP-COOH			HeLa_recombinant_Neprosin_rep_1_HCD.mgf	HeLa_recombinant_Neprosin_rep_1_HCD.13528.13528.3	3	4790.58	1069.22	3+	3+	3203.63	1	-1.99554	-0.002133	PeptideShaker (0.0)	0	100	100	Confident
257	Q9NX18	EIFENEVMALLRDFAKNKNKEQRLRAP	EAKPAP	DLEYLF	130	27	NH2-EIFENEVMALLRDFAKNKNKEQRLRAP-COOH			HeLa_recombinant_Neprosin_rep_1_HCD.mgf	HeLa_recombinant_Neprosin_rep_1_HCD.16478.16478.6	6	5780.66	544.299	6+	6+	3258.73	1	4.80062	0.00261215	PeptideShaker (0.0)	0	100	100	Confident
258	P50454	LERLEKLLTKEQLKIWMGKMQKKAVAISLP	PHHVEP	KGVVEV	278	30	NH2-LERLEKLLTKEQLKIWMGKMQKKAVAISLP-COOH			HeLa_recombinant_Neprosin_rep_1_HCD.mgf	HeLa_recombinant_Neprosin_rep_1_HCD.14658.14658.6	6	5160.31	588.184	6+	6+	3522.06	1	-0.342882	-0.00020162	PeptideShaker (0.008849557522123894)	0	20.5308	100	Confident
259	Q9Y237	VFTDPPVKTKFGYHIIMVEGRK	SGMDKP		110	22	NH2-VFTDPPVKTKFGYHIIMVEGRK-COOH			HeLa_recombinant_Neprosin_rep_1_HCD.mgf	HeLa_recombinant_Neprosin_rep_1_HCD.8619.8619.6	6	3178.75	428.071	6+	6+	2561.38	1	-2.17885	-0.000932338	PeptideShaker (3.252255182211876E-4)	0	34.8782	100	Confident
260	P13073	AHESVVKSEDFSLPA	TSVCVR	YMDRRD	23	15	NH2-AHESVVKSEDFSLPA-COOH			HeLa_recombinant_Neprosin_rep_1_HCD.mgf	HeLa_recombinant_Neprosin_rep_1_HCD.6832.6832.2	2	2593.66	808.398	2+	2+	1614.79	0	-4.40209	-0.00355866	PeptideShaker (1.5963560512536717E-4)	0	37.9687	99.1071	Doubtful
261	Q96AE4	ERIAQITGPPDRCQHAA	DDGTTP	EIITDL	320	17	NH2-ERIAQITGPPDRC<cmm>QHAA-COOH		Carbamidomethylation of C(13)	HeLa_recombinant_Neprosin_rep_1_HCD.mgf	HeLa_recombinant_Neprosin_rep_1_HCD.2100.2100.3	3	960.047	640.652	3+	3+	1918.94	0	-3.95915	-0.00253645	PeptideShaker (3.142776328608693E-5)	0	45.0269	100	Confident
262	P62888	PGDSDIIRSMPEQTGEK	TLAIID		99	17	NH2-PGDSDIIRSMPEQTGEK-COOH			HeLa_recombinant_Neprosin_rep_1_HCD.mgf	HeLa_recombinant_Neprosin_rep_1_HCD.4691.4691.3	3	1870.82	620.629	3+	3+	1858.87	0	-4.50374	-0.00279516	PeptideShaker (0.0)	0	100	100	Confident
263	Q13283	VSEIQEEKPEPVLEETAPEDAQKSSSPAPA	EPEQEP	DIAQTV	207	30	NH2-VSEIQEEKPEPVLEETAPEDAQKSSSPAPA-COOH			HeLa_recombinant_Neprosin_rep_1_HCD.mgf	HeLa_recombinant_Neprosin_rep_1_HCD.7184.7184.3	3	2713	1065.19	3+	3+	3191.54	1	-1.23335	-0.00131334	PeptideShaker (8.542637475036357E-4)	0	30.6841	91.7526	Doubtful
264	P22061	VVPQALIDQLKPGGRLILP	VGAAAP	VGPAGG	164	19	NH2-VVPQALIDQLKPGGRLILP-COOH			HeLa_recombinant_Neprosin_rep_1_HCD.mgf	HeLa_recombinant_Neprosin_rep_1_HCD.16270.16270.2	2	5707.08	1014.12	2+	2+	2026.23	0	-3.59193	-0.00364266	PeptideShaker (8.859129890369818E-7)	0	60.5261	100	Confident
265	P14618	LEAVRMQHLIAREAEAAIYHLQLFEELRRLAPITSD	AKGDYP	PTEATA	372	36	NH2-LEAVRMQHLIAREAEAAIYHLQLFEELRRLAPITSD-COOH			HeLa_recombinant_Neprosin_rep_1_HCD.mgf	HeLa_recombinant_Neprosin_rep_1_HCD.21171.21171.7	7	7839.01	601.473	7+	7+	4202.24	1	3.97618	0.00239098	PeptideShaker (0.0019342359767891683)	0	27.1349	100	Confident
266	Q15084	VEDDIDLSDVELDDLGKDEL	RDGELP		421	20	NH2-VEDDIDLSDVELDDLGKDEL-COOH			HeLa_recombinant_Neprosin_rep_1_HCD.mgf	HeLa_recombinant_Neprosin_rep_1_HCD.15812.15812.2	2	5546.89	1124.02	2+	2+	2246.03	0	-2.48971	-0.0027985	PeptideShaker (7.999794291003947E-6)	0	50.9692	100	Confident
267	P12270	AMAGNKSTPRASIRP	SKVTAA	MVTPAT	1685	15	NH2-AMAGNKSTPRASIRP-COOH			HeLa_recombinant_Neprosin_rep_1_HCD.mgf	HeLa_recombinant_Neprosin_rep_1_HCD.875.875.4	4	531.843	389.963	4+	4+	1555.83	0	-0.566955	-0.000221092	PeptideShaker (2.811344192694168E-5)	0	45.5109	100	Confident
268	P61978	LRTDYNASVSVPDSSGP	GKNIKA	ERILSI	68	17	NH2-LRTDYNASVSVPDSSGP-COOH			HeLa_recombinant_Neprosin_rep_1_HCD.mgf	HeLa_recombinant_Neprosin_rep_1_HCD.6373.6373.2	2	2436.32	882.92	2+	2+	1763.83	0	-4.14306	-0.003658	PeptideShaker (6.375992263796054E-5)	0	41.9545	100	Confident
269	P00568	REVQQGEEFERRIGQP	LIDGYP	TLLLYV	97	16	NH2-REVQQGEEFERRIGQP-COOH			HeLa_recombinant_Neprosin_rep_1_HCD.mgf	HeLa_recombinant_Neprosin_rep_1_HCD.3559.3559.3	3	1476.15	653.332	3+	3+	1956.98	0	-1.93174	-0.00126207	PeptideShaker (3.5269975631653196E-4)	0	34.5259	95.8763	Confident
270	P07237	KMDSTANEVEAVKVHSFPTLKFFPA	ENIVIA	SADRTV	424	25	NH2-KMDSTANEVEAVKVHSFPTLKFFPA-COOH			HeLa_recombinant_Neprosin_rep_1_HCD.mgf	HeLa_recombinant_Neprosin_rep_1_HCD.13414.13414.4	4	4754.94	699.111	4+	4+	2792.42	0	-2.75513	-0.00192615	PeptideShaker (0.0)	0	100	100	Confident
271	P49327	LLIGSTKSNMGHPEPA	ATRQEP	SGLAAL	320	16	NH2-LLIGSTKSNMGHPEPA-COOH			HeLa_recombinant_Neprosin_rep_1_HCD.mgf	HeLa_recombinant_Neprosin_rep_1_HCD.4221.4221.2	2	1711.24	826.421	2+	2+	1650.84	0	-7.97739	-0.00659274	PeptideShaker (0.00224817219884247)	0	26.4817	98.1982	Doubtful
272	Q8IXM3	AIEKDFKDGTFDPDNLEKYGFEPTQEGKLFQLYPRNFLR	SEAVAP		99	39	NH2-AIEKDFKDGTFDPDNLEKYGFEPTQEGKLFQLYPRNFLR-COOH			HeLa_recombinant_Neprosin_rep_1_HCD.mgf	HeLa_recombinant_Neprosin_rep_1_HCD.16477.16477.6	6	5780.44	778.731	6+	6+	4665.32	1	4.98761	0.00388316	PeptideShaker (0.0)	0	100	100	Confident
273	P50991	IRTSLGPKGMDKMIQDGKGDVTITNDGATILKQMQVLHPA	KAVADA	ARMLVE	48	40	NH2-IRTSLGPKGMDKMIQDGKGDVTITNDGATILKQMQVLHPA-COOH			HeLa_recombinant_Neprosin_rep_1_HCD.mgf	HeLa_recombinant_Neprosin_rep_1_HCD.14266.14266.6	6	5031.57	713.881	6+	6+	4277.23	0	2.22822	0.00159068	PeptideShaker (7.654037504783774E-5)	0	41.1611	100	Confident
274	P04908, Q7L7L0, Q93077	IRNDEELNKLLGRVTIAQGGVLPNIQAVLLPKKTESHHKAKGK	RHLQLA; RHLQLA; RHLQLA		88; 88; 88	43	NH2-IRNDEELNKLLGRVTIAQGGVLPNIQAVLLPKKTESHHKAKGK-COOH			HeLa_recombinant_Neprosin_rep_1_HCD.mgf	HeLa_recombinant_Neprosin_rep_1_HCD.14470.14470.8	8	5100.41	590.218	8+	8+	4712.69	1	-1.89293	-0.00111701	PeptideShaker (0.0)	0	100	100	Confident
275	Q16630	HLPGPPPGAPPPAPHVNP	TLAPPP	AFFPPP	342	18	NH2-HLPGPPPGAPPPAPHVNP-COOH			HeLa_recombinant_Neprosin_rep_1_HCD.mgf	HeLa_recombinant_Neprosin_rep_1_HCD.5843.5843.2	2	2256.88	875.462	2+	2+	1747.92	1	-5.38007	-0.00470737	PeptideShaker (1.4285346948221333E-4)	0	38.4511	99.0991	Doubtful
276	P10809	AKDVKFGADARALMLQGVDLLADA	HLTRAY	VAVTMG	27	24	NH2-AKDVKFGADARALMLQGVDLLADA-COOH			HeLa_recombinant_Neprosin_rep_1_HCD.mgf	HeLa_recombinant_Neprosin_rep_1_HCD.17635.17635.3	3	6203.3	830.107	3+	3+	2487.32	0	-6.50773	-0.00540215	PeptideShaker (1.605548776571832E-4)	0	37.9438	97.9381	Confident
277	P13639	IEDVPCGNIVGLVGVDQFLVKTGTITTFEHAHNMRVMKFSVSPVVRVA	GRYVEP	VEAKNP	461	48	NH2-IEDVPC<cmm>GNIVGLVGVDQFLVKTGTITTFEHAHNMRVMKFSVSPVVRVA-COOH		Carbamidomethylation of C(6)	HeLa_recombinant_Neprosin_rep_1_HCD.mgf	HeLa_recombinant_Neprosin_rep_1_HCD.19411.19411.7	7	6935.98	753.545	7+	7+	5266.75	1	2.97769	0.00224339	PeptideShaker (0.0)	0	100	100	Confident
278	P11021	EEISAMVLTKMKET	TKTFAP	AEAYLG	143	14	NH2-EEISAMVLTKMKET-COOH			HeLa_recombinant_Neprosin_rep_1_HCD.mgf	HeLa_recombinant_Neprosin_rep_1_HCD.10273.10273.2	2	3720.73	805.408	2+	2+	1608.81	0	-5.23178	-0.00421374	PeptideShaker (4.110891208121247E-8)	0	73.8606	100	Confident
279	P60709	LVVDNGSGMCKAGFAGDDAPRAVFP	DDDIAA	SIVGRP	8	25	NH2-LVVDNGSGM<ox>C<cmm>KAGFAGDDAPRAVFP-COOH	Oxidation of M(9)	Carbamidomethylation of C(10)	HeLa_recombinant_Neprosin_rep_1_HCD.mgf	HeLa_recombinant_Neprosin_rep_1_HCD.10162.10162.3	3	3683.84	856.398	3+	3+	2566.19	0	-8.44314	-0.00723075	PeptideShaker (0.0)	0	100	100	Confident
280	P14314	MKYEQGTGCWQGP	HDKFSA	NRSTTV	463	13	NH2-MKYEQGTGC<cmm>WQGP-COOH		Carbamidomethylation of C(9)	HeLa_recombinant_Neprosin_rep_1_HCD.mgf	HeLa_recombinant_Neprosin_rep_1_HCD.4992.4992.2	2	1971.4	771.329	2+	2+	1540.64	0	-0.784715	-0.000605274	PeptideShaker (0.0011859966145187548)	0	29.2592	99.0991	Doubtful
281	Q15233	TMEGIGAIGGTPPAFNRAAPG	RFGQAA	AEFAPN	440	21	NH2-TM<ox>EGIGAIGGTPPAFNRAAPG-COOH	Oxidation of M(2)		HeLa_recombinant_Neprosin_rep_1_HCD.mgf	HeLa_recombinant_Neprosin_rep_1_HCD.9284.9284.2	2	3400.05	1001.5	2+	2+	1999.98	1	-1.34527	-0.00134661	PeptideShaker (0.0)	0	100	100	Confident
282	P80723	KAEPEKTEGAAEAKAEPP	AKEEAP	KAPEQE	84	18	NH2-KAEPEKTEGAAEAKAEPP-COOH			HeLa_recombinant_Neprosin_rep_1_HCD.mgf	HeLa_recombinant_Neprosin_rep_1_HCD.713.713.2	2	458.653	926.961	2+	2+	1851.92	0	-7.01272	-0.00650056	PeptideShaker (5.805015963793901E-4)	0	32.362	99.0991	Doubtful
283	P04792	KLATQSNEITIPVTFESRAQLGGPEAAKSDETAAK	VEAPMP		171	35	NH2-KLATQSNEITIPVTFESRAQLGGPEAAKSDETAAK-COOH			HeLa_recombinant_Neprosin_rep_1_HCD.mgf	HeLa_recombinant_Neprosin_rep_1_HCD.9792.9792.4	4	3561.92	915.478	4+	4+	3657.88	0	-0.540629	-0.000494934	PeptideShaker (0.0)	0	100	100	Confident
284	P14625	DDEVDVDGTVEEDLGKSREGSRTDDEVVQREEEA	FGSVRA	IQLDGL	22	34	NH2-DDEVDVDGTVEEDLGKSREGSRTDDEVVQREEEA-COOH			HeLa_recombinant_Neprosin_rep_1_HCD.mgf	HeLa_recombinant_Neprosin_rep_1_HCD.8786.8786.4	4	3235.57	952.921	4+	4+	3806.68	1	-8.26161	-0.00787066	PeptideShaker (0.0)	0	100	100	Confident
285	O00425, Q9Y6M1	KEEVKLEAHIRVP	ENFVSP; ENFFNP	SFAAGR; SSTAGR	483; 505	13	NH2-KEEVKLEAHIRVP-COOH			HeLa_recombinant_Neprosin_rep_1_HCD.mgf	HeLa_recombinant_Neprosin_rep_1_HCD.4796.4796.4	4	1904.92	387.727	4+	4+	1546.88	0	-4.01459	-0.00155657	PeptideShaker (4.1224125677518507E-7)	0	63.8485	100	Confident
286	Q99497	PVQCSRDVVICPDASLEDAKKEGP	GLAGKD	YDVVVL	43	24	NH2-PVQC<cmm>SRDVVIC<cmm>PDASLEDAKKEGP-COOH		Carbamidomethylation of C(4, 11)	HeLa_recombinant_Neprosin_rep_1_HCD.mgf	HeLa_recombinant_Neprosin_rep_1_HCD.6873.6873.4	4	2607.23	668.325	4+	4+	2669.28	0	-2.42884	-0.00162326	PeptideShaker (8.438892506356586E-5)	0	40.7371	100	Confident
287	P15121	RIKAIAAKHNKTTAQVLIRFP	SLLEDP	MQRNLV	233	21	NH2-RIKAIAAKHNKTTAQVLIRFP-COOH			HeLa_recombinant_Neprosin_rep_1_HCD.mgf	HeLa_recombinant_Neprosin_rep_1_HCD.4971.4971.5	5	1964.07	476.092	5+	5+	2375.43	0	-2.09943	-0.000999522	PeptideShaker (0.0)	0	100	100	Confident
288	P04406	AGAGIALNDHFVKLISWYDNEFGYSNRVVDLMAHMASKE	HSSTFD		297	39	NH2-AGAGIALNDHFVKLISWYDNEFGYSNRVVDLMAHMASKE-COOH			HeLa_recombinant_Neprosin_rep_1_HCD.mgf	HeLa_recombinant_Neprosin_rep_1_HCD.21241.21241.5	5	7880.76	874.628	5+	5+	4368.11	0	-1.5176	-0.00132734	PeptideShaker (0.0)	0	100	100	Confident
289	P06733	LRIEEELGSKAKFAGRNFRNPLAK	AKYNQL		411	24	NH2-LRIEEELGSKAKFAGRNFRNPLAK-COOH			HeLa_recombinant_Neprosin_rep_1_HCD.mgf	HeLa_recombinant_Neprosin_rep_1_HCD.9117.9117.6	6	3345.76	458.259	6+	6+	2743.52	0	-4.43497	-0.00203238	PeptideShaker (2.0854521092293913E-7)	0	66.808	100	Confident
290	P80723	AEAKEGKEKPDQDAEGKAEEKEGEKDAAA	QAAAEP	AKEEAP	49	29	NH2-AEAKEGKEKPDQDAEGKAEEKEGEKDAAA-COOH			HeLa_recombinant_Neprosin_rep_1_HCD.mgf	HeLa_recombinant_Neprosin_rep_1_HCD.321.321.5	5	275.429	612.493	5+	5+	3057.44	0	-2.41544	-0.00147944	PeptideShaker (4.306354025364425E-4)	0	33.6589	99.1736	Confident
291	Q04837	ESETTTSLVLERSLNRVHLLGRVGQDP	RQFVRH	VLRQVE	17	27	NH2-ESETTTSLVLERSLNRVHLLGRVGQDP-COOH			HeLa_recombinant_Neprosin_rep_1_HCD.mgf	HeLa_recombinant_Neprosin_rep_1_HCD.12763.12763.5	5	4539.15	602.126	5+	5+	3005.59	0	0.648991	0.000390774	PeptideShaker (0.0)	0	100	100	Confident
292	P62942	HATLVFDVELLKLE	PGIIPP		95	14	NH2-HATLVFDVELLKLE-COOH			HeLa_recombinant_Neprosin_rep_1_HCD.mgf	HeLa_recombinant_Neprosin_rep_1_HCD.15974.15974.3	3	5603.15	542.974	3+	3+	1625.9	0	-1.20237	-0.000652855	PeptideShaker (3.0734609079221264E-5)	0	45.1237	100	Confident
293	Q9C005	IEFLASYLLKNKAQFEDRN	ERPPNP		81	19	NH2-IEFLASYLLKNKAQFEDRN-COOH			HeLa_recombinant_Neprosin_rep_1_HCD.mgf	HeLa_recombinant_Neprosin_rep_1_HCD.12927.12927.4	4	4590.74	575.808	4+	4+	2298.2	1	0.0461158	2.65423e-05	PeptideShaker (0.0)	0	100	100	Confident
294	Q9BPX5	TENSSAVLLQWHEKALAVGGLGSIIRVLTARKTV	KGFEKP		120	34	NH2-TENSSAVLLQWHEKALAVGGLGSIIRVLTARKTV-COOH			HeLa_recombinant_Neprosin_rep_1_HCD.mgf	HeLa_recombinant_Neprosin_rep_1_HCD.19060.19060.5	5	6784.01	724.618	5+	5+	3617.04	1	2.00101	0.00144956	PeptideShaker (0.0)	0	100	100	Confident
295	P11586	IRDIRASVGAGFLYPLVGTMSTMPGLP	TGFILP	TRPCFY	888	27	NH2-IRDIRASVGAGFLYPLVGTMSTMPGLP-COOH			HeLa_recombinant_Neprosin_rep_1_HCD.mgf	HeLa_recombinant_Neprosin_rep_1_HCD.19916.19916.3	3	7165.32	940.505	3+	3+	2818.49	0	2.18818	0.00205799	PeptideShaker (0.0)	0	100	100	Confident
296	P27797	KKIKDPDASKPEDWDERAKIDD	WDFLPP	PTDSKP	206	22	NH2-KKIKDPDASKPEDWDERAKIDD-COOH			HeLa_recombinant_Neprosin_rep_1_HCD.mgf	HeLa_recombinant_Neprosin_rep_1_HCD.2481.2481.4	4	1103.5	650.578	4+	4+	2598.29	0	-3.24061	-0.00210828	PeptideShaker (0.0)	0	100	100	Confident
297	Q15084	TIVEREPWDGRDGELP	GGGAFP	VEDDID	405	16	NH2-TIVEREPWDGRDGELP-COOH			HeLa_recombinant_Neprosin_rep_1_HCD.mgf	HeLa_recombinant_Neprosin_rep_1_HCD.8580.8580.2	2	3166.46	934.956	2+	2+	1867.91	0	-5.20798	-0.00486926	PeptideShaker (1.064907681594681E-4)	0	39.7269	99.0991	Doubtful
298	P14174	DQLMAFGGSSEPCALCSLHSIGKIGGAQNRSYSKLLCGLLAERLRISP	AVHVVP	DRVYIN	45	48	NH2-DQLMAFGGSSEPC<cmm>ALC<cmm>SLHSIGKIGGAQNRSYSKLLC<cmm>GLLAERLRISP-COOH		Carbamidomethylation of C(13, 16, 37)	HeLa_recombinant_Neprosin_rep_1_HCD.mgf	HeLa_recombinant_Neprosin_rep_1_HCD.17996.17996.7	7	6343	746.382	7+	7+	5217.63	0	-2.10689	-0.00157255	PeptideShaker (0.0)	0	100	100	Confident
299	O60664	FAPGITEKAPEEKK	TWLVGP		421	14	NH2-FAPGITEKAPEEKK-COOH			HeLa_recombinant_Neprosin_rep_1_HCD.mgf	HeLa_recombinant_Neprosin_rep_1_HCD.1675.1675.4	4	809.596	386.963	4+	4+	1543.82	0	-2.25763	-0.000873619	PeptideShaker (0.0)	0	100	100	Confident
300	P62081	MFSSSAKIVKPNGEKP		DEFESG	1	16	NH2-MFSSSAKIVKPNGEKP-COOH			HeLa_recombinant_Neprosin_rep_1_HCD.mgf	HeLa_recombinant_Neprosin_rep_1_HCD.2773.2773.2	2	1206.43	860.459	2+	2+	1718.9	0	0.153452	0.000132039	PeptideShaker (1.3174311706026433E-6)	0	58.8027	100	Confident
301	P09651	AMNARPHKVDGRVVEP	VEEVDA	KRAVSR	71	16	NH2-AM<ox>NARPHKVDGRVVEP-COOH	Oxidation of M(2)		HeLa_recombinant_Neprosin_rep_1_HCD.mgf	HeLa_recombinant_Neprosin_rep_1_HCD.612.612.3	3	420.206	597.979	3+	3+	1790.92	0	-3.23483	-0.00193437	PeptideShaker (2.852855422992873E-5)	0	45.4472	100	Confident
302	P35232	ERARFVVEKAEQQKKAAIISAEGDSKA	VAQQEA	AELIAN	194	27	NH2-ERARFVVEKAEQQKKAAIISAEGDSKA-COOH			HeLa_recombinant_Neprosin_rep_1_HCD.mgf	HeLa_recombinant_Neprosin_rep_1_HCD.4362.4362.4	4	1756.95	740.652	4+	4+	2958.59	0	-3.25174	-0.00240842	PeptideShaker (0.0)	0	100	100	Confident
303	Q5TDH0	EEIADQELAEALQKSAEDAERQKP	REDVRP		376	24	NH2-EEIADQELAEALQKSAEDAERQKP-COOH			HeLa_recombinant_Neprosin_rep_1_HCD.mgf	HeLa_recombinant_Neprosin_rep_1_HCD.12720.12720.4	4	4525.71	675.332	4+	4+	2697.31	0	-3.18502	-0.00215095	PeptideShaker (0.0)	0	100	100	Confident
304	P14618	VEASFKCCSGAIIVLTKSGRSAHQVARYRPRAP	ATAVGA	IIAVTR	417	33	NH2-VEASFKC<cmm>C<cmm>SGAIIVLTKSGRSAHQVARYRPRAP-COOH		Carbamidomethylation of C(7, 8)	HeLa_recombinant_Neprosin_rep_1_HCD.mgf	HeLa_recombinant_Neprosin_rep_1_HCD.7622.7622.6	6	2855.33	612.992	6+	6+	3671.93	0	-4.10768	-0.00251799	PeptideShaker (0.0)	0	100	100	Confident
305	P14618	LEAVRMQHLIAREAEAAIYHLQLFEELRRLAPITSD	AKGDYP	PTEATA	372	36	NH2-LEAVRM<ox>QHLIAREAEAAIYHLQLFEELRRLAPITSD-COOH	Oxidation of M(6)		HeLa_recombinant_Neprosin_rep_1_HCD.mgf	HeLa_recombinant_Neprosin_rep_1_HCD.19273.19273.6	6	6871.01	704.048	6+	6+	4218.24	0	1.39746	0.00098388	PeptideShaker (0.0)	0	100	100	Confident
306	Q10713	NIPLSSPLPGVPKP	SGGAYP	VFATVD	41	14	NH2-NIPLSSPLPGVPKP-COOH			HeLa_recombinant_Neprosin_rep_1_HCD.mgf	HeLa_recombinant_Neprosin_rep_1_HCD.11521.11521.2	2	4129.63	708.415	2+	2+	1414.82	0	-2.28804	-0.00162089	PeptideShaker (7.424209508856634E-6)	0	51.2935	100	Confident
307	Q9Y266	EMDFSKAKFN	FMDQHP		322	10	NH2-EMDFSKAKFN-COOH			HeLa_recombinant_Neprosin_rep_1_HCD.mgf	HeLa_recombinant_Neprosin_rep_1_HCD.4716.4716.3	3	1879.42	406.193	3+	3+	1215.56	0	-2.60518	-0.00105821	PeptideShaker (5.625028459965421E-4)	0	32.4988	92.7835	Doubtful
308	Q06136	LETRLISETTSVCKP	ENRTKP	EQVAKQ	233	15	NH2-LETRLISETTSVC<cmm>KP-COOH		Carbamidomethylation of C(13)	HeLa_recombinant_Neprosin_rep_1_HCD.mgf	HeLa_recombinant_Neprosin_rep_1_HCD.6499.6499.2	2	2480.87	867.457	2+	2+	1732.9	0	-1.90422	-0.00165184	PeptideShaker (3.3269013241067266E-4)	0	34.7796	99.0991	Doubtful
309	P68104, Q5VTE0	LGRFAVRDMRQTVAVGVIKAVDKKAAGAGKVTKSAQKAQKA	FSDYPP; FSDYPP	K; K	421; 421	41	NH2-LGRFAVRDMRQTVAVGVIKAVDKKAAGAGKVTKSAQKAQKA-COOH			HeLa_recombinant_Neprosin_rep_1_HCD.mgf	HeLa_recombinant_Neprosin_rep_1_HCD.8088.8088.5	5	3007.33	851.693	5+	5+	4252.44	1	-4.68341	-0.00398791	PeptideShaker (0.008875739644970414)	0	20.518	94.3548	Confident
310	P14866	KRLKTDNAGDQHGGGGGGGGGAGAAGGGGGGENYDDPHKTP	EGGRAP	ASPVVH	59	41	NH2-KRLKTDNAGDQHGGGGGGGGGAGAAGGGGGGENYDDPHKTP-COOH			HeLa_recombinant_Neprosin_rep_1_HCD.mgf	HeLa_recombinant_Neprosin_rep_1_HCD.402.402.5	5	324.152	741.939	5+	5+	3703.67	1	-3.99034	-0.0029598	PeptideShaker (0.0017404239716169805)	0	27.5934	99.1736	Confident
311	P33316	SGCYGRVAP	IQIALP	RSGLAA	164	9	NH2-SGC<cmm>YGRVAP-COOH		Carbamidomethylation of C(3)	HeLa_recombinant_Neprosin_rep_1_HCD.mgf	HeLa_recombinant_Neprosin_rep_1_HCD.1146.1146.2	2	626.562	483.725	2+	2+	965.439	0	-3.24118	-0.00156784	PeptideShaker (0.00828157808991095)	0	20.8189	96.3964	Doubtful
312	Q06830	FQFTDKHGEVCPAGWKPGSDTIKPDVQKSKEYFSKQK	LRLVQA		163	37	NH2-FQFTDKHGEVC<cmm>PAGWKPGSDTIKPDVQKSKEYFSKQK-COOH		Carbamidomethylation of C(11)	HeLa_recombinant_Neprosin_rep_1_HCD.mgf	HeLa_recombinant_Neprosin_rep_1_HCD.8336.8336.5	5	3091.48	860.627	5+	5+	4297.13	1	-7.41587	-0.00638086	PeptideShaker (0.0)	0	100	100	Confident
313	Q14839	EGEEKVEKAEVKERTEEP	VVVEPP	METEPK	1613	18	NH2-EGEEKVEKAEVKERTEEP-COOH			HeLa_recombinant_Neprosin_rep_1_HCD.mgf	HeLa_recombinant_Neprosin_rep_1_HCD.929.929.3	3	550.914	706.013	3+	3+	2115.03	0	-6.94189	-0.0049011	PeptideShaker (0.0)	0	100	100	Confident
314	Q7Z417	MSALKSVTSANFSNGP	RLSQVP	VLAGTD	403	16	NH2-MSALKSVTSANFSNGP-COOH			HeLa_recombinant_Neprosin_rep_1_HCD.mgf	HeLa_recombinant_Neprosin_rep_1_HCD.8044.8044.2	2	2991.34	805.891	2+	2+	1609.78	0	-6.39627	-0.00515473	PeptideShaker (5.00600720865038E-4)	0	33.0051	99.0991	Doubtful
315	P60903	PSQMEHAMETMMFTFHKFAGDKGYLTKEDLRVLMEKEFPGFLENQKD	M	PLAVDK	2	47	NH2-PSQMEHAMETMMFTFHKFAGDKGYLTKEDLRVLMEKEFPGFLENQKD-COOH			HeLa_recombinant_Neprosin_rep_1_HCD.mgf	HeLa_recombinant_Neprosin_rep_1_HCD.20902.20902.7	7	7670.08	798.38	7+	7+	5580.63	1	-4.32732	-0.00345425	PeptideShaker (0.0)	0	100	100	Confident
316	P53621	MLTKFETKSARVKGLSFHPKRP		WILTSL	1	22	NH2-MLTKFETKSARVKGLSFHPKRP-COOH			HeLa_recombinant_Neprosin_rep_1_HCD.mgf	HeLa_recombinant_Neprosin_rep_1_HCD.4419.4419.5	5	1773.82	512.489	5+	5+	2557.43	0	-8.07621	-0.00413901	PeptideShaker (0.0)	0	100	100	Confident
317	O43633	ASALADADADLEERLKNLRRD	KKAEAA		202	21	NH2-ASALADADADLEERLKNLRRD-COOH			HeLa_recombinant_Neprosin_rep_1_HCD.mgf	HeLa_recombinant_Neprosin_rep_1_HCD.11734.11734.5	5	4202.09	469.448	5+	5+	2341.2	1	-0.140778	-6.60595e-05	PeptideShaker (0.0)	0	100	100	Confident
318	P40926	LLLGKKGIEKNLGIGKVSSFEEKMISDAIP	TYFSTP	ELKASI	292	30	NH2-LLLGKKGIEKNLGIGKVSSFEEKMISDAIP-COOH			HeLa_recombinant_Neprosin_rep_1_HCD.mgf	HeLa_recombinant_Neprosin_rep_1_HCD.14285.14285.4	4	5036.75	804.456	4+	4+	3213.8	0	-3.04647	-0.00245076	PeptideShaker (2.9990899313311827E-4)	0	35.2301	95.8763	Confident
319	P80723	AEAKEGKEKPDQDAEGKAEEKEGEKDAAAA	QAAAEP	KEEAPK	49	30	NH2-AEAKEGKEKPDQDAEGKAEEKEGEKDAAAA-COOH			HeLa_recombinant_Neprosin_rep_1_HCD.mgf	HeLa_recombinant_Neprosin_rep_1_HCD.531.531.5	5	387.724	626.9	5+	5+	3128.47	1	-3.84176	-0.00240764	PeptideShaker (0.0014749262536873156)	0	28.3123	99.1803	Confident
320	P60709, P62736, P63261, P63267, P68032, P68133	SIVGRPRHQGVMVGMGQKDSYVGDEAQSKRGILTLKYP	PRAVFP; PRAVFP; PRAVFP; PRAVFP; PRAVFP; PRAVFP	IEHGIV; IEHGII; IEHGIV; IEHGII; IEHGII; IEHGII	33; 35; 33; 34; 35; 35	38	NH2-SIVGRPRHQGVMVGMGQKDSYVGDEAQSKRGILTLKYP-COOH			HeLa_recombinant_Neprosin_rep_1_HCD.mgf	HeLa_recombinant_Neprosin_rep_1_HCD.8770.8770.6	6	3230.72	693.865	6+	6+	4157.16	0	-3.40035	-0.0023594	PeptideShaker (3.10053484226029E-4)	0	35.0856	100	Confident
321	P39019	PGVTVKDVNQQEFVRA	M	LAAFLK	2	16	NH2-PGVTVKDVNQQEFVRA-COOH			HeLa_recombinant_Neprosin_rep_1_HCD.mgf	HeLa_recombinant_Neprosin_rep_1_HCD.6305.6305.3	3	2412.05	596.318	3+	3+	1785.94	0	-2.29069	-0.00136598	PeptideShaker (0.0)	0	100	100	Confident
322	P13639	ALDNFLDKL	LKEGIP		850	9	NH2-ALDNFLDKL-COOH			HeLa_recombinant_Neprosin_rep_1_HCD.mgf	HeLa_recombinant_Neprosin_rep_1_HCD.13547.13547.2	2	4796.58	524.788	2+	2+	1047.56	0	0.670399	0.000351817	PeptideShaker (9.376982699928597E-4)	0	30.2794	99.0991	Doubtful
323	Q00839	LDDEEAGGRPA	ERLQAA	MEPGNG	42	11	NH2-LDDEEAGGRPA-COOH			HeLa_recombinant_Neprosin_rep_1_HCD.mgf	HeLa_recombinant_Neprosin_rep_1_HCD.574.574.2	2	403.796	565.258	2+	2+	1128.5	0	-3.34428	-0.00189039	PeptideShaker (0.0012008326826628468)	0	29.2052	99.0991	Doubtful
324	P50990	KQITSYGETCP	TEIELA	GLEQYA	421	11	NH2-KQITSYGETC<cmm>P-COOH		Carbamidomethylation of C(10)	HeLa_recombinant_Neprosin_rep_1_HCD.mgf	HeLa_recombinant_Neprosin_rep_1_HCD.1983.1983.2	2	917.223	642.299	2+	2+	1282.59	0	-1.57885	-0.0010141	PeptideShaker (0.009753338079957867)	0	20.1085	97.2973	Doubtful
325	O75489	WEAFPVYRQPP	FDLNSP	ESLKLE	239	11	NH2-WEAFPVYRQPP-COOH			HeLa_recombinant_Neprosin_rep_1_HCD.mgf	HeLa_recombinant_Neprosin_rep_1_HCD.10513.10513.2	2	3797.62	695.352	2+	2+	1388.69	0	1.66532	0.00115798	PeptideShaker (0.0)	0	100	100	Confident
326	P06576	VGPETLGRIMNVIGEPIDERGPIKTKQFAPIHA	APIKIP	EAPEFM	136	33	NH2-VGPETLGRIMNVIGEPIDERGPIKTKQFAPIHA-COOH			HeLa_recombinant_Neprosin_rep_1_HCD.mgf	HeLa_recombinant_Neprosin_rep_1_HCD.14727.14727.6	6	5183.96	598.335	6+	6+	3582.93	1	8.394	0.00502098	PeptideShaker (2.5562590001618965E-5)	0	45.924	100	Confident
327	P06744	ELDGSAQVTSHDASTNGLINFIKQQREARVQ	AKKIEP		528	31	NH2-ELDGSAQVTSHDASTNGLINFIKQQREARVQ-COOH			HeLa_recombinant_Neprosin_rep_1_HCD.mgf	HeLa_recombinant_Neprosin_rep_1_HCD.11447.11447.4	4	4104.72	854.183	4+	4+	3411.71	1	-3.92017	-0.00334757	PeptideShaker (0.0)	0	100	100	Confident
328	P08238, Q58FF7	LEGDEDASRMEEVD	PDEIPP; PDEIPP		711; 584	14	NH2-LEGDEDASRMEEVD-COOH			HeLa_recombinant_Neprosin_rep_1_HCD.mgf	HeLa_recombinant_Neprosin_rep_1_HCD.3990.3990.2	2	1629.2	797.827	2+	2+	1593.65	0	-4.88859	-0.00390027	PeptideShaker (0.0)	0	100	100	Confident
329	P27797	EEFGNETWGVTKA	NDEAYA	AEKQMK	340	13	NH2-EEFGNETWGVTKA-COOH			HeLa_recombinant_Neprosin_rep_1_HCD.mgf	HeLa_recombinant_Neprosin_rep_1_HCD.7553.7553.2	2	2833.34	734.342	2+	2+	1466.67	0	0.530539	0.000389597	PeptideShaker (0.0)	0	100	100	Confident
330	Q15365	VEGSSGRQVTITGSAASISLAQYLINARLSSEKGMG	IKIANP	CS	319	36	NH2-VEGSSGRQVTITGSAASISLAQYLINARLSSEKGMG-COOH			HeLa_recombinant_Neprosin_rep_1_HCD.mgf	HeLa_recombinant_Neprosin_rep_1_HCD.15926.15926.4	4	5584.64	910.727	4+	4+	3637.87	1	0.717632	0.000653386	PeptideShaker (1.7167774941915695E-5)	0	47.6529	100	Confident
331	P49716	LELLPGGPARP	AGGAGP	LGPGPA	98	11	NH2-LELLPGGPARP-COOH			HeLa_recombinant_Neprosin_rep_1_HCD.mgf	HeLa_recombinant_Neprosin_rep_1_HCD.8416.8416.2	2	3116.7	560.332	2+	2+	1118.64	0	4.31722	0.00241907	PeptideShaker (0.0021516688093045095)	0	26.6722	98.1982	Doubtful
332	P31327	MKEENVKTVLMNP	SQAVKA	NIASVQ	452	13	NH2-MKEENVKTVLMNP-COOH			HeLa_recombinant_Neprosin_rep_1_HCD.mgf	HeLa_recombinant_Neprosin_rep_1_HCD.5661.5661.2	2	2193.56	766.891	2+	2+	1531.77	0	-3.7788	-0.00289794	PeptideShaker (0.008654970760233917)	0	20.6273	96.3964	Doubtful
333	P31949	GQLDFSEFLNLIGGLAMACHDSFLKAVPSQKRT	LDTNSD		73	33	NH2-GQLDFSEFLNLIGGLAMAC<cmm>HDSFLKAVPSQKRT-COOH		Carbamidomethylation of C(19)	HeLa_recombinant_Neprosin_rep_1_HCD.mgf	HeLa_recombinant_Neprosin_rep_1_HCD.22219.22219.5	5	8565.43	731.175	5+	5+	3649.84	1	-0.654151	-0.000478168	PeptideShaker (5.599856003702762E-4)	0	32.5182	99.1736	Confident
334	P04406	GILGYTEHQVVSSDFNSDTHSSTFDAGAGIALNDHFVK	SEGPLK	LISWYD	272	38	NH2-GILGYTEHQVVSSDFNSDTHSSTFDAGAGIALNDHFVK-COOH			HeLa_recombinant_Neprosin_rep_1_HCD.mgf	HeLa_recombinant_Neprosin_rep_1_HCD.13617.13617.4	4	4818.82	1010.23	4+	4+	4035.89	1	-1.33972	-0.00135309	PeptideShaker (0.0)	0	100	100	Confident
335	P06576	IEEAVAKADKLAEEHSS	FYMVGP		513	17	NH2-IEEAVAKADKLAEEHSS-COOH			HeLa_recombinant_Neprosin_rep_1_HCD.mgf	HeLa_recombinant_Neprosin_rep_1_HCD.3928.3928.2	2	1606.48	913.957	2+	2+	1825.91	0	-3.69298	-0.00337524	PeptideShaker (0.0)	0	100	100	Confident
336	P60709, P62736, P63261, P63267, P68032, P68133, Q562R1	LAPSTMKIKIIAPP	QKEITA; QKEITA; QKEITA; QKEITA; QKEITA; QKEITA; QKEIIT	ERKYSV; ERKYSV; ERKYSV; ERKYSV; ERKYSV; ERKYSV; ERKYSV	320; 322; 320; 321; 322; 322; 321	14	NH2-LAPSTMKIKIIAPP-COOH			HeLa_recombinant_Neprosin_rep_1_HCD.mgf	HeLa_recombinant_Neprosin_rep_1_HCD.9361.9361.2	2	3423.25	740.45	2+	2+	1478.89	0	-2.69163	-0.00199302	PeptideShaker (0.010836029799081949)	0	19.6513	97.2973	Doubtful
337	P06733	SEFFRSGKYDLDFKSPDDP	GMDVAA	SRYISP	249	19	NH2-SEFFRSGKYDLDFKSPDDP-COOH			HeLa_recombinant_Neprosin_rep_1_HCD.mgf	HeLa_recombinant_Neprosin_rep_1_HCD.9890.9890.2	2	3594.19	1125.52	2+	2+	2249.03	0	0.219399	0.000246939	PeptideShaker (2.3668639053254438E-5)	0	46.2583	100	Confident
338	P00568	VIAFYEKRGIVRKVNAEGSVDSVFSQVCTHLDALK	YKATEP		160	35	NH2-VIAFYEKRGIVRKVNAEGSVDSVFSQVC<cmm>THLDALK-COOH		Carbamidomethylation of C(28)	HeLa_recombinant_Neprosin_rep_1_HCD.mgf	HeLa_recombinant_Neprosin_rep_1_HCD.14037.14037.5	5	4957.42	788.221	5+	5+	3935.07	1	-1.73265	-0.00136537	PeptideShaker (0.0)	0	100	100	Confident
339	P11940, Q13310	ERALDTMNFDVIKGKP	QQPADA; QQPADA	VRIMWS; IRIMWS	66; 66	16	NH2-ERALDTMNFDVIKGKP-COOH			HeLa_recombinant_Neprosin_rep_1_HCD.mgf	HeLa_recombinant_Neprosin_rep_1_HCD.8624.8624.3	3	3180.67	611.987	3+	3+	1832.95	0	-3.33153	-0.00203886	PeptideShaker (4.4837520036766765E-4)	0	33.4836	94.8454	Doubtful
340	P00387	CLPNLDHVGHPTERCFVF	PMIQYA		284	18	NH2-C<cmm>LPNLDHVGHPTERC<cmm>FVF-COOH		Carbamidomethylation of C(1, 15)	HeLa_recombinant_Neprosin_rep_1_HCD.mgf	HeLa_recombinant_Neprosin_rep_1_HCD.10944.10944.4	4	3943.57	550.26	4+	4+	2197.02	0	-3.54546	-0.00195093	PeptideShaker (0.0)	0	100	100	Confident
341	P36578	ALVMSKGHRIEEVP	AASALP	ELPLVV	135	14	NH2-ALVMSKGHRIEEVP-COOH			HeLa_recombinant_Neprosin_rep_1_HCD.mgf	HeLa_recombinant_Neprosin_rep_1_HCD.3543.3543.2	2	1469.78	783.423	2+	2+	1564.84	0	-5.28125	-0.00413747	PeptideShaker (0.0013434561189739744)	0	28.7178	99.0991	Doubtful
342	Q13423	RVTIAQGYDALSSMANIAGYKAVVLAANHFGRFFTGQITAAGKVPP	AMDQVP	AKILIV	182	46	NH2-RVTIAQGYDALSSMANIAGYKAVVLAANHFGRFFTGQITAAGKVPP-COOH			HeLa_recombinant_Neprosin_rep_1_HCD.mgf	HeLa_recombinant_Neprosin_rep_1_HCD.21679.21679.6	6	8161.39	797.429	6+	6+	4778.51	0	3.33888	0.00266251	PeptideShaker (0.0016464201486227918)	0	27.8346	100	Confident
343	Q9UMS4	PINNQPLSEEQLIDIKVAHP	AENGTD	IRPKPP	41	20	NH2-PINNQPLSEEQLIDIKVAHP-COOH			HeLa_recombinant_Neprosin_rep_1_HCD.mgf	HeLa_recombinant_Neprosin_rep_1_HCD.11706.11706.3	3	4192.14	752.402	3+	3+	2254.2	0	-4.91475	-0.00369788	PeptideShaker (5.5055935683655945E-6)	0	52.592	100	Confident
344	Q9UQ35	AMNLASPRTAVAP	TPAAAA	SAVNLA	2267	13	NH2-AMNLASPRTAVAP-COOH			HeLa_recombinant_Neprosin_rep_1_HCD.mgf	HeLa_recombinant_Neprosin_rep_1_HCD.5880.5880.2	2	2271.24	649.846	2+	2+	1297.68	0	-3.01152	-0.00195703	PeptideShaker (4.144882756319741E-5)	0	43.8249	100	Confident
345	P02545	LQELRAQHEDQVEQYKKELEKTYSAKLDNARQSA	SRLADA	ERNSNL	245	34	NH2-LQELRAQHEDQVEQYKKELEKTYSAKLDNARQSA-COOH			HeLa_recombinant_Neprosin_rep_1_HCD.mgf	HeLa_recombinant_Neprosin_rep_1_HCD.9206.9206.5	5	3376.03	810.217	5+	5+	4046.05	0	1.21434	0.000983879	PeptideShaker (0.0)	0	100	100	Confident
346	Q15233	FLLTTFPRPVTVEP	RCSEGS	MDQLDD	213	14	NH2-FLLTTFPRPVTVEP-COOH			HeLa_recombinant_Neprosin_rep_1_HCD.mgf	HeLa_recombinant_Neprosin_rep_1_HCD.14981.14981.2	2	5265.35	808.955	2+	2+	1615.9	0	-1.47498	-0.00119319	PeptideShaker (6.94560767295171E-6)	0	51.5829	100	Confident
347	P30043	YEVTVLVRDSSRLP	QAVQAG	SEGPRP	28	14	NH2-YEVTVLVRDSSRLP-COOH			HeLa_recombinant_Neprosin_rep_1_HCD.mgf	HeLa_recombinant_Neprosin_rep_1_HCD.10178.10178.3	3	3688.51	545.302	3+	3+	1632.88	0	0.513092	0.00027979	PeptideShaker (0.0)	0	100	100	Confident
348	O75369	EIVDNKDGTVTVRYAP	GKTATP	TEVGLH	1775	16	NH2-EIVDNKDGTVTVRYAP-COOH			HeLa_recombinant_Neprosin_rep_1_HCD.mgf	HeLa_recombinant_Neprosin_rep_1_HCD.5964.5964.2	2	2301.04	888.953	2+	2+	1775.91	0	-7.35152	-0.00653521	PeptideShaker (0.0)	0	100	100	Confident
349	P14866	TRLNVFKNDQDTWDYTNPNLSGQGDPGSNPNKRQRQPPLLGDHP	IEYAKP	AEYGGP	271	44	NH2-TRLNVFKNDQDTWDYTNPNLSGQGDPGSNPNKRQRQPPLLGDHP-COOH			HeLa_recombinant_Neprosin_rep_1_HCD.mgf	HeLa_recombinant_Neprosin_rep_1_HCD.9779.9779.5	5	3558.34	998.489	5+	5+	4986.41	1	-1.5474	-0.00154475	PeptideShaker (0.0073964497041420114)	0	21.3098	94.6154	Confident
350	P14618	IIAVTRNPQTA	YRPRAP	RQAHLY	450	11	NH2-IIAVTRNPQTA-COOH			HeLa_recombinant_Neprosin_rep_1_HCD.mgf	HeLa_recombinant_Neprosin_rep_1_HCD.2452.2452.2	2	1092.72	592.342	2+	2+	1182.67	0	-2.14553	-0.00127089	PeptideShaker (0.0021925362130899703)	0	26.5905	98.1982	Doubtful
351	P40939	YGKQFTPCQLLADHANSPNKKFYQ	KKYEAA		740	24	NH2-YGKQFTPC<cmm>QLLADHANSPNKKFYQ-COOH		Carbamidomethylation of C(8)	HeLa_recombinant_Neprosin_rep_1_HCD.mgf	HeLa_recombinant_Neprosin_rep_1_HCD.8562.8562.5	5	3160.81	571.884	5+	5+	2854.39	0	-1.33783	-0.000765083	PeptideShaker (2.3936605423773666E-6)	0	56.2094	100	Confident
352	P08195	LELERLKLEPHEGLLLRFPYAA	REEGSP		609	22	NH2-LELERLKLEPHEGLLLRFPYAA-COOH			HeLa_recombinant_Neprosin_rep_1_HCD.mgf	HeLa_recombinant_Neprosin_rep_1_HCD.14816.14816.5	5	5212.32	522.5	5+	5+	2606.46	1	1.1642	0.000608061	PeptideShaker (0.013196480938416423)	0	18.7954	92.623	Confident
353	P06730	KIVIGYQSHADTATKSGSTTKNRFVV	RLGLPP		192	26	NH2-KIVIGYQSHADTATKSGSTTKNRFVV-COOH			HeLa_recombinant_Neprosin_rep_1_HCD.mgf	HeLa_recombinant_Neprosin_rep_1_HCD.4814.4814.5	5	1911.14	562.505	5+	5+	2807.49	0	-2.30574	-0.00129699	PeptideShaker (0.0)	0	100	100	Confident
354	Q02790	TAEEMKATESGAQSAPLP	M	MEGVDI	2	18	NH2-TAEEMKATESGAQSAPLP-COOH			HeLa_recombinant_Neprosin_rep_1_HCD.mgf	HeLa_recombinant_Neprosin_rep_1_HCD.5184.5184.2	2	2032.2	909.926	2+	2+	1816.85	1	-9.29508	-0.00845325	PeptideShaker (0.008862629246676515)	0	20.5244	96.4286	Doubtful
355	O00232	KDPNNLLNDWSQKLNSLMSLVNKTTHLIAKEEMIHNLQ	INFQRP		419	38	NH2-KDPNNLLNDWSQKLNSLMSLVNKTTHLIAKEEMIHNLQ-COOH			HeLa_recombinant_Neprosin_rep_1_HCD.mgf	HeLa_recombinant_Neprosin_rep_1_HCD.22699.22699.6	6	8975.03	739.224	6+	6+	4429.29	0	2.39263	0.00176868	PeptideShaker (0.0)	0	100	100	Confident
356	P40926	AKVAVLGASGGIGQP	TSAQNN	LSLLLK	25	15	NH2-AKVAVLGASGGIGQP-COOH			HeLa_recombinant_Neprosin_rep_1_HCD.mgf	HeLa_recombinant_Neprosin_rep_1_HCD.6403.6403.2	2	2447.14	662.881	2+	2+	1323.75	0	-2.56107	-0.00169769	PeptideShaker (1.9961407944640362E-4)	0	36.9981	99.0991	Doubtful
357	Q16851	TVPLVKLGSSFTKVQDYLRRFESIP	EKREFP	DMLELD	426	25	NH2-TVPLVKLGSSFTKVQDYLRRFESIP-COOH			HeLa_recombinant_Neprosin_rep_1_HCD.mgf	HeLa_recombinant_Neprosin_rep_1_HCD.18654.18654.4	4	6606.14	720.906	4+	4+	2879.59	0	2.06572	0.00148919	PeptideShaker (0.0)	0	100	100	Confident
358	P83731	KAPTKAAPKQKIVKPVKVSAPRVGGKR	TAMAAA		131	27	NH2-KAPTKAAPKQKIVKPVKVSAPRVGGKR-COOH			HeLa_recombinant_Neprosin_rep_1_HCD.mgf	HeLa_recombinant_Neprosin_rep_1_HCD.773.773.7	7	481.06	406.546	7+	7+	2838.78	0	-2.57394	-0.00104643	PeptideShaker (0.0)	0	100	100	Confident
359	Q96AT1	SKRNQVSYVRP	M	AEPAFL	2	11	ace-SKRNQVSYVRP-COOH	Acetylation of protein N-term(1)		HeLa_recombinant_Neprosin_rep_1_HCD.mgf	HeLa_recombinant_Neprosin_rep_1_HCD.1215.1215.2	2	647.707	688.377	2+	2+	1374.74	0	2.30054	0.00158364	PeptideShaker (0.007194244604316547)	0	21.4301	96.3964	Doubtful
360	P06454	EEAESATGKRAAEDDEDDDVDTKKQKTDEDD	EDGDED		81	31	NH2-EEAESATGKRAAEDDEDDDVDTKKQKTDEDD-COOH			HeLa_recombinant_Neprosin_rep_1_HCD.mgf	HeLa_recombinant_Neprosin_rep_1_HCD.439.439.4	4	337.793	864.617	4+	4+	3454.46	0	-6.6862	-0.00578104	PeptideShaker (3.653358138698337E-4)	0	34.3731	95.8763	Confident
361	O14818	EEIEKYVAEIEKEKEENEKKKQKKAS	LKILNP		223	26	NH2-EEIEKYVAEIEKEKEENEKKKQKKAS-COOH			HeLa_recombinant_Neprosin_rep_1_HCD.mgf	HeLa_recombinant_Neprosin_rep_1_HCD.5643.5643.6	6	2187.16	528.283	6+	6+	3163.66	0	-1.79132	-0.000946326	PeptideShaker (0.0)	0	100	100	Confident
362	P23396	KDEILPTTPISEQKGGKPEPP	VSIVEP	AMPQPV	214	21	NH2-KDEILPTTPISEQKGGKPEPP-COOH			HeLa_recombinant_Neprosin_rep_1_HCD.mgf	HeLa_recombinant_Neprosin_rep_1_HCD.5980.5980.3	3	2305.85	754.401	3+	3+	2260.2	0	-6.54797	-0.00493982	PeptideShaker (3.9498105081947946E-4)	0	34.0342	94.8454	Doubtful
363	P32119	NVDDSKEYFSKHN	SDTIKP		186	13	NH2-NVDDSKEYFSKHN-COOH			HeLa_recombinant_Neprosin_rep_1_HCD.mgf	HeLa_recombinant_Neprosin_rep_1_HCD.1071.1071.3	3	602.94	528.24	3+	3+	1581.71	0	-5.73612	-0.00303006	PeptideShaker (0.0)	0	100	100	Confident
364	Q86VP6	ALISRFKEREENVKADVFHAYLSLLKQTRP	YKTVSP	VQSWLC	378	30	NH2-ALISRFKEREENVKADVFHAYLSLLKQTRP-COOH			HeLa_recombinant_Neprosin_rep_1_HCD.mgf	HeLa_recombinant_Neprosin_rep_1_HCD.15034.15034.6	6	5281.89	593.997	6+	6+	3557.95	0	-3.05019	-0.00181181	PeptideShaker (1.2081321990495756E-5)	0	49.1789	100	Confident
365	P14618	RQAHLYRGIFP	RNPQTA	VLCKDP	461	11	NH2-RQAHLYRGIFP-COOH			HeLa_recombinant_Neprosin_rep_1_HCD.mgf	HeLa_recombinant_Neprosin_rep_1_HCD.4755.4755.3	3	1892.25	453.253	3+	3+	1356.74	0	-2.45484	-0.00111267	PeptideShaker (4.256949470009791E-5)	0	43.709	100	Confident
366	Q16790	SFPAGVDSSPRAAEP	GRVIEA	VQLNSC	389	15	NH2-SFPAGVDSSPRAAEP-COOH			HeLa_recombinant_Neprosin_rep_1_HCD.mgf	HeLa_recombinant_Neprosin_rep_1_HCD.5348.5348.2	2	2086.93	744.356	2+	2+	1486.71	0	-5.52593	-0.00411328	PeptideShaker (3.3363645773895425E-6)	0	54.7673	100	Confident
367	P07237	EYAKAAGKLKAEGSEIRLAKVDA	CKALAP	TEESDL	62	23	NH2-EYAKAAGKLKAEGSEIRLAKVDA-COOH			HeLa_recombinant_Neprosin_rep_1_HCD.mgf	HeLa_recombinant_Neprosin_rep_1_HCD.5702.5702.3	3	2208.53	807.114	3+	3+	2417.33	1	-5.13605	-0.00414368	PeptideShaker (0.0)	0	100	100	Confident
368	P04406	HLQGGAKRVIISAP	MEKAGA	SADAPM	111	14	NH2-HLQGGAKRVIISAP-COOH			HeLa_recombinant_Neprosin_rep_1_HCD.mgf	HeLa_recombinant_Neprosin_rep_1_HCD.2429.2429.3	3	1083.62	482.955	3+	3+	1445.85	0	-2.95631	-0.00142777	PeptideShaker (3.211097553143664E-4)	0	34.9335	95.8763	Confident
369	P26599	SAAAAAAAAGRIAIP	APLAIP	GLAGAG	315	15	NH2-SAAAAAAAAGRIAIP-COOH			HeLa_recombinant_Neprosin_rep_1_HCD.mgf	HeLa_recombinant_Neprosin_rep_1_HCD.8706.8706.2	2	3208.85	641.365	2+	2+	1280.72	0	-3.24922	-0.00208394	PeptideShaker (3.371556408991578E-5)	0	44.7217	100	Confident
370	P53999	EQWSQLKEQISDIDDAVRKL	GISLNP		108	20	NH2-EQWSQLKEQISDIDDAVRKL-COOH			HeLa_recombinant_Neprosin_rep_1_HCD.mgf	HeLa_recombinant_Neprosin_rep_1_HCD.16718.16718.4	4	5867.54	601.064	4+	4+	2400.23	0	0.0847536	5.09424e-05	PeptideShaker (0.0)	0	100	100	Confident
371	Q99729	VEKVLDQKEHRLDGRVIDP	FKDAAS	KKAMAM	123	19	NH2-VEKVLDQKEHRLDGRVIDP-COOH			HeLa_recombinant_Neprosin_rep_1_HCD.mgf	HeLa_recombinant_Neprosin_rep_1_HCD.4018.4018.4	4	1641.01	562.31	4+	4+	2245.22	0	-3.10959	-0.00174856	PeptideShaker (6.240340300476324E-4)	0	32.0479	92.7835	Doubtful
372	Q15005	YEPEISRLHDSLAIERKIK	TLVMDA		208	19	NH2-YEPEISRLHDSLAIERKIK-COOH			HeLa_recombinant_Neprosin_rep_1_HCD.mgf	HeLa_recombinant_Neprosin_rep_1_HCD.7209.7209.4	4	2721.61	575.071	4+	4+	2296.25	0	0.178949	0.000102908	PeptideShaker (0.0)	0	100	100	Confident
373	P30043	RLQAVTDDHIRMHKVLRESGLKYVAVMPP	PTKVPP	HIGDQP	124	29	NH2-RLQAVTDDHIRMHKVLRESGLKYVAVMPP-COOH			HeLa_recombinant_Neprosin_rep_1_HCD.mgf	HeLa_recombinant_Neprosin_rep_1_HCD.9042.9042.6	6	3319.11	560.975	6+	6+	3358.81	1	-2.02171	-0.0011338	PeptideShaker (0.014771048744460856)	0	18.3059	96.9697	Confident
374	P0DMV8, P0DMV9, P34931	AYFNDSQRQATKDAGVIAGLNVLRIINEP	AVITVP; AVITVP; AVITVP	TAAAIA; TAAAIA; TAAAIA	148; 148; 150	29	NH2-AYFNDSQRQATKDAGVIAGLNVLRIINEP-COOH			HeLa_recombinant_Neprosin_rep_1_HCD.mgf	HeLa_recombinant_Neprosin_rep_1_HCD.16407.16407.3	3	5753.25	1058.56	3+	3+	3172.66	0	1.5613	0.00165273	PeptideShaker (2.2740151922406965E-6)	0	56.4321	100	Confident
375	P11142	TAAAIAYGLDKKVGA	RIINEP	ERNVLI	177	15	NH2-TAAAIAYGLDKKVGA-COOH			HeLa_recombinant_Neprosin_rep_1_HCD.mgf	HeLa_recombinant_Neprosin_rep_1_HCD.6131.6131.3	3	2352.94	483.608	3+	3+	1447.8	0	-1.78173	-0.00086166	PeptideShaker (9.108507785492765E-5)	0	40.4055	98.9691	Confident
376	P33240	EIALKILHRQTNIPTLIAGNPQPVHGAGPGSGSNVSMNQQNP	MRIVDP	QAPQAQ	185	42	NH2-EIALKILHRQTNIPTLIAGNPQPVHGAGPGSGSNVSMNQQNP-COOH			HeLa_recombinant_Neprosin_rep_1_HCD.mgf	HeLa_recombinant_Neprosin_rep_1_HCD.11446.11446.5	5	4104.52	872.058	5+	5+	4355.26	0	-0.213133	-0.000185864	PeptideShaker (0.0035030407626561472)	0	24.5555	96.6942	Doubtful
377	Q99497	AQVKAPLVLKD	NGKEVA		179	11	NH2-AQVKAPLVLKD-COOH			HeLa_recombinant_Neprosin_rep_1_HCD.mgf	HeLa_recombinant_Neprosin_rep_1_HCD.4100.4100.3	3	1672.08	394.579	3+	3+	1180.72	0	-2.2524	-0.000888753	PeptideShaker (1.2412209476721934E-5)	0	49.0615	100	Confident
378	P21333	LRVQVQDNEGCP	HGGKAP	VEALVK	707	12	NH2-LRVQVQDNEGC<cmm>P-COOH		Carbamidomethylation of C(11)	HeLa_recombinant_Neprosin_rep_1_HCD.mgf	HeLa_recombinant_Neprosin_rep_1_HCD.3212.3212.2	2	1356.68	707.836	2+	2+	1413.67	0	-6.10409	-0.00432072	PeptideShaker (0.0)	0	100	100	Confident
379	Q14247	MEAADYREASSQQGLAYA	PEPVYS	TEAVYE	448	18	NH2-MEAADYREASSQQGLAYA-COOH			HeLa_recombinant_Neprosin_rep_1_HCD.mgf	HeLa_recombinant_Neprosin_rep_1_HCD.6521.6521.2	2	2488.43	980.936	2+	2+	1959.86	0	-3.42249	-0.00335725	PeptideShaker (8.831581736288969E-5)	0	40.5396	99.0991	Doubtful
380	Q96AY3	LEDVVIERYHIPRACP	SPAGGP	REVQMG	41	16	NH2-LEDVVIERYHIPRAC<cmm>P-COOH		Carbamidomethylation of C(15)	HeLa_recombinant_Neprosin_rep_1_HCD.mgf	HeLa_recombinant_Neprosin_rep_1_HCD.8596.8596.3	3	3172.19	656.341	3+	3+	1966.01	0	-4.9517	-0.00325002	PeptideShaker (0.0)	0	100	100	Confident
381	Q96FW1	KVYLLYRPGHYDILYK	PEGSEP		256	16	NH2-KVYLLYRPGHYDILYK-COOH			HeLa_recombinant_Neprosin_rep_1_HCD.mgf	HeLa_recombinant_Neprosin_rep_1_HCD.9094.9094.5	5	3337.92	409.031	5+	5+	2040.12	0	-1.46924	-0.000600964	PeptideShaker (4.7593028081222125E-4)	0	33.2246	99.1736	Confident
382	P23528	ASGVAVSDGVIKVFNDMKVRKSSTP	M	EEVKKR	2	25	ace-ASGVAVSDGVIKVFNDMKVRKSSTP-COOH	Acetylation of protein N-term(1)		HeLa_recombinant_Neprosin_rep_1_HCD.mgf	HeLa_recombinant_Neprosin_rep_1_HCD.14008.14008.4	4	4949.24	659.35	4+	4+	2633.38	0	-5.17386	-0.0034114	PeptideShaker (0.0)	0	100	100	Confident
383	Q7RTV0	KIVNLGSSKTDLFYERKKYGFKKR	DRDGCP		87	24	NH2-KIVNLGSSKTDLFYERKKYGFKKR-COOH			HeLa_recombinant_Neprosin_rep_1_HCD.mgf	HeLa_recombinant_Neprosin_rep_1_HCD.4524.4524.5	5	1812.36	582.131	5+	5+	2904.63	1	-6.29164	-0.00366132	PeptideShaker (0.0)	0	100	100	Confident
384	P0C0S8, P20671, Q6FI13, Q96KK5	IRNDEELNKLLGKVTIAQGGVLPNIQAVLLPKKTESHHKAK	RHLQLA; RHLQLA; RHLQLA; RHLQLA	GK; GK; GK;	88; 88; 88; 88	41	NH2-IRNDEELNKLLGKVTIAQGGVLPNIQAVLLPKKTESHHKAK-COOH			HeLa_recombinant_Neprosin_rep_1_HCD.mgf	HeLa_recombinant_Neprosin_rep_1_HCD.14850.14850.8	8	5223.68	563.454	8+	8+	4499.57	0	1.25685	0.000708174	PeptideShaker (0.0)	0	100	100	Confident
385	P23527, P33778, P58876, P62807, Q16778, Q5QNW6, Q8N257, Q93079, Q96A08, Q99877, Q99879, Q99880	GELAKHAVSEGTKAVTKYTSSK	VRLLLP; VRLLLP; VRLLLP; VRLLLP; VRLLLP; VRLLLP; VRLLLP; VRLLLP; VRLLLP; VRLLLP; VRLLLP; VRLLLP		105; 105; 105; 105; 105; 105; 105; 105; 106; 105; 105; 105	22	NH2-GELAKHAVSEGTKAVTKYTSSK-COOH			HeLa_recombinant_Neprosin_rep_1_HCD.mgf	HeLa_recombinant_Neprosin_rep_1_HCD.4586.4586.5	5	1833.94	459.249	5+	5+	2291.21	0	-0.479413	-0.00022017	PeptideShaker (0.0)	0	100	100	Confident
386	P67809	REDGNEEDKENQGDETQGQQPP	PRQRQP	QRRYRR	256	22	NH2-REDGNEEDKENQGDETQGQQPP-COOH			HeLa_recombinant_Neprosin_rep_1_HCD.mgf	HeLa_recombinant_Neprosin_rep_1_HCD.466.466.3	3	351.218	834.018	3+	3+	2499.04	0	-2.10879	-0.00175878	PeptideShaker (4.4358684321423026E-5)	0	43.5302	100	Confident
387	P27797	RQIDNPDYKGTWIHP	KGEWKP	EIDNPE	278	15	NH2-RQIDNPDYKGTWIHP-COOH			HeLa_recombinant_Neprosin_rep_1_HCD.mgf	HeLa_recombinant_Neprosin_rep_1_HCD.5795.5795.4	4	2240.24	460.733	4+	4+	1838.91	0	-2.55062	-0.00117516	PeptideShaker (1.4582011308688888E-5)	0	48.3618	100	Confident
388	P25705	LQYLAPYSGCSMGEYFRDNGKHALIIYDDLSKQAVAYRQMSLLLRRPPG	ASDAAP	REAYPG	285	49	NH2-LQYLAPYSGC<cmm>SMGEYFRDNGKHALIIYDDLSKQAVAYRQMSLLLRRPPG-COOH		Carbamidomethylation of C(10)	HeLa_recombinant_Neprosin_rep_1_HCD.mgf	HeLa_recombinant_Neprosin_rep_1_HCD.18944.18944.7	7	6731.18	809.842	7+	7+	5660.85	1	-1.61719	-0.00130944	PeptideShaker (0.0)	0	100	100	Confident
389	P80723	AQETKSDGAPASDSKPGSSEAAPSSKETPAA	APAAPA	TEAPSS	159	31	NH2-AQETKSDGAPASDSKPGSSEAAPSSKETPAA-COOH			HeLa_recombinant_Neprosin_rep_1_HCD.mgf	HeLa_recombinant_Neprosin_rep_1_HCD.912.912.4	4	545.012	740.595	4+	4+	2958.37	0	-6.32696	-0.00468574	PeptideShaker (2.4433313712642014E-4)	0	36.1202	97.9381	Confident
390	Q9UII2	FGSDQSENVDRGAGSIREAGGAFGKREQA	TMQARG	EEERYF	25	29	NH2-FGSDQSENVDRGAGSIREAGGAFGKREQA-COOH			HeLa_recombinant_Neprosin_rep_1_HCD.mgf	HeLa_recombinant_Neprosin_rep_1_HCD.5905.5905.4	4	2281.26	749.857	4+	4+	2995.41	0	-5.27735	-0.00395728	PeptideShaker (0.0)	0	100	100	Confident
391	O60701	DRVLIGGDETPEGQRAVQA	KDLKNP	LCAVYE	176	19	NH2-DRVLIGGDETPEGQRAVQA-COOH			HeLa_recombinant_Neprosin_rep_1_HCD.mgf	HeLa_recombinant_Neprosin_rep_1_HCD.5253.5253.2	2	2055.41	1006.51	2+	2+	2010.01	1	-2.87873	-0.00289604	PeptideShaker (0.00692911594038002)	0	21.5932	96.3964	Doubtful
392	P23588	KLNLKPRSTPKEDDSSASTSQSTRAA	GPPQRP	SIFGGA	333	26	NH2-KLNLKPRSTPKEDDSSASTSQSTRAA-COOH			HeLa_recombinant_Neprosin_rep_1_HCD.mgf	HeLa_recombinant_Neprosin_rep_1_HCD.832.832.4	4	507.897	694.859	4+	4+	2774.42	1	-4.4227	-0.00307206	PeptideShaker (8.583887470957847E-6)	0	50.6632	100	Confident
393	P05386	AGAAPAGGPAPSTAAAPA	GGPAPA	EEKKVE	72	18	NH2-AGAAPAGGPAPSTAAAPA-COOH			HeLa_recombinant_Neprosin_rep_1_HCD.mgf	HeLa_recombinant_Neprosin_rep_1_HCD.2614.2614.2	2	1150.4	703.354	2+	2+	1404.7	0	-5.16371	-0.00363193	PeptideShaker (0.001540134954325373)	0	28.1244	99.0991	Doubtful
394	P78318	EEFRKAAQQQEEQEEKEEEDDEQTLHRA	IAKAAP	REWDDW	291	28	NH2-EEFRKAAQQQEEQEEKEEEDDEQTLHRA-COOH			HeLa_recombinant_Neprosin_rep_1_HCD.mgf	HeLa_recombinant_Neprosin_rep_1_HCD.5312.5312.5	5	2074.98	692.714	5+	5+	3458.55	0	-3.80483	-0.00263567	PeptideShaker (5.592096503608234E-5)	0	42.5243	100	Confident
395	P51610	IVLTQQELAALVQQQQLQEAQAQQQHHHLP	QATTIP	TEALAP	1684	30	NH2-IVLTQQELAALVQQQQLQEAQAQQQHHHLP-COOH			HeLa_recombinant_Neprosin_rep_1_HCD.mgf	HeLa_recombinant_Neprosin_rep_1_HCD.12688.12688.4	4	4515.78	864.967	4+	4+	3454.81	1	8.31355	0.0071888	PeptideShaker (2.8528554229928734E-5)	0	45.4472	100	Confident
396	Q6GMV3	KEEVGQYLKKFRLFK	ALRPYP		126	15	NH2-KEEVGQYLKKFRLFK-COOH			HeLa_recombinant_Neprosin_rep_1_HCD.mgf	HeLa_recombinant_Neprosin_rep_1_HCD.9281.9281.5	5	3399.24	383.424	5+	5+	1912.09	0	-4.86238	-0.00186436	PeptideShaker (0.0)	0	100	100	Confident
397	P00558, P07205	VAVELKSLLGKDVLFLKD	KYSLEP; KYSLAP	CVGPEV; CVGAEV	81; 81	18	NH2-VAVELKSLLGKDVLFLKD-COOH			HeLa_recombinant_Neprosin_rep_1_HCD.mgf	HeLa_recombinant_Neprosin_rep_1_HCD.15242.15242.3	3	5354.65	663.067	3+	3+	1986.18	0	0.808096	0.000535821	PeptideShaker (1.788420047426748E-4)	0	37.4753	97.9381	Confident
398	P14866	VKMAAAGGGGGGGRYYGGGSEGGRAP	RRSGAM	KRLKTD	33	26	NH2-VKMAAAGGGGGGGRYYGGGSEGGRAP-COOH			HeLa_recombinant_Neprosin_rep_1_HCD.mgf	HeLa_recombinant_Neprosin_rep_1_HCD.1949.1949.4	4	904.699	575.024	4+	4+	2296.08	0	-5.03383	-0.00289459	PeptideShaker (0.0)	0	100	100	Confident
399	P46777	DMMEEMYKKAHAAIRENPVYEKKPKKEVKKKRWNRP	KNSVTP	KMSLAQ	234	36	NH2-DMMEEMYKKAHAAIRENPVYEKKPKKEVKKKRWNRP-COOH			HeLa_recombinant_Neprosin_rep_1_HCD.mgf	HeLa_recombinant_Neprosin_rep_1_HCD.6850.6850.7	7	2599.58	641.772	7+	7+	4485.37	0	-3.79182	-0.0024335	PeptideShaker (0.05222437137330754)	0	12.8213	93.75	Confident
400	O75369	EEIIHPDVDEHSVMTYLSQFPKAKLKPGAP	PQVITP	LKPKLN	218	30	NH2-EEIIHPDVDEHSVMTYLSQFPKAKLKPGAP-COOH			HeLa_recombinant_Neprosin_rep_1_HCD.mgf	HeLa_recombinant_Neprosin_rep_1_HCD.14600.14600.6	6	5141.62	563.793	6+	6+	3375.72	1	-2.68438	-0.00151299	PeptideShaker (0.03798136099876913)	0	14.2043	93.5484	Confident
401	Q13428	AQEKSLGNILQAKPTSSPAKGPPQKAGP	PTAVAP	VAVQVK	567	28	NH2-AQEKSLGNILQAKPTSSPAKGPPQKAGP-COOH			HeLa_recombinant_Neprosin_rep_1_HCD.mgf	HeLa_recombinant_Neprosin_rep_1_HCD.4773.4773.5	5	1898.18	560.912	5+	5+	2799.52	0	-0.915583	-0.000513561	PeptideShaker (8.341808436917565E-7)	0	60.7874	100	Confident
402	P11586	KAYIQENLELVEKGFSNLKKQIENA	AGLPLP	RMFGIP	721	25	NH2-KAYIQENLELVEKGFSNLKKQIENA-COOH			HeLa_recombinant_Neprosin_rep_1_HCD.mgf	HeLa_recombinant_Neprosin_rep_1_HCD.17227.17227.5	5	6049.81	582.12	5+	5+	2905.55	0	3.71303	0.00216142	PeptideShaker (2.949852507374631E-4)	0	35.302	99.1736	Confident
403	P41240	MRPSFLQLREQLEHIKTHELHL	WHLDAA		429	22	NH2-MRPSFLQLREQLEHIKTHELHL-COOH			HeLa_recombinant_Neprosin_rep_1_HCD.mgf	HeLa_recombinant_Neprosin_rep_1_HCD.12991.12991.6	6	4611.21	460.087	6+	6+	2754.48	0	0.430254	0.000197954	PeptideShaker (0.0037165110041043206)	0	24.2986	100	Confident
404	P04406	AKYDDIKKVVKQAS	CRLEKP	EGPLKG	253	14	NH2-AKYDDIKKVVKQAS-COOH			HeLa_recombinant_Neprosin_rep_1_HCD.mgf	HeLa_recombinant_Neprosin_rep_1_HCD.2832.2832.4	4	1225.19	398.98	4+	4+	1591.89	0	-2.35682	-0.000940324	PeptideShaker (6.322418068696666E-4)	0	31.9912	91.7526	Doubtful
405	Q15428	MPPTGPAPSGPPGPP	GLPLPP	QLPPPA	264	15	NH2-MPPTGPAPSGPPGPP-COOH			HeLa_recombinant_Neprosin_rep_1_HCD.mgf	HeLa_recombinant_Neprosin_rep_1_HCD.6362.6362.2	2	2432.79	678.831	2+	2+	1355.65	0	-5.28993	-0.00359099	PeptideShaker (0.009562109329543883)	0	20.1945	97.2973	Doubtful
406	Q6PI48	EELKPYHIRVSKPTDSKAERAH	PDSVPP		624	22	NH2-EELKPYHIRVSKPTDSKAERAH-COOH			HeLa_recombinant_Neprosin_rep_1_HCD.mgf	HeLa_recombinant_Neprosin_rep_1_HCD.1554.1554.6	6	767.044	432.899	6+	6+	2590.36	1	-5.5817	-0.00241539	PeptideShaker (0.0)	0	100	100	Confident
407	P30086	TQVKNRPTSISWDGLDSGKLYTLVLTDP	GKVLTP	DAPSRK	44	28	NH2-TQVKNRPTSISWDGLDSGKLYTLVLTDP-COOH			HeLa_recombinant_Neprosin_rep_1_HCD.mgf	HeLa_recombinant_Neprosin_rep_1_HCD.15664.15664.3	3	5496.92	1035.55	3+	3+	3103.62	0	5.36339	0.00555404	PeptideShaker (5.758946935417523E-4)	0	32.3966	92.7835	Doubtful
408	Q9GZT3	KLPQTSDDEKKDF	VHTRRP		97	13	NH2-KLPQTSDDEKKDF-COOH			HeLa_recombinant_Neprosin_rep_1_HCD.mgf	HeLa_recombinant_Neprosin_rep_1_HCD.1230.1230.2	2	652.97	775.886	2+	2+	1549.76	0	-2.89603	-0.002247	PeptideShaker (0.0)	0	100	100	Confident
409	P52597	YKATENDIYNFFSP	HMRGLP	LNPVRV	298	14	NH2-YKATENDIYNFFSP-COOH			HeLa_recombinant_Neprosin_rep_1_HCD.mgf	HeLa_recombinant_Neprosin_rep_1_HCD.13776.13776.2	2	4872.92	854.888	2+	2+	1707.78	0	-9.42555	-0.00805787	PeptideShaker (0.00348896348286034)	0	24.573	97.2973	Doubtful
410	P06733	LAKYNQLLRIEEELGSKAKFAGRNFRNPLAK	PCRSER		404	31	NH2-LAKYNQLLRIEEELGSKAKFAGRNFRNPLAK-COOH			HeLa_recombinant_Neprosin_rep_1_HCD.mgf	HeLa_recombinant_Neprosin_rep_1_HCD.13554.13554.7	7	4799.16	511.722	7+	7+	3573.99	1	2.49421	0.00127598	PeptideShaker (0.0038684719535783366)	0	24.1246	100	Confident
411	Q96AE4	YNPAPYNPGPPGPAPHGPPAP	GTPMGP	YAPQGW	484	21	NH2-YNPAPYNPGPPGPAPHGPPAP-COOH			HeLa_recombinant_Neprosin_rep_1_HCD.mgf	HeLa_recombinant_Neprosin_rep_1_HCD.7197.7197.2	2	2717.17	1033	2+	2+	2063.99	0	0.751412	0.000776208	PeptideShaker (0.0)	0	100	100	Confident
412	P04406	GKVKVGVNGFGR	M	IGRLVT	2	12	NH2-GKVKVGVNGFGR-COOH			HeLa_recombinant_Neprosin_rep_1_HCD.mgf	HeLa_recombinant_Neprosin_rep_1_HCD.1605.1605.3	3	785.374	406.574	3+	3+	1216.7	0	-3.68493	-0.0014982	PeptideShaker (0.0)	0	100	100	Confident
413	Q9UK45	ADKEKKKKESILDLSKYIDKTIRVKFQGG	M	REASGI	2	29	ace-ADKEKKKKESILDLSKYIDKTIRVKFQGG-COOH	Acetylation of protein N-term(1)		HeLa_recombinant_Neprosin_rep_1_HCD.mgf	HeLa_recombinant_Neprosin_rep_1_HCD.12161.12161.6	6	4337.13	568.827	6+	6+	3406.92	0	-0.299746	-0.000170504	PeptideShaker (0.03787878787878788)	0	14.216	93.75	Confident
414	Q92804	PPSAKAAIDWFDGKEFHGNIIKVSFATRRP	TVSFDD	EFMRGG	293	30	NH2-PPSAKAAIDWFDGKEFHGNIIKVSFATRRP-COOH			HeLa_recombinant_Neprosin_rep_1_HCD.mgf	HeLa_recombinant_Neprosin_rep_1_HCD.13466.13466.7	7	4770.45	480.401	7+	7+	3354.76	1	-2.48439	-0.00119315	PeptideShaker (0.0)	0	100	100	Confident
415	P62906	RILGPGLNKAGKFP	LIKQIP	SLLTHN	122	14	NH2-RILGPGLNKAGKFP-COOH			HeLa_recombinant_Neprosin_rep_1_HCD.mgf	HeLa_recombinant_Neprosin_rep_1_HCD.5066.5066.3	3	1995.12	489.963	3+	3+	1466.87	0	-2.43942	-0.00119523	PeptideShaker (1.0687871403531273E-4)	0	39.7111	98.9691	Confident
416	P04908, P0C0S8, P16104, P20671, Q16777, Q6FI13, Q7L7L0, Q8IUE6, Q93077, Q96KK5, Q99878, Q9BTM1	VLEYLTAEILELAGNAARDNKKTRIIP	PVYLAA; PVYLAA; PVYLAA; PVYLAA; PVYMAA; PVYMAA; PVYLAA; PVYLAA; PVYLAA; PVYLAA; PVYLAA; PVYLAA	RHLQLA; RHLQLA; RHLQLA; RHLQLA; RHLQLA; RHLQLA; RHLQLA; RHLQLA; RHLQLA; RHLQLA; RHLQLA; RHLQLA	55; 55; 55; 55; 55; 55; 55; 55; 55; 55; 55; 55	27	NH2-VLEYLTAEILELAGNAARDNKKTRIIP-COOH			HeLa_recombinant_Neprosin_rep_1_HCD.mgf	HeLa_recombinant_Neprosin_rep_1_HCD.19447.19447.5	5	6947.76	603.144	5+	5+	3010.68	0	0.868061	0.000523565	PeptideShaker (0.0)	0	100	100	Confident
417	A5A3E0, P60709, P62736, P63261, P63267, P68032, P68133, Q562R1, Q6S8J3, Q9BYX7	YELPDGQVITIGNERFRCP	SSLEKS; SSLEKS; SSLEKS; SSLEKS; SSLEKS; SSLEKS; SSLEKS; SSPERS; SSLEKS; SSVEKS	EALFQP; EALFQP; ETLFQP; EALFQP; ETLFQP; ETLFQP; ETLFQP; EAIFQP; EALFQP; EALFQP	940; 240; 242; 240; 241; 242; 242; 241; 940; 240	19	NH2-YELPDGQVITIGNERFRC<cmm>P-COOH		Carbamidomethylation of C(18)	HeLa_recombinant_Neprosin_rep_1_HCD.mgf	HeLa_recombinant_Neprosin_rep_1_HCD.12599.12599.3	3	4482.99	755.374	3+	3+	2263.11	0	-2.26257	-0.00170909	PeptideShaker (0.0)	0	100	100	Confident
418	P56199	VLYPTGLSSSENANCRP	TSNGYP	HIFEDP	1016	17	NH2-VLYPTGLSSSENANC<cmm>RP-COOH		Carbamidomethylation of C(15)	HeLa_recombinant_Neprosin_rep_1_HCD.mgf	HeLa_recombinant_Neprosin_rep_1_HCD.6724.6724.2	2	2558.8	933.438	2+	2+	1863.88	1	-11.4793	-0.0107096	PeptideShaker (0.0)	0	100	100	Confident
419	O60701	FIFDGRRVLDGLHNELQTIGFQIETIGKKVSSKRIP	KMLKPA	YAPSGE	437	36	NH2-FIFDGRRVLDGLHNELQTIGFQIETIGKKVSSKRIP-COOH			HeLa_recombinant_Neprosin_rep_1_HCD.mgf	HeLa_recombinant_Neprosin_rep_1_HCD.21884.21884.7	7	8313.6	588.479	7+	7+	4111.27	1	7.00354	0.0041204	PeptideShaker (0.0019342359767891683)	0	27.1349	100	Confident
420	P30041	EEEAKKLFPKGVFTKELPSGKKYLRYTPQP	VLPTIP		195	30	NH2-EEEAKKLFPKGVFTKELPSGKKYLRYTPQP-COOH			HeLa_recombinant_Neprosin_rep_1_HCD.mgf	HeLa_recombinant_Neprosin_rep_1_HCD.9384.9384.3	3	3429.3	1170.64	3+	3+	3507.91	1	-1.40505	-0.00164435	PeptideShaker (2.082584458784798E-4)	0	36.814	98.9691	Confident
421	P62913	MRWFQQKYDGIILPGK	ISKEEA		163	16	NH2-MRWFQQKYDGIILPGK-COOH			HeLa_recombinant_Neprosin_rep_1_HCD.mgf	HeLa_recombinant_Neprosin_rep_1_HCD.10921.10921.4	4	3936.99	495.768	4+	4+	1979.05	0	-0.497702	-0.000246745	PeptideShaker (2.882885480077009E-5)	0	45.4017	100	Confident
422	P10809	VEIRRGVMLAVDAVIAELKKQSKPVTTP	SKGANP	EEIAQV	138	28	NH2-VEIRRGVMLAVDAVIAELKKQSKPVTTP-COOH			HeLa_recombinant_Neprosin_rep_1_HCD.mgf	HeLa_recombinant_Neprosin_rep_1_HCD.18482.18482.4	4	6536.37	762.948	4+	4+	3047.75	0	3.74869	0.00286005	PeptideShaker (9.063101846607002E-4)	0	30.4272	94.8454	Doubtful
423	Q08211	GDVKNFLYAWCGKRKMTPS	M	YEIRAV	2	19	ace-GDVKNFLYAWC<cmm>GKRKMTPS-COOH	Acetylation of protein N-term(1)	Carbamidomethylation of C(11)	HeLa_recombinant_Neprosin_rep_1_HCD.mgf	HeLa_recombinant_Neprosin_rep_1_HCD.12294.12294.4	4	4382.85	575.788	4+	4+	2299.12	0	-0.19642	-0.000113096	PeptideShaker (0.0)	0	100	100	Confident
424	O75369	RSPFKVKVLPTYDASKVTASGPGLSSYGVPA	ADEEIP	SLPVDF	1504	31	NH2-RSPFKVKVLPTYDASKVTASGPGLSSYGVPA-COOH			HeLa_recombinant_Neprosin_rep_1_HCD.mgf	HeLa_recombinant_Neprosin_rep_1_HCD.11067.11067.4	4	3980.5	795.682	4+	4+	3178.7	0	-0.787703	-0.000626762	PeptideShaker (1.0990701866221175E-4)	0	39.5897	98.9691	Confident
425	Q09666	KADIDVSGPKVDVEVPDVSLEGPEGKLKGPKFKMP	VDVNLP	EMHFKA	1280	35	NH2-KADIDVSGPKVDVEVPDVSLEGPEGKLKGPKFKMP-COOH			HeLa_recombinant_Neprosin_rep_1_HCD.mgf	HeLa_recombinant_Neprosin_rep_1_HCD.12534.12534.5	5	4461.49	742.007	5+	5+	3704.97	0	7.68423	0.00570171	PeptideShaker (0.0)	0	100	100	Confident
426	O14561	QEIVDYIADKKDVYE	EKLMCP		142	15	NH2-QEIVDYIADKKDVYE-COOH			HeLa_recombinant_Neprosin_rep_1_HCD.mgf	HeLa_recombinant_Neprosin_rep_1_HCD.9024.9024.3	3	3313.02	609.973	3+	3+	1826.89	0	1.07275	0.000654348	PeptideShaker (2.0243505617443706E-4)	0	36.9371	98.9691	Confident
427	Q96M27	SGPPISGFSVGSTYDITRGHAGRAPQTP	LLPAPP	LMPSFS	126	28	NH2-SGPPISGFSVGSTYDITRGHAGRAPQTP-COOH			HeLa_recombinant_Neprosin_rep_1_HCD.mgf	HeLa_recombinant_Neprosin_rep_1_HCD.9738.9738.4	4	3545.93	704.103	4+	4+	2812.39	0	-2.91279	-0.00205091	PeptideShaker (0.0)	0	100	100	Confident
428	P80723	EKAKEKDKKAEGAATEEEGTPKESEPQAA	GYNVND	AEPAEA	17	29	NH2-EKAKEKDKKAEGAATEEEGTPKESEPQAA-COOH			HeLa_recombinant_Neprosin_rep_1_HCD.mgf	HeLa_recombinant_Neprosin_rep_1_HCD.347.347.4	4	289.691	772.385	4+	4+	3085.51	0	1.40382	0.00108429	PeptideShaker (0.0)	0	100	100	Confident
429	P00558	DKFDENAKTGQATVASGIP	VDFVTA	AGWMGL	290	19	NH2-DKFDENAKTGQATVASGIP-COOH			HeLa_recombinant_Neprosin_rep_1_HCD.mgf	HeLa_recombinant_Neprosin_rep_1_HCD.5998.5998.2	2	2310.97	974.982	2+	2+	1947.95	0	-1.97951	-0.00192999	PeptideShaker (0.0)	0	100	100	Confident
430	P07237	EEPDMEEDDDQKAVKDEL	EDLEEA		491	18	NH2-EEPDMEEDDDQKAVKDEL-COOH			HeLa_recombinant_Neprosin_rep_1_HCD.mgf	HeLa_recombinant_Neprosin_rep_1_HCD.5720.5720.3	3	2215.15	712.301	3+	3+	2133.89	0	-3.81828	-0.00271978	PeptideShaker (0.0)	0	100	100	Confident
431	A6NHG4, P30046	PFLELDTNLPANRVPAGLEKRLCAA	M; M	AASILG; AASILG	2; 2	25	NH2-PFLELDTNLPANRVPAGLEKRLC<cmm>AA-COOH		Carbamidomethylation of C(23)	HeLa_recombinant_Neprosin_rep_1_HCD.mgf	HeLa_recombinant_Neprosin_rep_1_HCD.13798.13798.4	4	4879.08	692.376	4+	4+	2764.47	1	0.908401	0.000628727	PeptideShaker (0.0)	0	100	100	Confident
432	P14618	AEKVFLAQKMMIGRCNRAGKP	LGIEIP	VICATQ	303	21	NH2-AEKVFLAQKMMIGRC<cmm>NRAGKP-COOH		Carbamidomethylation of C(15)	HeLa_recombinant_Neprosin_rep_1_HCD.mgf	HeLa_recombinant_Neprosin_rep_1_HCD.4383.4383.6	6	1763.1	401.884	6+	6+	2404.27	1	-4.15965	-0.00167101	PeptideShaker (0.0054021265150561385)	0	22.6744	100	Confident
433	P35232	AELIANSLATAGDGLIELRKLEAA	EGDSKA	EDIAYQ	221	24	NH2-AELIANSLATAGDGLIELRKLEAA-COOH			HeLa_recombinant_Neprosin_rep_1_HCD.mgf	HeLa_recombinant_Neprosin_rep_1_HCD.18460.18460.3	3	6527.39	813.786	3+	3+	2438.34	0	-0.232964	-0.000189583	PeptideShaker (0.0)	0	100	100	Confident
434	P17844, Q92841	TRELAQQVQQVA	CLVLAP; CLVLAP	AEYCRA; DDYGKC	176; 253	12	NH2-TRELAQQVQQVA-COOH			HeLa_recombinant_Neprosin_rep_1_HCD.mgf	HeLa_recombinant_Neprosin_rep_1_HCD.4057.4057.2	2	1656.13	685.874	2+	2+	1369.73	0	2.16642	0.00148589	PeptideShaker (0.00791486531426671)	0	21.0156	96.3964	Doubtful
435	P02786	NIPVQTISRAA	RSSGLP	AEKLFG	331	11	NH2-NIPVQTISRAA-COOH			HeLa_recombinant_Neprosin_rep_1_HCD.mgf	HeLa_recombinant_Neprosin_rep_1_HCD.4832.4832.2	2	1916.6	585.335	2+	2+	1168.66	0	-1.62844	-0.000953181	PeptideShaker (5.028442125773907E-4)	0	32.9857	99.0991	Doubtful
436	P07900	LRDNSTMGYMAA	IMKAQA	KKHLEI	619	12	NH2-LRDNSTMGYMAA-COOH			HeLa_recombinant_Neprosin_rep_1_HCD.mgf	HeLa_recombinant_Neprosin_rep_1_HCD.4257.4257.2	2	1722.25	665.297	2+	2+	1328.59	0	-4.22465	-0.00281066	PeptideShaker (4.0807998367680065E-4)	0	33.8925	99.0991	Doubtful
437	P49748	SENVLGEVGSGFKVAMHILNNGRFGMAA	DGVRVP	ALAGTM	319	28	NH2-SENVLGEVGSGFKVAMHILNNGRFGMAA-COOH			HeLa_recombinant_Neprosin_rep_1_HCD.mgf	HeLa_recombinant_Neprosin_rep_1_HCD.20429.20429.4	4	7417.81	727.365	4+	4+	2904.44	1	-3.42687	-0.00249173	PeptideShaker (0.0)	0	100	100	Confident
438	P60174	EFVDIINAKQ	GASLKP		277	10	NH2-EFVDIINAKQ-COOH			HeLa_recombinant_Neprosin_rep_1_HCD.mgf	HeLa_recombinant_Neprosin_rep_1_HCD.8054.8054.2	2	2995.02	588.816	2+	2+	1175.62	0	-1.46185	-0.000860764	PeptideShaker (2.8049448739044436E-5)	0	45.5208	100	Confident
439	Q06830	SSGNAKIGHPAPNFKATA	M	VMPDGQ	2	18	ace-SSGNAKIGHPAPNFKATA-COOH	Acetylation of protein N-term(1)		HeLa_recombinant_Neprosin_rep_1_HCD.mgf	HeLa_recombinant_Neprosin_rep_1_HCD.3577.3577.2	2	1483.83	905.461	2+	2+	1808.92	0	-4.84227	-0.00438451	PeptideShaker (0.0)	0	100	100	Confident
440	B5ME19, Q99613	HESDARRRMISKQFHHQLRVGERQP	IPYMAA; IPYMAA	LLGPPE; LLGPPE	702; 701	25	NH2-HESDARRRMISKQFHHQLRVGERQP-COOH			HeLa_recombinant_Neprosin_rep_1_HCD.mgf	HeLa_recombinant_Neprosin_rep_1_HCD.1805.1805.7	7	857.768	443.662	7+	7+	3097.6	1	-6.19967	-0.00274968	PeptideShaker (0.059961315280464215)	0	12.2213	93.5484	Confident
441	P36957	AAAAPKAEPTAAAVPPP	KPAEAP	AAPIPT	160	17	NH2-AAAAPKAEPTAAAVPPP-COOH			HeLa_recombinant_Neprosin_rep_1_HCD.mgf	HeLa_recombinant_Neprosin_rep_1_HCD.3723.3723.2	2	1538.52	765.422	2+	2+	1528.82	0	3.09808	0.00237133	PeptideShaker (0.0036700791964458185)	0	24.3532	96.3964	Doubtful
442	P52789	ELLNTGRFETKDISDIEGEKDGIRKA	GGKLSP	REVLMR	327	26	NH2-ELLNTGRFETKDISDIEGEKDGIRKA-COOH			HeLa_recombinant_Neprosin_rep_1_HCD.mgf	HeLa_recombinant_Neprosin_rep_1_HCD.8521.8521.4	4	3148.85	734.632	4+	4+	2933.51	1	-5.03477	-0.00369745	PeptideShaker (0.0)	0	100	100	Confident
443	Q99623	KQEQRQKIVQAEGEAEAA	FLVEKA	KMLGEA	218	18	NH2-KQEQRQKIVQAEGEAEAA-COOH			HeLa_recombinant_Neprosin_rep_1_HCD.mgf	HeLa_recombinant_Neprosin_rep_1_HCD.1338.1338.2	2	693.454	1007.02	2+	2+	2012.03	0	-3.52573	-0.00355049	PeptideShaker (0.010021185728217372)	0	19.9908	97.2973	Doubtful
444	P62910	EIAHNVSSKNRKAIVERAA	NKSYCA	QLAIRV	98	19	NH2-EIAHNVSSKNRKAIVERAA-COOH			HeLa_recombinant_Neprosin_rep_1_HCD.mgf	HeLa_recombinant_Neprosin_rep_1_HCD.654.654.4	4	439.637	524.046	4+	4+	2092.15	0	2.65969	0.0013938	PeptideShaker (0.0)	0	100	100	Confident
445	P18669	MQFLGDEETVRKAMEAVAAQGKAKK	LKPIKP		230	25	NH2-MQFLGDEETVRKAMEAVAAQGKAKK-COOH			HeLa_recombinant_Neprosin_rep_1_HCD.mgf	HeLa_recombinant_Neprosin_rep_1_HCD.12266.12266.4	4	4373.45	684.86	4+	4+	2735.41	0	1.07074	0.000733307	PeptideShaker (0.0)	0	100	100	Confident
446	P14625	EFDGKRFQNVAKEGVKFDESEKTKESREA	CIQALP	VEKEFE	582	29	NH2-EFDGKRFQNVAKEGVKFDESEKTKESREA-COOH			HeLa_recombinant_Neprosin_rep_1_HCD.mgf	HeLa_recombinant_Neprosin_rep_1_HCD.5469.5469.5	5	2128.7	678.74	5+	5+	3387.67	1	-3.10014	-0.00210358	PeptideShaker (3.138140965292161E-5)	0	45.0333	100	Confident
447	P08559	IMLLKDRMVNSNLASVEELKEIDVEVRKEIEDA	RSKSDP	AQFATA	317	33	NH2-IMLLKDRMVNSNLASVEELKEIDVEVRKEIEDA-COOH			HeLa_recombinant_Neprosin_rep_1_HCD.mgf	HeLa_recombinant_Neprosin_rep_1_HCD.17605.17605.5	5	6193.66	766.808	5+	5+	3828	1	-0.763672	-0.000585437	PeptideShaker (0.0)	0	100	100	Confident
448	P49327	QELNGITRALCATRQEP	TKVGDP	LLIGST	303	17	pyro-QELNGITRALC<cmm>ATRQEP-COOH	Pyrolidone from Q(1)	Carbamidomethylation of C(11)	HeLa_recombinant_Neprosin_rep_1_HCD.mgf	HeLa_recombinant_Neprosin_rep_1_HCD.11874.11874.2	2	4249.34	970.494	2+	2+	1938.96	0	7.89573	0.0076627	PeptideShaker (0.0)	0	100	100	Confident
449	P49327	EGPTLMRLNSVQSSERP	SLLVNP	LFLVHP	2227	17	NH2-EGPTLMRLNSVQSSERP-COOH			HeLa_recombinant_Neprosin_rep_1_HCD.mgf	HeLa_recombinant_Neprosin_rep_1_HCD.6768.6768.3	3	2573.66	634.32	3+	3+	1899.95	0	-4.18742	-0.00265618	PeptideShaker (0.0)	0	100	100	Confident
450	Q9NZL9	KFEQVNLLDSNAVHHIIHDFQPHVIVHCA	FRRARP	AERRPD	66	29	NH2-KFEQVNLLDSNAVHHIIHDFQPHVIVHC<cmm>A-COOH		Carbamidomethylation of C(28)	HeLa_recombinant_Neprosin_rep_1_HCD.mgf	HeLa_recombinant_Neprosin_rep_1_HCD.14360.14360.6	6	5065.5	570.627	6+	6+	3416.72	1	-1.34692	-0.000768363	PeptideShaker (0.0)	0	100	100	Confident
451	P29401	QEDAPSVDIANIRMP	ILATPP	SLPSYK	290	15	NH2-QEDAPSVDIANIRMP-COOH			HeLa_recombinant_Neprosin_rep_1_HCD.mgf	HeLa_recombinant_Neprosin_rep_1_HCD.12540.12540.2	2	4463.36	828.405	2+	2+	1654.8	0	-1.93668	-0.00160436	PeptideShaker (0.0)	0	100	100	Confident
452	P52272	AEVLNKHSLSGRPLKVKED	ESMKKA	PDGEHA	129	19	NH2-AEVLNKHSLSGRPLKVKED-COOH			HeLa_recombinant_Neprosin_rep_1_HCD.mgf	HeLa_recombinant_Neprosin_rep_1_HCD.2196.2196.4	4	998.276	531.049	4+	4+	2119.17	1	-5.00872	-0.00265863	PeptideShaker (0.0)	0	100	100	Confident
453	P0DMV8, P0DMV9	EKYKAEDEVQRERVSAKNA	RMVQEA; RMVQEA	LESYAF; LESYAF	523; 523	19	NH2-EKYKAEDEVQRERVSAKNA-COOH			HeLa_recombinant_Neprosin_rep_1_HCD.mgf	HeLa_recombinant_Neprosin_rep_1_HCD.1030.1030.3	3	585.039	750.715	3+	3+	2249.14	0	-6.87753	-0.0051631	PeptideShaker (6.548247906075175E-4)	0	31.8387	91.7526	Doubtful
454	P14174	LCGLLAERLRISP	RSYSKL	DRVYIN	80	13	NH2-LC<cmm>GLLAERLRISP-COOH		Carbamidomethylation of C(2)	HeLa_recombinant_Neprosin_rep_1_HCD.mgf	HeLa_recombinant_Neprosin_rep_1_HCD.11002.11002.3	3	3960.76	500.292	3+	3+	1496.85	1	0.227976	0.000113978	PeptideShaker (3.9881154160601405E-4)	0	33.9923	94.8454	Doubtful
455	P14866	NLSGQGDPGSNPNKRQRQPP	WDYTNP	LLGDHP	289	20	NH2-NLSGQGDPGSNPNKRQRQPP-COOH			HeLa_recombinant_Neprosin_rep_1_HCD.mgf	HeLa_recombinant_Neprosin_rep_1_HCD.401.401.3	3	323.846	716.358	3+	3+	2146.06	0	-5.23018	-0.0037467	PeptideShaker (3.594798928738152E-4)	0	34.4433	95.8763	Confident
456	P13639	IEDVPCGNIVGLVGVDQFLVKTGTITTFEHAHNMRVMKFSVSP	GRYVEP	VVRVAV	461	43	NH2-IEDVPC<cmm>GNIVGLVGVDQFLVKTGTITTFEHAHNMRVMKFSVSP-COOH		Carbamidomethylation of C(6)	HeLa_recombinant_Neprosin_rep_1_HCD.mgf	HeLa_recombinant_Neprosin_rep_1_HCD.19425.19425.6	6	6941.48	791.406	6+	6+	4742.4	0	-1.776	-0.00140554	PeptideShaker (0.0021656800790750877)	0	26.6441	100	Confident
457	P12268	VIADGGIQNVGHIAKA	RRFGVP	LALGAS	361	16	NH2-VIADGGIQNVGHIAKA-COOH			HeLa_recombinant_Neprosin_rep_1_HCD.mgf	HeLa_recombinant_Neprosin_rep_1_HCD.5764.5764.3	3	2229.69	521.626	3+	3+	1561.86	0	-1.80286	-0.000940417	PeptideShaker (3.989300138853912E-5)	0	43.991	100	Confident
458	Q641Q2, Q9Y4E1	LLFSDEEEKEAQLGVKSVDKKVESA	VSEAPP; VSEAPP	KESLKF; KESLKF	725; 725	25	NH2-LLFSDEEEKEAQLGVKSVDKKVESA-COOH			HeLa_recombinant_Neprosin_rep_1_HCD.mgf	HeLa_recombinant_Neprosin_rep_1_HCD.10915.10915.5	5	3934.69	556.489	5+	5+	2777.43	0	-9.45551	-0.00526193	PeptideShaker (0.0)	0	100	100	Confident
459	P80723	KAPEQEQAAPGPAAGGEAPKAAEAAAAP	AKAEPP	AESAAP	102	28	NH2-KAPEQEQAAPGPAAGGEAPKAAEAAAAP-COOH			HeLa_recombinant_Neprosin_rep_1_HCD.mgf	HeLa_recombinant_Neprosin_rep_1_HCD.3841.3841.3	3	1578.76	852.756	3+	3+	2555.26	0	-5.54951	-0.00473241	PeptideShaker (4.4756382870511646E-4)	0	33.4915	94.8454	Doubtful
460	P22314	RMYMDRRCVYYRKP	LDNVDA	LLESGT	581	14	NH2-RMYMDRRC<cmm>VYYRKP-COOH		Carbamidomethylation of C(8)	HeLa_recombinant_Neprosin_rep_1_HCD.mgf	HeLa_recombinant_Neprosin_rep_1_HCD.2039.2039.5	5	938.689	399.598	5+	5+	1992.96	0	-4.05545	-0.00162055	PeptideShaker (0.0018472780271368617)	0	27.3347	99.1736	Confident
461	Q9BXV9	DEDLDGDDEDDAEDENNIDNRTNFDGPSAKRPKTPS	RVAAAP		65	36	NH2-DEDLDGDDEDDAEDENNIDNRTNFDGPSAKRPKTPS-COOH			HeLa_recombinant_Neprosin_rep_1_HCD.mgf	HeLa_recombinant_Neprosin_rep_1_HCD.5412.5412.5	5	2109.84	802.34	5+	5+	4005.69	1	-6.21459	-0.004985	PeptideShaker (0.002596098434923515)	0	25.8568	97.5207	Confident
462	O60664	FAPGITEKAPEEK	TWLVGP	K	421	13	NH2-FAPGITEKAPEEK-COOH			HeLa_recombinant_Neprosin_rep_1_HCD.mgf	HeLa_recombinant_Neprosin_rep_1_HCD.2814.2814.2	2	1219.66	708.871	2+	2+	1415.73	0	-2.10709	-0.00149366	PeptideShaker (0.0)	0	100	100	Confident
463	P49588	NQPLVILEMESGASAKALNEALKLFKMHSP	FIDSNP	QTSAML	854	30	NH2-NQPLVILEMESGASAKALNEALKLFKMHSP-COOH			HeLa_recombinant_Neprosin_rep_1_HCD.mgf	HeLa_recombinant_Neprosin_rep_1_HCD.21406.21406.5	5	7991.42	654.149	5+	5+	3265.72	0	-3.96223	-0.0025919	PeptideShaker (0.011838244387233134)	0	19.2671	93.3884	Confident
464	P06733, P09104, P13929	SGETEDTFIADLVVGLCTGQIK	VMVSHR; VMVSHR; VMVSHR	TGAPCR; TGAPCR; TGAPCR	373; 373; 373	22	NH2-SGETEDTFIADLVVGLC<cmm>TGQIK-COOH		Carbamidomethylation of C(17)	HeLa_recombinant_Neprosin_rep_1_HCD.mgf	HeLa_recombinant_Neprosin_rep_1_HCD.20324.20324.2	2	7367.62	1177.58	2+	2+	2352.15	1	-2.2298	-0.00262466	PeptideShaker (0.0)	0	100	100	Confident
465	P07108	EEVRHLKTKPSDEEMLFIYGHYKQATVGDINTERP	EFEKAA	GMLDFT	11	35	NH2-EEVRHLKTKPSDEEMLFIYGHYKQATVGDINTERP-COOH			HeLa_recombinant_Neprosin_rep_1_HCD.mgf	HeLa_recombinant_Neprosin_rep_1_HCD.10003.10003.6	6	3632.79	689.515	6+	6+	4130.05	1	-3.13912	-0.00216395	PeptideShaker (2.567569880693586E-5)	0	45.9048	100	Confident
466	Q96AE4	ERIAQITGPPDRCQHA	DDGTTP	AEIITD	320	16	NH2-ERIAQITGPPDRC<cmm>QHA-COOH		Carbamidomethylation of C(13)	HeLa_recombinant_Neprosin_rep_1_HCD.mgf	HeLa_recombinant_Neprosin_rep_1_HCD.2057.2057.2	2	944.714	924.952	2+	2+	1847.91	0	-8.75584	-0.00809881	PeptideShaker (0.0)	0	100	100	Confident
467	Q9UII2	GSDQSENVDRGAGSIREAGGAFGKREQA	MQARGF	EEERYF	26	28	NH2-GSDQSENVDRGAGSIREAGGAFGKREQA-COOH			HeLa_recombinant_Neprosin_rep_1_HCD.mgf	HeLa_recombinant_Neprosin_rep_1_HCD.4365.4365.4	4	1757.64	713.34	4+	4+	2848.34	1	-6.10735	-0.00435511	PeptideShaker (0.0)	0	100	100	Confident
468	Q9UNZ2	AELRRLAHGGQVNLDMEDHRDEDFVKP	RRGEVP	KGAFKA	220	27	NH2-AELRRLAHGGQVNLDMEDHRDEDFVKP-COOH			HeLa_recombinant_Neprosin_rep_1_HCD.mgf	HeLa_recombinant_Neprosin_rep_1_HCD.7063.7063.6	6	2670.78	525.595	6+	6+	3146.53	1	-2.08413	-0.00109506	PeptideShaker (0.035398230088495575)	0	14.5102	96.7742	Confident
469	P67809	PPAENSSAPEAEQGGAE	ETKAAD		308	17	NH2-PPAENSSAPEAEQGGAE-COOH			HeLa_recombinant_Neprosin_rep_1_HCD.mgf	HeLa_recombinant_Neprosin_rep_1_HCD.961.961.2	2	560.884	820.849	2+	2+	1639.7	0	-8.34761	-0.00685218	PeptideShaker (9.007183228624827E-5)	0	40.4541	99.0991	Doubtful
470	P09651	VEEVDAAMNARPHKVDGRVVEP	FVTYAT	KRAVSR	65	22	NH2-VEEVDAAMNARPHKVDGRVVEP-COOH			HeLa_recombinant_Neprosin_rep_1_HCD.mgf	HeLa_recombinant_Neprosin_rep_1_HCD.5330.5330.3	3	2081.18	806.74	3+	3+	2417.21	0	-5.78469	-0.00466677	PeptideShaker (0.0)	0	100	100	Confident
471	P80723	KAPEQEQAAPGPAAGGEAPKAAEAA	AKAEPP	AAPAES	102	25	NH2-KAPEQEQAAPGPAAGGEAPKAAEAA-COOH			HeLa_recombinant_Neprosin_rep_1_HCD.mgf	HeLa_recombinant_Neprosin_rep_1_HCD.2221.2221.3	3	1007.77	773.048	3+	3+	2316.13	0	-4.99986	-0.00386515	PeptideShaker (3.707887847589801E-4)	0	34.3087	95.9184	Confident
472	Q09666	TMKVPKFGVSTGREGQTPKAGLRVSAP	GKIKFP	EVSVGH	308	27	NH2-TMKVPKFGVSTGREGQTPKAGLRVSAP-COOH			HeLa_recombinant_Neprosin_rep_1_HCD.mgf	HeLa_recombinant_Neprosin_rep_1_HCD.6950.6950.4	4	2632.98	700.887	4+	4+	2798.52	1	-2.54278	-0.00178157	PeptideShaker (4.807311638218693E-4)	0	33.181	93.8144	Doubtful
473	P61978	EETFPNTETNGEFGKRP	METEQP	AEDMEE	7	17	NH2-EETFPNTETNGEFGKRP-COOH			HeLa_recombinant_Neprosin_rep_1_HCD.mgf	HeLa_recombinant_Neprosin_rep_1_HCD.5248.5248.2	2	2054.16	976.941	2+	2+	1951.89	0	-12.1701	-0.0118896	PeptideShaker (0.0)	0	100	100	Confident
474	Q8N163	SRIQVSSEKEAAPDAG	FSLHHP	AEPITA	279	16	NH2-SRIQVSSEKEAAPDAG-COOH			HeLa_recombinant_Neprosin_rep_1_HCD.mgf	HeLa_recombinant_Neprosin_rep_1_HCD.1238.1238.2	2	655.789	822.908	2+	2+	1643.81	0	-5.99594	-0.00493414	PeptideShaker (1.353073167431529E-4)	0	38.6868	99.0991	Doubtful
475	Q13409	REIVTYTKETQTP	QVDFPP	VMAQPK	151	13	NH2-REIVTYTKETQTP-COOH			HeLa_recombinant_Neprosin_rep_1_HCD.mgf	HeLa_recombinant_Neprosin_rep_1_HCD.2442.2442.2	2	1088.9	783.407	2+	2+	1564.81	0	-6.32389	-0.00495421	PeptideShaker (0.0042764413898434515)	0	23.6892	97.2973	Doubtful
476	Q15149	QQPTFDALRDELRGA	RAQAEA	QEVGER	1279	15	NH2-QQPTFDALRDELRGA-COOH			HeLa_recombinant_Neprosin_rep_1_HCD.mgf	HeLa_recombinant_Neprosin_rep_1_HCD.10810.10810.3	3	3899.59	572.963	3+	3+	1715.86	0	3.97386	0.00227687	PeptideShaker (2.0869064808256302E-5)	0	46.805	100	Confident
477	P00558, P07205	KIEAFRASLSKLGDVYVNDAFGTAHRAHSSMVGVNLP	VKAEPA; IKAEPD	QKAGGF; HKASGF	146; 146	37	NH2-KIEAFRASLSKLGDVYVNDAFGTAHRAHSSMVGVNLP-COOH			HeLa_recombinant_Neprosin_rep_1_HCD.mgf	HeLa_recombinant_Neprosin_rep_1_HCD.14926.14926.6	6	5249.73	660.513	6+	6+	3957.03	0	0.0523628	3.45863e-05	PeptideShaker (0.038996539792387534)	0	14.0897	93.5484	Confident
478	LAM001	WQVYPGRTGDSQP	NTIEAG	RFFIYW	170	13	NH2-WQVYPGRTGDSQP-COOH			HeLa_recombinant_Neprosin_rep_1_HCD.mgf	HeLa_recombinant_Neprosin_rep_1_HCD.5487.5487.2	2	2134.65	745.85	2+	2+	1489.69	0	-6.02165	-0.00449128	PeptideShaker (0.00552681270393589)	0	22.5753	96.3964	Doubtful
479	Q96FQ6	IAKLIHEQEQQSSS	GGITGP		90	14	NH2-IAKLIHEQEQQSSS-COOH			HeLa_recombinant_Neprosin_rep_1_HCD.mgf	HeLa_recombinant_Neprosin_rep_1_HCD.977.977.2	2	566.245	799.409	2+	2+	1596.81	0	-4.3424	-0.00347137	PeptideShaker (9.951040878875931E-5)	0	40.0213	99.0991	Doubtful
480	P21796	TYADLGKSARDVFTKGYGFGLIKLDLKTKSENG	MAVPP	LEFTSS	6	33	NH2-TYADLGKSARDVFTKGYGFGLIKLDLKTKSENG-COOH			HeLa_recombinant_Neprosin_rep_1_HCD.mgf	HeLa_recombinant_Neprosin_rep_1_HCD.14347.14347.5	5	5061.41	719.584	5+	5+	3591.89	1	-3.6719	-0.00264151	PeptideShaker (0.009639982529481499)	0	20.1592	94.3089	Confident
481	P53675, Q00610	MQLYSVDRKVSQP	NRVVGA; NRVVGA	IEGHAA; IEGHAA	181; 181	13	NH2-MQLYSVDRKVSQP-COOH			HeLa_recombinant_Neprosin_rep_1_HCD.mgf	HeLa_recombinant_Neprosin_rep_1_HCD.4958.4958.2	2	1960.17	775.9	2+	2+	1549.79	0	-3.80993	-0.00295614	PeptideShaker (0.0015651478064394651)	0	28.0544	99.0991	Doubtful
482	P23527, P33778, P58876, P62807, Q16778, Q5QNW6, Q8N257, Q93079, Q96A08, Q99877, Q99879, Q99880	ELAKHAVSEGTKAVTKYTSSK	RLLLPG; RLLLPG; RLLLPG; RLLLPG; RLLLPG; RLLLPG; RLLLPG; RLLLPG; RLLLPG; RLLLPG; RLLLPG; RLLLPG		106; 106; 106; 106; 106; 106; 106; 106; 107; 106; 106; 106	21	NH2-ELAKHAVSEGTKAVTKYTSSK-COOH			HeLa_recombinant_Neprosin_rep_1_HCD.mgf	HeLa_recombinant_Neprosin_rep_1_HCD.3898.3898.4	4	1596.89	559.553	4+	4+	2234.19	0	-3.0721	-0.00171901	PeptideShaker (0.0)	0	100	100	Confident
483	P15259, P18669	MQFLGDEETVRKAMEAVAAQGKAK	LKPTKP; LKPIKP	K	230; 230	24	NH2-MQFLGDEETVRKAMEAVAAQGKAK-COOH			HeLa_recombinant_Neprosin_rep_1_HCD.mgf	HeLa_recombinant_Neprosin_rep_1_HCD.13209.13209.4	4	4682.98	652.837	4+	4+	2607.31	0	2.24223	0.00146381	PeptideShaker (0.0)	0	100	100	Confident
484	P00505	EQVERLIKEFSIYMTKDGRISVAGVTSSNVGYLAHAIHQVTK	FTGLKP		389	42	NH2-EQVERLIKEFSIYMTKDGRISVAGVTSSNVGYLAHAIHQVTK-COOH			HeLa_recombinant_Neprosin_rep_1_HCD.mgf	HeLa_recombinant_Neprosin_rep_1_HCD.19046.19046.5	5	6779.11	935.902	5+	5+	4674.46	0	3.25373	0.00304516	PeptideShaker (0.0)	0	100	100	Confident
485	Q9Y6A4	AEFKLYLPVQNKAKQ	SEDELP		179	15	NH2-AEFKLYLPVQNKAKQ-COOH			HeLa_recombinant_Neprosin_rep_1_HCD.mgf	HeLa_recombinant_Neprosin_rep_1_HCD.7638.7638.4	4	2859.47	445.005	4+	4+	1775.99	0	-1.60534	-0.000714386	PeptideShaker (0.0)	0	100	100	Confident
486	P78527	AFRDYVAVARGSKDHNIRA	GHEKAP	QEPESG	4073	19	NH2-AFRDYVAVARGSKDHNIRA-COOH			HeLa_recombinant_Neprosin_rep_1_HCD.mgf	HeLa_recombinant_Neprosin_rep_1_HCD.4157.4157.4	4	1689.61	537.288	4+	4+	2145.12	0	1.66669	0.000895493	PeptideShaker (3.474814122540324E-7)	0	64.5907	100	Confident
487	P36578	ELAGHQTSAESWGTGRAVA	QPYAVS	RIPRVR	56	19	NH2-ELAGHQTSAESWGTGRAVA-COOH			HeLa_recombinant_Neprosin_rep_1_HCD.mgf	HeLa_recombinant_Neprosin_rep_1_HCD.4321.4321.3	3	1743.32	643.309	3+	3+	1926.92	0	-7.01304	-0.00451159	PeptideShaker (4.575351684770373E-4)	0	33.3958	95.8763	Confident
488	P50213	TALLLSAVMMLRHMGLFDHAARIEAA	KDMANP	CFATIK	305	26	NH2-TALLLSAVMMLRHMGLFDHAARIEAA-COOH			HeLa_recombinant_Neprosin_rep_1_HCD.mgf	HeLa_recombinant_Neprosin_rep_1_HCD.20698.20698.5	5	7556.98	568.707	5+	5+	2837.49	1	2.54243	0.00144538	PeptideShaker (0.0)	0	100	100	Confident
489	P61218	EEEGQENVEILPSGERPQANQKRITTP	DDLENA	YMTKYE	29	27	NH2-EEEGQENVEILPSGERPQANQKRITTP-COOH			HeLa_recombinant_Neprosin_rep_1_HCD.mgf	HeLa_recombinant_Neprosin_rep_1_HCD.6237.6237.3	3	2389.8	1017.51	3+	3+	3048.51	1	-4.48915	-0.00456626	PeptideShaker (0.0)	0	100	100	Confident
490	Q99829	ARDIVQFVPYRRFQNAP	RSGQAA	REALAQ	477	17	NH2-ARDIVQFVPYRRFQNAP-COOH			HeLa_recombinant_Neprosin_rep_1_HCD.mgf	HeLa_recombinant_Neprosin_rep_1_HCD.9112.9112.3	3	3344.38	693.042	3+	3+	2076.1	0	0.81192	0.000562694	PeptideShaker (1.031122787240036E-5)	0	49.8669	100	Confident
491	Q14103	KRAKAMKTKEPVKKIFVGGLSPDTP	GKVIDP	EEKIRE	170	25	NH2-KRAKAMKTKEPVKKIFVGGLSPDTP-COOH			HeLa_recombinant_Neprosin_rep_1_HCD.mgf	HeLa_recombinant_Neprosin_rep_1_HCD.3306.3306.4	4	1393.22	682.398	4+	4+	2725.57	0	-2.18419	-0.00149049	PeptideShaker (0.0)	0	100	100	Confident
492	P40926	ELKASIKKGEDFVKTLK	ISDAIP		322	17	NH2-ELKASIKKGEDFVKTLK-COOH			HeLa_recombinant_Neprosin_rep_1_HCD.mgf	HeLa_recombinant_Neprosin_rep_1_HCD.7231.7231.2	2	2728.71	967.564	2+	2+	1933.12	0	-6.28831	-0.00608438	PeptideShaker (0.0)	0	100	100	Confident
493	Q13435	EAPKLSKKKLRRMNRFTVAELKQLVARP	EQEKKP	DVVEMH	445	28	NH2-EAPKLSKKKLRRMNRFTVAELKQLVARP-COOH			HeLa_recombinant_Neprosin_rep_1_HCD.mgf	HeLa_recombinant_Neprosin_rep_1_HCD.8013.8013.6	6	2981.18	552.166	6+	6+	3306.96	0	-0.464797	-0.000256646	PeptideShaker (0.0359039551188553)	0	14.4486	96.7742	Confident
494	P12074	SSGAHGEEGSARMWKTLTFFVALPGVAVSMLNVYLKSHHGEHERP	QLGRPM	EFIAYP	25	45	NH2-SSGAHGEEGSARMWKTLTFFVALPGVAVSMLNVYLKSHHGEHERP-COOH			HeLa_recombinant_Neprosin_rep_1_HCD.mgf	HeLa_recombinant_Neprosin_rep_1_HCD.22918.22918.8	8	9173.17	615.94	8+	8+	4919.44	0	4.17155	0.00256941	PeptideShaker (0.0)	0	100	100	Confident
495	P06733	SEFFRSGKYDLDFKSP	GMDVAA	DDPSRY	249	16	NH2-SEFFRSGKYDLDFKSP-COOH			HeLa_recombinant_Neprosin_rep_1_HCD.mgf	HeLa_recombinant_Neprosin_rep_1_HCD.9355.9355.3	3	3421.23	641.646	3+	3+	1921.92	0	-3.29042	-0.00211129	PeptideShaker (0.0)	0	100	100	Confident
496	Q8NCW5	KKSATQFTGRYHYLGGRFVPP	ISLTAP	ALEKKY	245	21	NH2-KKSATQFTGRYHYLGGRFVPP-COOH			HeLa_recombinant_Neprosin_rep_1_HCD.mgf	HeLa_recombinant_Neprosin_rep_1_HCD.5991.5991.4	4	2309.18	603.326	4+	4+	2409.27	0	1.97017	0.00118865	PeptideShaker (1.0142596333237147E-5)	0	49.9385	100	Confident
497	P14618	MADTFLEHMCRL	QQLHAA	DIDSPP	22	12	NH2-MADTFLEHMC<cmm>RL-COOH		Carbamidomethylation of C(10)	HeLa_recombinant_Neprosin_rep_1_HCD.mgf	HeLa_recombinant_Neprosin_rep_1_HCD.11484.11484.3	3	4116.45	508.564	3+	3+	1522.67	0	-1.13342	-0.00057642	PeptideShaker (9.16350195498334E-7)	0	60.3794	100	Confident
498	P04406	ELNGKLTGMAFRVP	VGKVIP	TANVSV	223	14	NH2-ELNGKLTGMAFRVP-COOH			HeLa_recombinant_Neprosin_rep_1_HCD.mgf	HeLa_recombinant_Neprosin_rep_1_HCD.10885.10885.2	2	3923.96	766.914	2+	2+	1531.82	0	-2.38418	-0.00182846	PeptideShaker (0.0)	0	100	100	Confident
499	P22626	KRAVAREESGKPGAHVTVKKLFVGG	GRVVEP	IKEDTE	94	25	NH2-KRAVAREESGKPGAHVTVKKLFVGG-COOH			HeLa_recombinant_Neprosin_rep_1_HCD.mgf	HeLa_recombinant_Neprosin_rep_1_HCD.2021.2021.6	6	933.037	437.754	6+	6+	2620.49	0	-5.06673	-0.00221799	PeptideShaker (0.0011248721736166344)	0	29.489	100	Confident
500	P13639	RLMEPIYLVEIQCP	VLTAQP	EQVVGG	739	14	NH2-RLMEPIYLVEIQC<cmm>P-COOH		Carbamidomethylation of C(13)	HeLa_recombinant_Neprosin_rep_1_HCD.mgf	HeLa_recombinant_Neprosin_rep_1_HCD.15289.15289.3	3	5369.19	587.642	3+	3+	1759.9	0	2.77414	0.0016302	PeptideShaker (3.287527122098757E-4)	0	34.8313	95.8763	Confident
501	Q9BQC6	HRFIADQLDHLNVTKKWS	TSKFPP		85	18	NH2-HRFIADQLDHLNVTKKWS-COOH			HeLa_recombinant_Neprosin_rep_1_HCD.mgf	HeLa_recombinant_Neprosin_rep_1_HCD.8362.8362.4	4	3099.47	552.796	4+	4+	2207.16	0	-1.81671	-0.00100427	PeptideShaker (0.0)	0	100	100	Confident
502	P23396	KDEILPTTPISEQKGGKPEPP	VSIVEP	AMPQPV	214	21	NH2-KDEILPTTPISEQKGGKPEPP-COOH			HeLa_recombinant_Neprosin_rep_1_HCD.mgf	HeLa_recombinant_Neprosin_rep_1_HCD.5885.5885.4	4	2273.12	566.054	4+	4+	2260.2	0	-3.0466	-0.00172455	PeptideShaker (7.730872323728678E-4)	0	31.1177	92.7835	Doubtful
503	P49189	GLFNVVQGGAATGQFLCQHP	EAGVPP	DVAKVS	204	20	NH2-GLFNVVQGGAATGQFLC<cmm>QHP-COOH		Carbamidomethylation of C(17)	HeLa_recombinant_Neprosin_rep_1_HCD.mgf	HeLa_recombinant_Neprosin_rep_1_HCD.14646.14646.2	2	5156.37	1051.51	2+	2+	2100.02	1	-4.61661	-0.00485214	PeptideShaker (0.0024648670854658427)	0	26.0821	97.2973	Doubtful
504	P61978	EETFPNTETNGEFGKRPA	METEQP	EDMEEE	7	18	NH2-EETFPNTETNGEFGKRPA-COOH			HeLa_recombinant_Neprosin_rep_1_HCD.mgf	HeLa_recombinant_Neprosin_rep_1_HCD.4997.4997.2	2	1973.16	1012.47	2+	2+	2022.93	0	-4.87305	-0.00493382	PeptideShaker (0.0)	0	100	100	Confident
505	P49588	DRLRFDFTAKGAMSTQQIKKA	GSLVAP	EEIANE	632	21	NH2-DRLRFDFTAKGAMSTQQIKKA-COOH			HeLa_recombinant_Neprosin_rep_1_HCD.mgf	HeLa_recombinant_Neprosin_rep_1_HCD.6822.6822.5	5	2590.68	483.261	5+	5+	2411.27	0	-2.14719	-0.00103766	PeptideShaker (8.657786029225051E-7)	0	60.6259	100	Confident
506	Q99627	VYGQLLALYLLHNDMNNARYLWKRIPP	GIATPP	AIKSAN	36	27	NH2-VYGQLLALYLLHNDMNNARYLWKRIPP-COOH			HeLa_recombinant_Neprosin_rep_1_HCD.mgf	HeLa_recombinant_Neprosin_rep_1_HCD.18980.18980.5	5	6750.98	655.16	5+	5+	3270.75	0	4.38049	0.00286991	PeptideShaker (9.216065536466037E-4)	0	30.3545	99.1736	Confident
507	P50238	PKCPKCNKEVYFAERVTSLGKDWHRP	M	CLKCEK	2	26	NH2-PKC<cmm>PKC<cmm>NKEVYFAERVTSLGKDWHRP-COOH		Carbamidomethylation of C(3, 6)	HeLa_recombinant_Neprosin_rep_1_HCD.mgf	HeLa_recombinant_Neprosin_rep_1_HCD.7807.7807.7	7	2914.52	458.377	7+	7+	3201.6	0	-2.17594	-0.000997404	PeptideShaker (0.0)	0	100	100	Confident
508	Q9NQT5	EQEDAEGPGGAVERP	EELLLP	LSLNAR	38	15	NH2-EQEDAEGPGGAVERP-COOH			HeLa_recombinant_Neprosin_rep_1_HCD.mgf	HeLa_recombinant_Neprosin_rep_1_HCD.1904.1904.2	2	888.671	770.841	2+	2+	1539.68	0	-7.58806	-0.00584923	PeptideShaker (0.0)	0	100	100	Confident
509	O75369	EIVDNKDGTVTVRYAP	GKTATP	TEVGLH	1775	16	NH2-EIVDNKDGTVTVRYAP-COOH			HeLa_recombinant_Neprosin_rep_1_HCD.mgf	HeLa_recombinant_Neprosin_rep_1_HCD.6002.6002.3	3	2312.46	592.974	3+	3+	1775.91	0	-2.8259	-0.00167569	PeptideShaker (0.0)	0	100	100	Confident
510	O43865	REKQQTNSKGSSNFCVKNIKQAEFGRREIEIA	DDEVSP	EQDMSA	92	32	NH2-REKQQTNSKGSSNFC<cmm>VKNIKQAEFGRREIEIA-COOH		Carbamidomethylation of C(15)	HeLa_recombinant_Neprosin_rep_1_HCD.mgf	HeLa_recombinant_Neprosin_rep_1_HCD.6107.6107.5	5	2346.19	751.588	5+	5+	3751.92	1	-5.01402	-0.00376749	PeptideShaker (0.0)	0	100	100	Confident
511	P04908, Q7L7L0, Q93077	IRNDEELNKLLGRVTIAQGGVLPNIQAVLLPKKTESHHKAKGK	RHLQLA; RHLQLA; RHLQLA		88; 88; 88	43	NH2-IRNDEELNKLLGRVTIAQGGVLPNIQAVLLPKKTESHHKAKGK-COOH			HeLa_recombinant_Neprosin_rep_1_HCD.mgf	HeLa_recombinant_Neprosin_rep_1_HCD.14483.14483.7	7	5104.44	674.4	7+	7+	4712.69	1	10.4853	0.00706969	PeptideShaker (0.0)	0	100	100	Confident
512	P22314	AQLHIGFQALHQFCAQHGRPPRPRNEEDA	AKFSRP	AELVAL	327	29	NH2-AQLHIGFQALHQFC<cmm>AQHGRPPRPRNEEDA-COOH		Carbamidomethylation of C(14)	HeLa_recombinant_Neprosin_rep_1_HCD.mgf	HeLa_recombinant_Neprosin_rep_1_HCD.7547.7547.6	6	2831.92	564.281	6+	6+	3379.65	0	-2.49015	-0.00140514	PeptideShaker (0.0)	0	100	100	Confident
513	P50213	LKTPIAAGHPSMNLLLRKTFDLYANVRP	MGLKGP	CVSIEG	99	28	NH2-LKTPIAAGHPSMNLLLRKTFDLYANVRP-COOH			HeLa_recombinant_Neprosin_rep_1_HCD.mgf	HeLa_recombinant_Neprosin_rep_1_HCD.14761.14761.6	6	5194.49	523.798	6+	6+	3135.74	1	1.27226	0.000666195	PeptideShaker (6.571259596181813E-5)	0	41.8235	100	Confident
514	Q15424	IEDEGGNPDEIEITSEGNKKTSKRSSKGRKP	ERLKKA	EEEGVE	65	31	NH2-IEDEGGNPDEIEITSEGNKKTSKRSSKGRKP-COOH			HeLa_recombinant_Neprosin_rep_1_HCD.mgf	HeLa_recombinant_Neprosin_rep_1_HCD.1059.1059.5	5	597.498	678.346	5+	5+	3385.71	1	-5.65809	-0.00383703	PeptideShaker (0.0)	0	100	100	Confident
515	P14618	AEKVFLAQKMMIGRCNRAGKP	LGIEIP	VICATQ	303	21	NH2-AEKVFLAQKMMIGRC<cmm>NRAGKP-COOH		Carbamidomethylation of C(15)	HeLa_recombinant_Neprosin_rep_1_HCD.mgf	HeLa_recombinant_Neprosin_rep_1_HCD.4381.4381.5	5	1762.72	481.859	5+	5+	2404.27	0	-2.02876	-0.000977579	PeptideShaker (0.0)	0	100	100	Confident
516	P27797	RQIDNPDYKGTWIHP	KGEWKP	EIDNPE	278	15	NH2-RQIDNPDYKGTWIHP-COOH			HeLa_recombinant_Neprosin_rep_1_HCD.mgf	HeLa_recombinant_Neprosin_rep_1_HCD.5666.5666.2	2	2195.57	920.458	2+	2+	1838.91	0	-3.13577	-0.00288635	PeptideShaker (5.046499891860716E-4)	0	32.9701	99.0991	Doubtful
517	P04406	GKVKVGVNGFGRIGRLVTRA	M	AFNSGK	2	20	NH2-GKVKVGVNGFGRIGRLVTRA-COOH			HeLa_recombinant_Neprosin_rep_1_HCD.mgf	HeLa_recombinant_Neprosin_rep_1_HCD.6627.6627.5	5	2522.97	417.856	5+	5+	2083.25	1	-4.97293	-0.00207698	PeptideShaker (5.725794275914917E-4)	0	32.4216	99.1736	Confident
518	Q1KMD3	AEATAGSGGVNGGEEQGLGKREEDEP	DASEKP	EERSGD	132	26	NH2-AEATAGSGGVNGGEEQGLGKREEDEP-COOH			HeLa_recombinant_Neprosin_rep_1_HCD.mgf	HeLa_recombinant_Neprosin_rep_1_HCD.2654.2654.3	3	1163.44	848.714	3+	3+	2543.14	0	-7.05313	-0.00598613	PeptideShaker (0.0)	0	100	100	Confident
519	Q6GMV3	ENIATCIALRPYPKEEVGQYLKKFRLFK	LWLEQP		113	28	NH2-ENIATC<cmm>IALRPYPKEEVGQYLKKFRLFK-COOH		Carbamidomethylation of C(6)	HeLa_recombinant_Neprosin_rep_1_HCD.mgf	HeLa_recombinant_Neprosin_rep_1_HCD.14512.14512.7	7	5113.5	488.416	7+	7+	3410.85	1	2.14633	0.001048	PeptideShaker (0.0019342359767891683)	0	27.1349	100	Confident
520	P60709, P63261	ERKYSVWIGGSILASLSTFQQMWISKQEYDESGPSIVHRKCF	KIIAPP; KIIAPP		334; 334	42	NH2-ERKYSVWIGGSILASLSTFQQMWISKQEYDESGPSIVHRKC<cmm>F-COOH		Carbamidomethylation of C(41)	HeLa_recombinant_Neprosin_rep_1_HCD.mgf	HeLa_recombinant_Neprosin_rep_1_HCD.20403.20403.7	7	7407.96	707.784	7+	7+	4947.45	0	-2.05397	-0.00145377	PeptideShaker (0.0)	0	100	100	Confident
521	Q14697	EETPRDGDKPEETQGKAEKDEPGA	GDGAQP	WEETFK	202	24	NH2-EETPRDGDKPEETQGKAEKDEPGA-COOH			HeLa_recombinant_Neprosin_rep_1_HCD.mgf	HeLa_recombinant_Neprosin_rep_1_HCD.421.421.3	3	330.641	871.732	3+	3+	2612.18	0	-4.0372	-0.00351937	PeptideShaker (2.554169682005875E-4)	0	35.9275	96.9072	Confident
522	P60174	SQPDVDGFLVGGASLKP	TCKELA	EFVDII	260	17	NH2-SQPDVDGFLVGGASLKP-COOH			HeLa_recombinant_Neprosin_rep_1_HCD.mgf	HeLa_recombinant_Neprosin_rep_1_HCD.12961.12961.2	2	4602.23	843.936	2+	2+	1685.86	0	-2.56101	-0.00216133	PeptideShaker (8.772530425703086E-4)	0	30.5688	99.0991	Doubtful
523	Q15056	QRPRLQLKPRTVATPLNQVANPNSAIFGGARP	TEEERA	REEVVQ	207	32	NH2-QRPRLQLKPRTVATPLNQVANPNSAIFGGARP-COOH			HeLa_recombinant_Neprosin_rep_1_HCD.mgf	HeLa_recombinant_Neprosin_rep_1_HCD.9785.9785.5	5	3560.49	694.397	5+	5+	3466.94	0	3.11783	0.00216501	PeptideShaker (0.0)	0	100	100	Confident
524	Q49B96	LEKLGFGDLTSGKSEAKK	LMLQEP		73	18	NH2-LEKLGFGDLTSGKSEAKK-COOH			HeLa_recombinant_Neprosin_rep_1_HCD.mgf	HeLa_recombinant_Neprosin_rep_1_HCD.4535.4535.4	4	1816.59	477.765	4+	4+	1907.04	0	-2.97395	-0.00142086	PeptideShaker (8.836794900927901E-4)	0	30.5371	93.8144	Doubtful
525	Q00688	QRAWTVEQLRSEQLP	MAAAVP	KKDIIK	7	15	NH2-QRAWTVEQLRSEQLP-COOH			HeLa_recombinant_Neprosin_rep_1_HCD.mgf	HeLa_recombinant_Neprosin_rep_1_HCD.9607.9607.2	2	3503.01	921.489	2+	2+	1839.96	1	0.728044	0.000670519	PeptideShaker (0.002503128911138924)	0	26.0152	97.2973	Doubtful
526	Q9Y266	ERAARLAKEAKSETSGP	ERREKA	QIKELT	86	17	NH2-ERAARLAKEAKSETSGP-COOH			HeLa_recombinant_Neprosin_rep_1_HCD.mgf	HeLa_recombinant_Neprosin_rep_1_HCD.565.565.4	4	400.346	450.994	4+	4+	1799.95	0	-1.24712	-0.000562444	PeptideShaker (2.3574315222272115E-4)	0	36.2756	97.9381	Confident
527	P09651, Q32P51	KRAVSREDSQRPGAHLTVKKIFVGG	GRVVEP; GRVVEP	IKEDTE; IKEDTE	87; 87	25	NH2-KRAVSREDSQRPGAHLTVKKIFVGG-COOH			HeLa_recombinant_Neprosin_rep_1_HCD.mgf	HeLa_recombinant_Neprosin_rep_1_HCD.2865.2865.5	5	1236.38	548.112	5+	5+	2735.53	0	-3.14694	-0.00172488	PeptideShaker (8.710973847280791E-4)	0	30.5993	99.1736	Confident
528	Q01105	TEIKWKSGKDLTKRSSQTQNKASRKRQHEEP	DPSSKS	ESFFTW	169	31	NH2-TEIKWKSGKDLTKRSSQTQNKASRKRQHEEP-COOH			HeLa_recombinant_Neprosin_rep_1_HCD.mgf	HeLa_recombinant_Neprosin_rep_1_HCD.544.544.5	5	392.204	737.194	5+	5+	3680.95	0	-2.79402	-0.00205974	PeptideShaker (0.0014026038662096891)	0	28.5306	99.1736	Confident
529	P80723	KAEPEKTEGAAEAKAEPP	AKEEAP	KAPEQE	84	18	NH2-KAEPEKTEGAAEAKAEPP-COOH			HeLa_recombinant_Neprosin_rep_1_HCD.mgf	HeLa_recombinant_Neprosin_rep_1_HCD.740.740.4	4	470.118	463.986	4+	4+	1851.92	0	-3.33616	-0.00154794	PeptideShaker (1.8884552436107264E-4)	0	37.2389	97.9381	Confident
530	P29401	VELAANTKGICFIRTSRPENA	VATEKA	IIYNNN	458	21	NH2-VELAANTKGIC<cmm>FIRTSRPENA-COOH		Carbamidomethylation of C(11)	HeLa_recombinant_Neprosin_rep_1_HCD.mgf	HeLa_recombinant_Neprosin_rep_1_HCD.7621.7621.3	3	2855.15	783.075	3+	3+	2346.21	0	-3.80487	-0.00297951	PeptideShaker (2.3300371721370716E-5)	0	46.3264	100	Confident
531	P06576	AAQTSPSPKAGAATGRIVAVIGA	HPVRDY	VVDVQF	47	23	NH2-AAQTSPSPKAGAATGRIVAVIGA-COOH			HeLa_recombinant_Neprosin_rep_1_HCD.mgf	HeLa_recombinant_Neprosin_rep_1_HCD.7798.7798.2	2	2911.9	1047.58	2+	2+	2093.16	0	-3.62465	-0.00379714	PeptideShaker (6.542906999185343E-8)	0	71.8423	100	Confident
532	P27824	REIEDPEDRKPEDWDERP	PPVNPS	KIPDPE	274	18	NH2-REIEDPEDRKPEDWDERP-COOH			HeLa_recombinant_Neprosin_rep_1_HCD.mgf	HeLa_recombinant_Neprosin_rep_1_HCD.3923.3923.3	3	1604.54	771.021	3+	3+	2310.05	0	-3.89493	-0.00300309	PeptideShaker (0.0)	0	100	100	Confident
533	Q8NFJ5	VEDAFCKP	NPMDYP	QLVKKS	279	8	NH2-VEDAFC<cmm>KP-COOH		Carbamidomethylation of C(6)	HeLa_recombinant_Neprosin_rep_1_HCD.mgf	HeLa_recombinant_Neprosin_rep_1_HCD.2239.2239.2	2	1014.6	483.222	2+	2+	964.432	0	-3.86302	-0.0018667	PeptideShaker (0.010631455360875345)	0	19.7341	97.2973	Doubtful
534	Q15293	KPTVRKERVVRPDSELGERPP	PRVLRA	EDNQSF	30	21	NH2-KPTVRKERVVRPDSELGERPP-COOH			HeLa_recombinant_Neprosin_rep_1_HCD.mgf	HeLa_recombinant_Neprosin_rep_1_HCD.1604.1604.5	5	784.821	489.877	5+	5+	2444.36	0	-4.16899	-0.0020423	PeptideShaker (2.0962564164284981E-4)	0	36.7856	99.1736	Confident
535	Q6PI48	EELKPYHIRVSKPTDSKAERAH	PDSVPP		624	22	NH2-EELKPYHIRVSKPTDSKAERAH-COOH			HeLa_recombinant_Neprosin_rep_1_HCD.mgf	HeLa_recombinant_Neprosin_rep_1_HCD.1555.1555.3	3	767.286	864.791	3+	3+	2590.36	1	-5.50223	-0.00475647	PeptideShaker (0.0)	0	100	100	Confident
536	P55084	NIRNVVVVDGVRTPFLLSGTSYKDLMPHDLARAALTGLLHRTSVP	KTLAKP	KEVVDY	50	45	NH2-NIRNVVVVDGVRTPFLLSGTSYKDLMPHDLARAALTGLLHRTSVP-COOH			HeLa_recombinant_Neprosin_rep_1_HCD.mgf	HeLa_recombinant_Neprosin_rep_1_HCD.18524.18524.7	7	6554	700.963	7+	7+	4898.67	1	3.31725	0.00232479	PeptideShaker (0.0)	0	100	100	Confident
537	P36578	IRPDIVNFVHTNLRKNNRQPYAVSELAGHQTSAESWGTGRAVA	AVFKAP	RIPRVR	32	43	NH2-IRPDIVNFVHTNLRKNNRQPYAVSELAGHQTSAESWGTGRAVA-COOH			HeLa_recombinant_Neprosin_rep_1_HCD.mgf	HeLa_recombinant_Neprosin_rep_1_HCD.11369.11369.6	6	4082.01	794.414	6+	6+	4759.44	1	-1.54647	-0.00122828	PeptideShaker (3.0175288249441002E-6)	0	55.2035	100	Confident
538	P68032, P68133	IEHGIITNWDDMEKIWHHTFYNELRVAP	LTLKYP; LTLKYP	EEHPTL; EEHPTL	73; 73	28	NH2-IEHGIITNWDDMEKIWHHTFYNELRVAP-COOH			HeLa_recombinant_Neprosin_rep_1_HCD.mgf	HeLa_recombinant_Neprosin_rep_1_HCD.17068.17068.6	6	5990.31	578.287	6+	6+	3463.68	0	0.207215	0.00011983	PeptideShaker (0.0)	0	100	100	Confident
539	P15121	RIKAIAAKHNKTTAQVLIRFP	SLLEDP	MQRNLV	233	21	NH2-RIKAIAAKHNKTTAQVLIRFP-COOH			HeLa_recombinant_Neprosin_rep_1_HCD.mgf	HeLa_recombinant_Neprosin_rep_1_HCD.4973.4973.6	6	1964.46	397.078	6+	6+	2375.43	1	-1.75724	-0.00069747	PeptideShaker (5.127576963505895E-4)	0	32.9009	100	Confident
540	P53597	AEFLKQHNSGPNSKP	NAEENA	VVSFIA	267	15	NH2-AEFLKQHNSGPNSKP-COOH			HeLa_recombinant_Neprosin_rep_1_HCD.mgf	HeLa_recombinant_Neprosin_rep_1_HCD.789.789.2	2	486.038	827.919	2+	2+	1652.83	1	-4.72403	-0.00390876	PeptideShaker (1.5999588582007893E-4)	0	37.9589	99.0991	Doubtful
541	LAM001	TEGYGKASYVR	GSGHFP	DLQCVD	299	11	NH2-TEGYGKASYVR-COOH			HeLa_recombinant_Neprosin_rep_1_HCD.mgf	HeLa_recombinant_Neprosin_rep_1_HCD.768.768.3	3	479.334	410.874	3+	3+	1229.6	0	-2.19965	-0.00090378	PeptideShaker (0.0)	0	100	100	Confident
542	Q16186	VTPSSTTSSTRATPAP	RSQSAA	SAPAAA	216	16	NH2-VTPSSTTSSTRATPAP-COOH			HeLa_recombinant_Neprosin_rep_1_HCD.mgf	HeLa_recombinant_Neprosin_rep_1_HCD.1295.1295.2	2	677.603	780.893	2+	2+	1559.78	0	-4.90262	-0.00382844	PeptideShaker (0.0)	0	100	100	Confident
543	P04075	NMVTPGHACTQKFSHEEIAMATVTALRRTVPP	GTLLKP	AVTGIT	232	32	NH2-NMVTPGHAC<cmm>TQKFSHEEIAM<ox>ATVTALRRTVPP-COOH	Oxidation of M(20)	Carbamidomethylation of C(9)	HeLa_recombinant_Neprosin_rep_1_HCD.mgf	HeLa_recombinant_Neprosin_rep_1_HCD.10471.10471.5	5	3784.78	714.157	5+	5+	3565.76	0	-3.58989	-0.00256375	PeptideShaker (0.0056692242114237)	0	22.4648	95.8678	Confident
544	P26599	GLAGAGNSVLLVSNLNPERVTP	GRIAIP	QSLFIL	330	22	NH2-GLAGAGNSVLLVSNLNPERVTP-COOH			HeLa_recombinant_Neprosin_rep_1_HCD.mgf	HeLa_recombinant_Neprosin_rep_1_HCD.14366.14366.2	2	5067.54	1090.09	2+	2+	2177.18	1	-3.96522	-0.00432049	PeptideShaker (0.0)	0	100	100	Confident
545	O00264	RILMAINGKVFDVTKGRKFYGPEGP	DGVQDP	YGVFAG	88	25	NH2-RILMAINGKVFDVTKGRKFYGPEGP-COOH			HeLa_recombinant_Neprosin_rep_1_HCD.mgf	HeLa_recombinant_Neprosin_rep_1_HCD.10793.10793.4	4	3894.31	699.134	4+	4+	2792.52	0	-2.58864	-0.00180981	PeptideShaker (1.6875557496095854E-4)	0	37.7274	97.9381	Confident
546	P42765	ETVDSVIMGNVLQSSSDAIYLARHVGLRVGIP	AGKVSP	KETPAL	49	32	NH2-ETVDSVIMGNVLQSSSDAIYLARHVGLRVGIP-COOH			HeLa_recombinant_Neprosin_rep_1_HCD.mgf	HeLa_recombinant_Neprosin_rep_1_HCD.22226.22226.4	4	8569.79	849.957	4+	4+	3395.79	0	3.64232	0.0030958	PeptideShaker (0.0)	0	100	100	Confident
547	P43897	DREGSLKDQLALAIGKLGENMILKRAAWVKVPSGFYVGSYVHGA	GLPAGP	MQSPSL	177	44	NH2-DREGSLKDQLALAIGKLGENMILKRAAWVKVPSGFYVGSYVHGA-COOH			HeLa_recombinant_Neprosin_rep_1_HCD.mgf	HeLa_recombinant_Neprosin_rep_1_HCD.20033.20033.6	6	7224.84	791.585	6+	6+	4743.53	0	-13.4741	-0.0106661	PeptideShaker (0.035109220676230984)	0	14.5458	96.7742	Confident
548	P14618	AIYHLQLFEELRRLAPITSD	AREAEA	PTEATA	388	20	NH2-AIYHLQLFEELRRLAPITSD-COOH			HeLa_recombinant_Neprosin_rep_1_HCD.mgf	HeLa_recombinant_Neprosin_rep_1_HCD.17718.17718.3	3	6234.67	796.092	3+	3+	2384.29	1	-14.7474	-0.0117355	PeptideShaker (0.0)	0	100	100	Doubtful
549	Q9BS26	ERYSGDNIIYKPPGHSAP	GDVSKP	DMVYLG	202	18	NH2-ERYSGDNIIYKPPGHSAP-COOH			HeLa_recombinant_Neprosin_rep_1_HCD.mgf	HeLa_recombinant_Neprosin_rep_1_HCD.4170.4170.4	4	1693.76	500.999	4+	4+	1999.98	0	-3.4831	-0.00174504	PeptideShaker (7.007338484277432E-4)	0	31.5445	92.7835	Doubtful
550	Q14764	QAPGDNHVVPVLR	QSAQAP		881	13	NH2-QAPGDNHVVPVLR-COOH			HeLa_recombinant_Neprosin_rep_1_HCD.mgf	HeLa_recombinant_Neprosin_rep_1_HCD.3964.3964.3	3	1618.23	467.921	3+	3+	1400.75	0	-7.01042	-0.00328035	PeptideShaker (0.0)	0	100	100	Confident
551	P0C0S5	AGGKAGKDSGKAKTKAVSRSQRAGLQFP	M	VGRIHR	2	28	NH2-AGGKAGKDSGKAKTKAVSRSQRAGLQFP-COOH			HeLa_recombinant_Neprosin_rep_1_HCD.mgf	HeLa_recombinant_Neprosin_rep_1_HCD.1076.1076.3	3	604.058	934.845	3+	3+	2800.54	1	-11.1869	-0.0104544	PeptideShaker (1.251564455569462E-4)	0	39.0255	98.9691	Confident
552	P62937	MERFGSRNGKTSKKITIADCGQLE	MNIVEA		142	24	NH2-MERFGSRNGKTSKKITIADC<cmm>GQLE-COOH		Carbamidomethylation of C(20)	HeLa_recombinant_Neprosin_rep_1_HCD.mgf	HeLa_recombinant_Neprosin_rep_1_HCD.3412.3412.6	6	1426.1	455.233	6+	6+	2725.36	0	-2.98439	-0.0013586	PeptideShaker (0.009667838525881925)	0	20.1467	100	Confident
553	P57740	RTPSSFRQPFTPTSRSLLRQP	RNQVIP	DISCIL	54	21	NH2-RTPSSFRQPFTPTSRSLLRQP-COOH			HeLa_recombinant_Neprosin_rep_1_HCD.mgf	HeLa_recombinant_Neprosin_rep_1_HCD.6708.6708.4	4	2553.04	615.585	4+	4+	2458.32	0	-3.18951	-0.00196342	PeptideShaker (0.0)	0	100	100	Confident
554	Q09666	KMKMPKFSMPGFKAEGP	WHLKMP, WHLKMP, WHLKMP, WHLKMP, WHLKMP	EVDVNL, EVDVNL, EVDVNL, EVDVNL, EVDVNL	879, 1714, 2050, 2512, 2896	17	NH2-KMKMPKFSMPGFKAEGP-COOH			HeLa_recombinant_Neprosin_rep_1_HCD.mgf	HeLa_recombinant_Neprosin_rep_1_HCD.9023.9023.4	4	3312.57	478.497	4+	4+	1909.96	0	-2.25144	-0.00107731	PeptideShaker (2.692845068504105E-4)	0	35.6979	95.8763	Confident
555	Q8NC51	PGHLQEGFGCVVTNRFDQLFDDESDP	M	FEVLKA	2	26	NH2-PGHLQEGFGC<cmm>VVTNRFDQLFDDESDP-COOH		Carbamidomethylation of C(10)	HeLa_recombinant_Neprosin_rep_1_HCD.mgf	HeLa_recombinant_Neprosin_rep_1_HCD.15918.15918.3	3	5581.52	993.777	3+	3+	2978.31	0	-1.92171	-0.00190975	PeptideShaker (8.501323018394739E-5)	0	40.7051	100	Confident
556	P50238	PKCPKCNKEVYFAERVTSLGKDWHRP	M	CLKCEK	2	26	NH2-PKC<cmm>PKC<cmm>NKEVYFAERVTSLGKDWHRP-COOH		Carbamidomethylation of C(3, 6)	HeLa_recombinant_Neprosin_rep_1_HCD.mgf	HeLa_recombinant_Neprosin_rep_1_HCD.7717.7717.5	5	2885.18	641.324	5+	5+	3201.6	0	-4.03436	-0.00258734	PeptideShaker (0.0)	0	100	100	Confident
557	P10809	VKAPGFGD	GLQVVA	NRKNQL	300	8	NH2-VKAPGFGD-COOH			HeLa_recombinant_Neprosin_rep_1_HCD.mgf	HeLa_recombinant_Neprosin_rep_1_HCD.2142.2142.2	2	978.158	395.707	2+	2+	789.402	0	-2.96925	-0.00117496	PeptideShaker (0.00366199374653443)	0	24.3628	96.3964	Doubtful
558	P47712	RRFFNKEFLSKPKA	LSNVEA		736	14	NH2-RRFFNKEFLSKPKA-COOH			HeLa_recombinant_Neprosin_rep_1_HCD.mgf	HeLa_recombinant_Neprosin_rep_1_HCD.2890.2890.4	4	1244.68	442.755	4+	4+	1766.99	0	-1.90417	-0.00084308	PeptideShaker (2.0567667626491154E-4)	0	36.8681	98.9691	Confident
559	P15880	YQEFTDHLVKTHTRVSVQRTQAP	VFTKSP	AVATT	266	23	NH2-YQEFTDHLVKTHTRVSVQRTQAP-COOH			HeLa_recombinant_Neprosin_rep_1_HCD.mgf	HeLa_recombinant_Neprosin_rep_1_HCD.4820.4820.5	5	1912.96	549.287	5+	5+	2740.4	1	-4.05832	-0.00222837	PeptideShaker (0.0)	0	100	100	Confident
560	Q12797	EEAEPHTEPEEQVP	EPAVPP	VEAEPQ	122	14	NH2-EEAEPHTEPEEQVP-COOH			HeLa_recombinant_Neprosin_rep_1_HCD.mgf	HeLa_recombinant_Neprosin_rep_1_HCD.3030.3030.2	2	1289.1	810.85	2+	2+	1619.7	0	-5.83823	-0.00473395	PeptideShaker (1.869624828617724E-4)	0	37.2825	99.0991	Doubtful
561	P62266	VRFKVVKVANVSLLALYKGKKERPRS	VGDIPG		118	26	NH2-VRFKVVKVANVSLLALYKGKKERPRS-COOH			HeLa_recombinant_Neprosin_rep_1_HCD.mgf	HeLa_recombinant_Neprosin_rep_1_HCD.7458.7458.5	5	2804.51	597.97	5+	5+	2984.81	0	0.649746	0.000388528	PeptideShaker (0.0)	0	100	100	Confident
562	Q00796	LVTHRFPLEKA	SVNVKP	LEAFET	321	11	NH2-LVTHRFPLEKA-COOH			HeLa_recombinant_Neprosin_rep_1_HCD.mgf	HeLa_recombinant_Neprosin_rep_1_HCD.2833.2833.2	2	1225.36	655.883	2+	2+	1309.75	0	-0.0547086	-3.58824e-05	PeptideShaker (1.3376341941291573E-4)	0	38.7366	99.0991	Doubtful
563	P61247	KFELGKLMELHGEGSSSGKATGDETGAKVERAD	KMLKKP	GYEPPV	222	33	NH2-KFELGKLMELHGEGSSSGKATGDETGAKVERAD-COOH			HeLa_recombinant_Neprosin_rep_1_HCD.mgf	HeLa_recombinant_Neprosin_rep_1_HCD.7093.7093.5	5	2681.75	687.947	5+	5+	3433.68	1	5.21246	0.00358483	PeptideShaker (0.0)	0	100	100	Confident
564	P49588	NQPLVILEMESGASAKALNEALKLFKMHSPQTSA	FIDSNP	MLFTVD	854	34	NH2-NQPLVILEMESGASAKALNEALKLFKMHSPQTSA-COOH			HeLa_recombinant_Neprosin_rep_1_HCD.mgf	HeLa_recombinant_Neprosin_rep_1_HCD.20995.20995.5	5	7726.11	731.595	5+	5+	3652.9	0	11.3621	0.00831236	PeptideShaker (0.0)	0	100	100	Doubtful
565	P04406	LAKVIHDNFGIVEGLMTTVHAITATQKTVDGPSGKLWRDGRGALQNIIP	TNCLAP	ASTGAA	160	49	NH2-LAKVIHDNFGIVEGLM<ox>TTVHAITATQKTVDGPSGKLWRDGRGALQNIIP-COOH	Oxidation of M(16)		HeLa_recombinant_Neprosin_rep_1_HCD.mgf	HeLa_recombinant_Neprosin_rep_1_HCD.18940.18940.6	6	6729.34	876.807	6+	6+	5253.81	1	-2.69596	-0.00236339	PeptideShaker (0.011399706864680621)	0	19.4311	100	Confident
566	P22626	REESGKPGAHVTVKKLFVGG	PKRAVA	IKEDTE	99	20	NH2-REESGKPGAHVTVKKLFVGG-COOH			HeLa_recombinant_Neprosin_rep_1_HCD.mgf	HeLa_recombinant_Neprosin_rep_1_HCD.2784.2784.3	3	1209.83	699.388	3+	3+	2095.15	0	-5.63959	-0.00394428	PeptideShaker (2.1690091965989935E-5)	0	46.6374	100	Confident
567	P11177	AVLSKEGVECEVINMRTIRP	HCLEAA	MDMETI	254	20	NH2-AVLSKEGVEC<cmm>EVINMRTIRP-COOH		Carbamidomethylation of C(10)	HeLa_recombinant_Neprosin_rep_1_HCD.mgf	HeLa_recombinant_Neprosin_rep_1_HCD.10887.10887.4	4	3924.67	576.056	4+	4+	2300.2	0	-0.690772	-0.000397924	PeptideShaker (0.0)	0	100	100	Confident
568	P53999	NPEQWSQLKEQISDIDDAVRKL	RKGISL		106	22	NH2-NPEQWSQLKEQISDIDDAVRKL-COOH			HeLa_recombinant_Neprosin_rep_1_HCD.mgf	HeLa_recombinant_Neprosin_rep_1_HCD.17064.17064.4	4	5988.77	654.089	4+	4+	2611.32	1	-0.0801214	-5.23864e-05	PeptideShaker (0.0)	0	100	100	Confident
569	P80723	KKAEGAATEEEGTPKESEPQAA	KAKEKD	AEPAEA	24	22	NH2-KKAEGAATEEEGTPKESEPQAA-COOH			HeLa_recombinant_Neprosin_rep_1_HCD.mgf	HeLa_recombinant_Neprosin_rep_1_HCD.523.523.3	3	383.085	753.362	3+	3+	2257.07	0	-3.4271	-0.00258185	PeptideShaker (0.0)	0	100	100	Confident
570	P04908, P0C0S8, P20671, Q6FI13, Q7L7L0, Q93077	VLPNIQAVLLPKKTESHHKAKGK	TIAQGG; TIAQGG; TIAQGG; TIAQGG; TIAQGG; TIAQGG		108; 108; 108; 108; 108; 108	23	NH2-VLPNIQAVLLPKKTESHHKAKGK-COOH			HeLa_recombinant_Neprosin_rep_1_HCD.mgf	HeLa_recombinant_Neprosin_rep_1_HCD.5366.5366.4	4	2093.47	634.88	4+	4+	2535.5	0	-4.86332	-0.00308764	PeptideShaker (0.0)	0	100	100	Confident
571	P04406	MFVMGVNHEKYDNS	PSADAP	LKIISN	130	14	NH2-MFVMGVNHEKYDNS-COOH			HeLa_recombinant_Neprosin_rep_1_HCD.mgf	HeLa_recombinant_Neprosin_rep_1_HCD.5123.5123.2	2	2012.6	835.865	2+	2+	1669.72	0	-4.30157	-0.00359555	PeptideShaker (7.141560538459335E-5)	0	41.4621	100	Confident
572	P14618	LEAVRMQHLIAREAEAAIYHLQLFEELRRLAPITSD	AKGDYP	PTEATA	372	36	NH2-LEAVRMQHLIAREAEAAIYHLQLFEELRRLAPITSD-COOH			HeLa_recombinant_Neprosin_rep_1_HCD.mgf	HeLa_recombinant_Neprosin_rep_1_HCD.21165.21165.6	6	7837.13	701.383	6+	6+	4202.24	0	3.29812	0.00231324	PeptideShaker (0.0)	0	100	100	Confident
573	P84243, Q71DI3	SEAYLVGLFEDTNLCAIHAKRVTIMP	GALQEA; MALQEA	KDIQLA; KDIQLA	97; 97	26	NH2-SEAYLVGLFEDTNLC<cmm>AIHAKRVTIMP-COOH		Carbamidomethylation of C(15)	HeLa_recombinant_Neprosin_rep_1_HCD.mgf	HeLa_recombinant_Neprosin_rep_1_HCD.17304.17304.3	3	6076.15	983.84	3+	3+	2947.49	1	0.568537	0.000559159	PeptideShaker (0.0)	0	100	100	Confident
574	P11142	AIAYGLDKKVGA	NEPTAA	ERNVLI	180	12	NH2-AIAYGLDKKVGA-COOH			HeLa_recombinant_Neprosin_rep_1_HCD.mgf	HeLa_recombinant_Neprosin_rep_1_HCD.3817.3817.3	3	1569.41	402.567	3+	3+	1204.68	0	-1.41728	-0.000570552	PeptideShaker (9.529408213688716E-4)	0	30.2093	94.8454	Doubtful
575	Q06830	AGWKPGSDTIKPDVQKS	HGEVCP	KEYFSK	175	17	NH2-AGWKPGSDTIKPDVQKS-COOH			HeLa_recombinant_Neprosin_rep_1_HCD.mgf	HeLa_recombinant_Neprosin_rep_1_HCD.3167.3167.2	2	1339.45	907.476	2+	2+	1812.94	0	-0.0149683	-1.35834e-05	PeptideShaker (0.007769242344719755)	0	21.0962	96.3964	Doubtful
576	P22626	MAARPHSIDGRVVEP	AEVDAA	KRAVAR	79	15	NH2-MAARPHSIDGRVVEP-COOH			HeLa_recombinant_Neprosin_rep_1_HCD.mgf	HeLa_recombinant_Neprosin_rep_1_HCD.2669.2669.3	3	1168.91	545.617	3+	3+	1633.84	0	-3.96609	-0.00216397	PeptideShaker (5.585595820812522E-7)	0	62.5293	100	Confident
577	P04075	NMVTPGHACTQKFSHEEIAMATVTALRRTVPP	GTLLKP	AVTGIT	232	32	NH2-NM<ox>VTPGHAC<cmm>TQKFSHEEIAMATVTALRRTVPP-COOH	Oxidation of M(2)	Carbamidomethylation of C(9)	HeLa_recombinant_Neprosin_rep_1_HCD.mgf	HeLa_recombinant_Neprosin_rep_1_HCD.10931.10931.6	6	3939.9	595.465	6+	6+	3565.76	1	-3.77997	-0.00225022	PeptideShaker (2.844464671748777E-5)	0	45.46	100	Confident
578	Q8WUM4	YPPVYHQSPGQAPYPGP	GQYNMP	QQPSYP	833	17	NH2-YPPVYHQSPGQAPYPGP-COOH			HeLa_recombinant_Neprosin_rep_1_HCD.mgf	HeLa_recombinant_Neprosin_rep_1_HCD.6789.6789.2	2	2580.74	928.437	2+	2+	1853.87	1	-9.66348	-0.00896717	PeptideShaker (0.008057409039405765)	0	20.938	96.3964	Doubtful
579	P61769	KIVKWDRDM	VTLSQP		111	9	NH2-KIVKWDRDM-COOH			HeLa_recombinant_Neprosin_rep_1_HCD.mgf	HeLa_recombinant_Neprosin_rep_1_HCD.2012.2012.2	2	930.244	595.819	2+	2+	1189.63	0	-4.18529	-0.00249368	PeptideShaker (0.004483737773137133)	0	23.4836	97.2973	Doubtful
580	Q09666	SLDIKGPEVDVSGPKLNIEGKSKKSRFKLP	GDIKAP	KFNFSG	3326	30	NH2-SLDIKGPEVDVSGPKLNIEGKSKKSRFKLP-COOH			HeLa_recombinant_Neprosin_rep_1_HCD.mgf	HeLa_recombinant_Neprosin_rep_1_HCD.9160.9160.6	6	3360.39	545.312	6+	6+	3265.84	0	-2.58879	-0.0014117	PeptideShaker (6.957804278310156E-4)	0	31.5753	100	Confident
581	P35232	ERARFVVEKAEQQKKAA	VAQQEA	IISAEG	194	17	NH2-ERARFVVEKAEQQKKAA-COOH			HeLa_recombinant_Neprosin_rep_1_HCD.mgf	HeLa_recombinant_Neprosin_rep_1_HCD.842.842.5	5	513.263	398.426	5+	5+	1987.1	0	-2.51174	-0.00100074	PeptideShaker (9.917704156995146E-4)	0	30.0359	99.1736	Confident
582	Q14697	VDRSNFKTCEESSFCKRQRSIRPG	LGITLA	LSPYRA	33	24	NH2-VDRSNFKTC<cmm>EESSFC<cmm>KRQRSIRPG-COOH		Carbamidomethylation of C(9, 15)	HeLa_recombinant_Neprosin_rep_1_HCD.mgf	HeLa_recombinant_Neprosin_rep_1_HCD.2532.2532.5	5	1120.79	589.689	5+	5+	2943.42	0	-3.64579	-0.00214989	PeptideShaker (0.0019342359767891683)	0	27.1349	99.1736	Confident
583	A6NMY6, P07355	LKSALSGHLETVILGLLKTP	KELASA; KELASA	AQYDAS; AQYDAS	87; 87	20	NH2-LKSALSGHLETVILGLLKTP-COOH			HeLa_recombinant_Neprosin_rep_1_HCD.mgf	HeLa_recombinant_Neprosin_rep_1_HCD.18129.18129.2	2	6399.07	1046.13	2+	2+	2089.25	1	-3.00712	-0.00314435	PeptideShaker (0.008875739644970414)	0	20.518	96.3964	Doubtful
584	P99999	TKMIFVGIKKKEERADLIAYLKKATNE	KKYIPG		79	27	NH2-TKM<ox>IFVGIKKKEERADLIAYLKKATNE-COOH	Oxidation of M(3)		HeLa_recombinant_Neprosin_rep_1_HCD.mgf	HeLa_recombinant_Neprosin_rep_1_HCD.9518.9518.5	5	3468.53	631.559	5+	5+	3152.76	0	-1.30264	-0.000822697	PeptideShaker (0.0010336242147424145)	0	29.8564	99.1736	Confident
585	Q9Y6W5	AEFSYPVDNQRGSGLAGP	NLPPPP	KRSSVV	272	18	NH2-AEFSYPVDNQRGSGLAGP-COOH			HeLa_recombinant_Neprosin_rep_1_HCD.mgf	HeLa_recombinant_Neprosin_rep_1_HCD.8403.8403.2	2	3112.72	933.441	2+	2+	1863.88	1	-6.07444	-0.00566712	PeptideShaker (0.0)	0	100	100	Confident
586	Q00610	EELFARKFNALFAQGNYSEAAKVAANAPKGILRTPDTIRRFQSVP	NNLAGA	AQPGQT	361	45	NH2-EELFARKFNALFAQGNYSEAAKVAANAPKGILRTPDTIRRFQSVP-COOH			HeLa_recombinant_Neprosin_rep_1_HCD.mgf	HeLa_recombinant_Neprosin_rep_1_HCD.15826.15826.8	8	5551.38	625.09	8+	8+	4991.65	1	1.1856	0.000740955	PeptideShaker (0.007736943907156673)	0	21.1143	100	Confident
587	P14174	PMFIVNTNVPRASVPD	M	GFLSEL	2	16	NH2-PMFIVNTNVPRASVPD-COOH			HeLa_recombinant_Neprosin_rep_1_HCD.mgf	HeLa_recombinant_Neprosin_rep_1_HCD.11488.11488.2	2	4118.09	878.952	2+	2+	1755.9	0	-4.71614	-0.00414528	PeptideShaker (0.0)	0	100	100	Confident
588	P27824	VNPSREIEDPEDRKPEDWDERP	NDMTPP	KIPDPE	270	22	NH2-VNPSREIEDPEDRKPEDWDERP-COOH			HeLa_recombinant_Neprosin_rep_1_HCD.mgf	HeLa_recombinant_Neprosin_rep_1_HCD.5650.5650.4	4	2189.6	677.816	4+	4+	2707.25	0	-4.10338	-0.00278135	PeptideShaker (0.0)	0	100	100	Confident
589	O00767	SRVLQNGGDKLETMP	TITAPP	LYLEDD	25	15	NH2-SRVLQNGGDKLETMP-COOH			HeLa_recombinant_Neprosin_rep_1_HCD.mgf	HeLa_recombinant_Neprosin_rep_1_HCD.4446.4446.3	3	1783.03	548.949	3+	3+	1643.83	0	-3.15353	-0.00173113	PeptideShaker (7.396449704142012E-4)	0	31.3098	92.8571	Doubtful
590	P00558	AGWMGLDCGPESSKKYAEAVTRA	VASGIP	KQIVWN	309	23	NH2-AGWMGLDC<cmm>GPESSKKYAEAVTRA-COOH		Carbamidomethylation of C(8)	HeLa_recombinant_Neprosin_rep_1_HCD.mgf	HeLa_recombinant_Neprosin_rep_1_HCD.9728.9728.3	3	3543.27	828.726	3+	3+	2483.16	0	-0.30279	-0.00025093	PeptideShaker (0.0)	0	100	100	Confident
591	P60866	SEIVKQITSISIEPG	IDLHSP	VEVEVT	95	15	NH2-SEIVKQITSISIEPG-COOH			HeLa_recombinant_Neprosin_rep_1_HCD.mgf	HeLa_recombinant_Neprosin_rep_1_HCD.11647.11647.2	2	4170.28	800.941	2+	2+	1599.87	0	-2.61015	-0.00209058	PeptideShaker (8.226913224763009E-4)	0	30.8476	99.0991	Doubtful
592	P14174	CALCSLHSIGKIGGAQNRSYSKLLCGLLAERLRISP	GGSSEP	DRVYIN	57	36	NH2-C<cmm>ALC<cmm>SLHSIGKIGGAQNRSYSKLLC<cmm>GLLAERLRISP-COOH		Carbamidomethylation of C(1, 4, 25)	HeLa_recombinant_Neprosin_rep_1_HCD.mgf	HeLa_recombinant_Neprosin_rep_1_HCD.15099.15099.7	7	5304.68	572.165	7+	7+	3998.11	0	-2.01844	-0.00115488	PeptideShaker (0.0019342359767891683)	0	27.1349	100	Confident
593	P06733	EVYHNLKNVIKEKYGKD	AMRIGA	ATNVGD	187	17	NH2-EVYHNLKNVIKEKYGKD-COOH			HeLa_recombinant_Neprosin_rep_1_HCD.mgf	HeLa_recombinant_Neprosin_rep_1_HCD.3793.3793.4	4	1562.14	520.281	4+	4+	2076.1	1	-3.65641	-0.00190145	PeptideShaker (9.999742863754932E-5)	0	40.0001	98.9796	Confident
594	P00558	KKYAEAVTRAKQIVWNGP	CGPESS	VGVFEW	322	18	NH2-KKYAEAVTRAKQIVWNGP-COOH			HeLa_recombinant_Neprosin_rep_1_HCD.mgf	HeLa_recombinant_Neprosin_rep_1_HCD.6017.6017.2	2	2317.06	1030.07	2+	2+	2058.14	0	-7.53429	-0.00776089	PeptideShaker (6.680249841344067E-6)	0	51.7521	100	Confident
595	P36578	ELAGHQTSAESWGTGRAVA	QPYAVS	RIPRVR	56	19	NH2-ELAGHQTSAESWGTGRAVA-COOH			HeLa_recombinant_Neprosin_rep_1_HCD.mgf	HeLa_recombinant_Neprosin_rep_1_HCD.4291.4291.2	2	1732.54	964.966	2+	2+	1926.92	1	-2.48394	-0.00239567	PeptideShaker (0.0)	0	100	100	Confident
596	Q9UBS4	REGIKQLLKQGSVQKVYNGLQGY	QLTEEA		336	23	NH2-REGIKQLLKQGSVQKVYNGLQGY-COOH			HeLa_recombinant_Neprosin_rep_1_HCD.mgf	HeLa_recombinant_Neprosin_rep_1_HCD.9640.9640.4	4	3514.67	652.368	4+	4+	2605.43	0	4.02671	0.00262689	PeptideShaker (4.503591614312414E-5)	0	43.4644	100	Confident
597	Q8TCT9	AAVTESKEGTEASASKGLEKKEK	SNPKDP		355	23	NH2-AAVTESKEGTEASASKGLEKKEK-COOH			HeLa_recombinant_Neprosin_rep_1_HCD.mgf	HeLa_recombinant_Neprosin_rep_1_HCD.410.410.5	5	327.14	476.453	5+	5+	2377.23	0	-1.91319	-0.000911547	PeptideShaker (0.0)	0	100	100	Confident
598	O75369	REVGEHLVSIKKNGNHVANSP	GISFIP	VSIMVV	1969	21	NH2-REVGEHLVSIKKNGNHVANSP-COOH			HeLa_recombinant_Neprosin_rep_1_HCD.mgf	HeLa_recombinant_Neprosin_rep_1_HCD.1465.1465.3	3	739.178	762.404	3+	3+	2284.2	0	-6.05364	-0.00461535	PeptideShaker (3.664997056896302E-4)	0	34.3593	95.9184	Confident
599	LAM001	SSYASKVGEYNK	TLQMQP	LEQPWH	55	12	NH2-SSYASKVGEYNK-COOH			HeLa_recombinant_Neprosin_rep_1_HCD.mgf	HeLa_recombinant_Neprosin_rep_1_HCD.975.975.3	3	565.563	444.885	3+	3+	1331.64	0	-2.66145	-0.00118404	PeptideShaker (0.0)	0	100	100	Confident
600	O43707	RMAPYQGPDAVPGA	AEYCIA	LDYKSF	882	14	NH2-RMAPYQGPDAVPGA-COOH			HeLa_recombinant_Neprosin_rep_1_HCD.mgf	HeLa_recombinant_Neprosin_rep_1_HCD.5455.5455.2	2	2124.15	715.342	2+	2+	1428.68	0	-8.70544	-0.00622742	PeptideShaker (0.005234949520129627)	0	22.8109	96.3964	Doubtful
601	P23786	LSAGSGPGQYLQRSIVP	GAPSRP	TMHYQD	25	17	NH2-LSAGSGPGQYLQRSIVP-COOH			HeLa_recombinant_Neprosin_rep_1_HCD.mgf	HeLa_recombinant_Neprosin_rep_1_HCD.11103.11103.2	2	3990.95	865.469	2+	2+	1728.92	0	4.15163	0.00359309	PeptideShaker (0.0)	0	100	100	Confident
602	P10809	VEIRRGVMLAVDAVIAELKKQSKPVTTP	SKGANP	EEIAQV	138	28	NH2-VEIRRGVM<ox>LAVDAVIAELKKQSKPVTTP-COOH	Oxidation of M(8)		HeLa_recombinant_Neprosin_rep_1_HCD.mgf	HeLa_recombinant_Neprosin_rep_1_HCD.17158.17158.5	5	6024.2	613.759	5+	5+	3063.75	0	3.47138	0.00213058	PeptideShaker (6.11375562163806E-4)	0	32.1369	99.2308	Confident
603	P00558	QKAGGFLMKKELNYFAKA	VGVNLP	LESPER	183	18	pyro-QKAGGFLMKKELNYFAKA-COOH	Pyrolidone from Q(1)		HeLa_recombinant_Neprosin_rep_1_HCD.mgf	HeLa_recombinant_Neprosin_rep_1_HCD.10500.10500.4	4	3793.75	507.524	4+	4+	2026.07	0	-1.38886	-0.000704881	PeptideShaker (0.0)	0	100	100	Confident
604	P52272	IDRVGQTIERMGSGVERMGPAIERMGLSMERMVPA	ERMAAP	GMGAGL	501	35	NH2-IDRVGQTIERMGSGVERMGPAIERMGLSMERMVPA-COOH			HeLa_recombinant_Neprosin_rep_1_HCD.mgf	HeLa_recombinant_Neprosin_rep_1_HCD.18570.18570.5	5	6572.17	772.988	5+	5+	3858.91	1	-3.62077	-0.0027981	PeptideShaker (0.0017757816171086998)	0	27.5061	99.1736	Confident
605	P07910	EMYGSVTEHPSPSP	VKRSAA	LLSSSF	103	14	NH2-EMYGSVTEHPSPSP-COOH			HeLa_recombinant_Neprosin_rep_1_HCD.mgf	HeLa_recombinant_Neprosin_rep_1_HCD.4300.4300.2	2	1735.55	759.323	2+	2+	1516.65	0	-12.167	-0.00923879	PeptideShaker (0.0)	0	100	100	Confident
606	P55010	KVETVKSDNKDDDIDIDAI	KAASVP		413	19	NH2-KVETVKSDNKDDDIDIDAI-COOH			HeLa_recombinant_Neprosin_rep_1_HCD.mgf	HeLa_recombinant_Neprosin_rep_1_HCD.5975.5975.3	3	2304.32	711.689	3+	3+	2132.05	0	-1.25301	-0.000891753	PeptideShaker (3.4391837670526195E-5)	0	44.6354	100	Confident
607	Q96AE4	KIGGDAGTSLNSNDYGYGGQKRP	ARQIAA	LEDGDQ	44	23	NH2-KIGGDAGTSLNSNDYGYGGQKRP-COOH			HeLa_recombinant_Neprosin_rep_1_HCD.mgf	HeLa_recombinant_Neprosin_rep_1_HCD.3622.3622.3	3	1500.58	786.044	3+	3+	2354.13	1	-7.43831	-0.0058444	PeptideShaker (0.0)	0	100	100	Confident
608	P21333	REAMQQADDWLGIPQVITP	KPVTNA	EEIVDP	226	19	NH2-REAMQQADDWLGIPQVITP-COOH			HeLa_recombinant_Neprosin_rep_1_HCD.mgf	HeLa_recombinant_Neprosin_rep_1_HCD.16544.16544.2	2	5802.05	1085.05	2+	2+	2167.07	1	4.4875	0.00486689	PeptideShaker (0.0029542097488921715)	0	25.2956	97.2973	Doubtful
609	O00767	SRVLQNGGDKLETMP	TITAPP	LYLEDD	25	15	NH2-SRVLQNGGDKLETMP-COOH			HeLa_recombinant_Neprosin_rep_1_HCD.mgf	HeLa_recombinant_Neprosin_rep_1_HCD.4510.4510.2	2	1807.47	822.919	2+	2+	1643.83	0	-4.40826	-0.00362766	PeptideShaker (8.88651915044877E-5)	0	40.5127	99.0991	Doubtful
610	Q01105	KIPNFWVTTFVNHPQVSA	RSELIA	LLGEED	90	18	NH2-KIPNFWVTTFVNHPQVSA-COOH			HeLa_recombinant_Neprosin_rep_1_HCD.mgf	HeLa_recombinant_Neprosin_rep_1_HCD.14516.14516.2	2	5115.14	1043.55	2+	2+	2084.08	1	1.42447	0.00148579	PeptideShaker (0.002861295823652616)	0	25.4344	97.2973	Doubtful
611	Q6YN16	TMAFMSGKLKIKGNMALAIKLEKLMNQMNARL	SGKLKP		387	32	NH2-TMAFMSGKLKIKGNMALAIKLEKLMNQMNARL-COOH			HeLa_recombinant_Neprosin_rep_1_HCD.mgf	HeLa_recombinant_Neprosin_rep_1_HCD.17258.17258.6	6	6059.6	600.168	6+	6+	3593.95	1	3.1711	0.00190265	PeptideShaker (0.0)	0	100	100	Confident
612	P52597	YKATENDIYNFFSPLNP	HMRGLP	VRVHIE	298	17	NH2-YKATENDIYNFFSPLNP-COOH			HeLa_recombinant_Neprosin_rep_1_HCD.mgf	HeLa_recombinant_Neprosin_rep_1_HCD.16287.16287.2	2	5712.56	1016.97	2+	2+	2031.96	0	-12.0977	-0.0123032	PeptideShaker (0.0044578171226408335)	0	23.5088	97.2973	Doubtful
613	Q13310	EEATKAVTEMNGRIVGSKP	VCFSSP	LYVALA	344	19	NH2-EEATKAVTEMNGRIVGSKP-COOH			HeLa_recombinant_Neprosin_rep_1_HCD.mgf	HeLa_recombinant_Neprosin_rep_1_HCD.4942.4942.2	2	1954.28	1009.02	2+	2+	2016.03	0	-2.1826	-0.0022023	PeptideShaker (3.9501075087593637E-7)	0	64.0339	100	Confident
614	P68032, P68133	IEHGIITNWDDMEKIWHHTFYNELRVAP	LTLKYP; LTLKYP	EEHPTL; EEHPTL	73; 73	28	NH2-IEHGIITNWDDMEKIWHHTFYNELRVAP-COOH			HeLa_recombinant_Neprosin_rep_1_HCD.mgf	HeLa_recombinant_Neprosin_rep_1_HCD.16898.16898.6	6	5928.54	578.288	6+	6+	3463.68	0	1.5793	0.000913287	PeptideShaker (0.0)	0	100	100	Confident
615	P51991	MKGGSFGGRSSGSPYGGGYGSGGGSGGYGSRRF	QSNYGP		346	33	NH2-MKGGSFGGRSSGSPYGGGYGSGGGSGGYGSRRF-COOH			HeLa_recombinant_Neprosin_rep_1_HCD.mgf	HeLa_recombinant_Neprosin_rep_1_HCD.4355.4355.4	4	1754.33	773.846	4+	4+	3090.38	1	-7.596	-0.00587627	PeptideShaker (0.0)	0	100	100	Confident
616	O60814, P06899, P57053	VRLLLPGELAKHAVSEGTKAVTKYTSAK	REIQTA; REIQTA; REIQTA		99; 99; 99	28	NH2-VRLLLPGELAKHAVSEGTKAVTKYTSAK-COOH			HeLa_recombinant_Neprosin_rep_1_HCD.mgf	HeLa_recombinant_Neprosin_rep_1_HCD.12603.12603.6	6	4483.83	495.456	6+	6+	2966.69	0	0.021252	1.05294e-05	PeptideShaker (0.0)	0	100	100	Confident
617	P62857	VREGDVLTLLESEREARRLR	RNVKGP		50	20	NH2-VREGDVLTLLESEREARRLR-COOH			HeLa_recombinant_Neprosin_rep_1_HCD.mgf	HeLa_recombinant_Neprosin_rep_1_HCD.9590.9590.5	5	3497.25	480.272	5+	5+	2396.32	0	-1.37671	-0.000661197	PeptideShaker (8.354148390226615E-7)	0	60.781	100	Confident
618	Q96C90	TEAFISGLLDKIRGMQKLSTPQKK	VDCYKP		124	24	NH2-TEAFISGLLDKIRGMQKLSTPQKK-COOH			HeLa_recombinant_Neprosin_rep_1_HCD.mgf	HeLa_recombinant_Neprosin_rep_1_HCD.15573.15573.5	5	5465.65	538.909	5+	5+	2688.5	1	1.62189	0.000873724	PeptideShaker (0.0)	0	100	100	Confident
619	P80723	AEPAEAKEGKEKPDQDAEGKAEEKEGEKD	SEPQAA	AAAAKE	46	29	NH2-AEPAEAKEGKEKPDQDAEGKAEEKEGEKD-COOH			HeLa_recombinant_Neprosin_rep_1_HCD.mgf	HeLa_recombinant_Neprosin_rep_1_HCD.327.327.6	6	277.89	524.584	6+	6+	3141.46	0	0.764083	0.000400825	PeptideShaker (2.0575139111281935E-4)	0	36.8666	100	Confident
620	O15067	LALPPGLSVHQALERVLRLP	PPMLQP	AVASKR	653	20	NH2-LALPPGLSVHQALERVLRLP-COOH			HeLa_recombinant_Neprosin_rep_1_HCD.mgf	HeLa_recombinant_Neprosin_rep_1_HCD.17568.17568.4	4	6177.89	545.835	4+	4+	2178.3	1	3.56464	0.0019448	PeptideShaker (0.0)	0	100	100	Confident
621	P35268	APVKKLVVKGGKKKKQVLKFTLDCTHP	M	VEDGIM	2	27	NH2-APVKKLVVKGGKKKKQVLKFTLDC<cmm>THP-COOH		Carbamidomethylation of C(24)	HeLa_recombinant_Neprosin_rep_1_HCD.mgf	HeLa_recombinant_Neprosin_rep_1_HCD.2734.2734.5	5	1193.89	610.369	5+	5+	3046.82	0	-3.87522	-0.00236532	PeptideShaker (1.3332990485006573E-4)	0	38.7507	99.1736	Confident
622	P04062	AVGFLETISPGYSIHTYLWRRQ	LTIKDP		515	22	NH2-AVGFLETISPGYSIHTYLWRRQ-COOH			HeLa_recombinant_Neprosin_rep_1_HCD.mgf	HeLa_recombinant_Neprosin_rep_1_HCD.14838.14838.4	4	5219.18	649.343	4+	4+	2593.34	0	-0.735254	-0.000477432	PeptideShaker (1.145160275426717E-5)	0	49.4113	100	Confident
623	P04406	ELNGKLTGMAFRVPTANVSVVDLTCRLEKP	VGKVIP	AKYDDI	223	30	NH2-ELNGKLTGMAFRVPTANVSVVDLTC<cmm>RLEKP-COOH		Carbamidomethylation of C(25)	HeLa_recombinant_Neprosin_rep_1_HCD.mgf	HeLa_recombinant_Neprosin_rep_1_HCD.15115.15115.5	5	5310.42	663.957	5+	5+	3314.75	0	0.906052	0.000601579	PeptideShaker (0.005488648377425808)	0	22.6053	95.8678	Confident
624	P27824	PEAVKPDDWDEDAPA	RPKIPD	KIPDEE	296	15	NH2-PEAVKPDDWDEDAPA-COOH			HeLa_recombinant_Neprosin_rep_1_HCD.mgf	HeLa_recombinant_Neprosin_rep_1_HCD.5982.5982.2	2	2306.56	827.859	2+	2+	1653.72	0	-7.84635	-0.00649572	PeptideShaker (3.4755408810496134E-4)	0	34.5898	99.0991	Doubtful
625	Q96AE4	ERIAQITGPPDRCQHAA	DDGTTP	EIITDL	320	17	NH2-ERIAQITGPPDRC<cmm>QHAA-COOH		Carbamidomethylation of C(13)	HeLa_recombinant_Neprosin_rep_1_HCD.mgf	HeLa_recombinant_Neprosin_rep_1_HCD.2101.2101.4	4	960.241	480.742	4+	4+	1918.94	0	-2.85309	-0.0013716	PeptideShaker (7.708658169080065E-4)	0	31.1302	92.7835	Doubtful
626	P52701	ALSDANKASARASREGGRAAAAP	FFPKSP	GASPSP	16	23	NH2-ALSDANKASARASREGGRAAAAP-COOH			HeLa_recombinant_Neprosin_rep_1_HCD.mgf	HeLa_recombinant_Neprosin_rep_1_HCD.965.965.4	4	562.039	550.288	4+	4+	2197.13	0	-3.50126	-0.00192671	PeptideShaker (8.285558688368026E-4)	0	30.8168	92.7835	Doubtful
627	P0C0S5	TIAGGGVIPHIHKSLIGKKGQQKTV	DSLIKA		104	25	NH2-TIAGGGVIPHIHKSLIGKKGQQKTV-COOH			HeLa_recombinant_Neprosin_rep_1_HCD.mgf	HeLa_recombinant_Neprosin_rep_1_HCD.3916.3916.4	4	1602.8	642.631	4+	4+	2566.51	0	-4.40697	-0.00283207	PeptideShaker (0.0)	0	100	100	Confident
628	P68363, Q71U36, Q9BQE3	RAVFVDLEPTVIDEVRTGTYRQLFHP	AGKHVP; AGKHVP; AGKHVP	EQLITG; EQLITG; EQLITG	64; 64; 64	26	NH2-RAVFVDLEPTVIDEVRTGTYRQLFHP-COOH			HeLa_recombinant_Neprosin_rep_1_HCD.mgf	HeLa_recombinant_Neprosin_rep_1_HCD.16511.16511.5	5	5791.23	612.529	5+	5+	3057.6	0	0.926011	0.000567208	PeptideShaker (5.8828701165713335E-6)	0	52.3041	100	Confident
629	Q14978	KITPVTVKAQTKAPPKPARAAP	PKNQKP	KIANGK	186	22	NH2-KITPVTVKAQTKAPPKPARAAP-COOH			HeLa_recombinant_Neprosin_rep_1_HCD.mgf	HeLa_recombinant_Neprosin_rep_1_HCD.1765.1765.5	5	844.158	454.878	5+	5+	2269.36	0	-3.79382	-0.00172573	PeptideShaker (0.0)	0	100	100	Confident
630	P62306	LNPKPFLNGLTGKP	MSLP	VMVKLK	5	14	NH2-LNPKPFLNGLTGKP-COOH			HeLa_recombinant_Neprosin_rep_1_HCD.mgf	HeLa_recombinant_Neprosin_rep_1_HCD.9169.9169.3	3	3363.27	499.626	3+	3+	1494.86	1	-2.86648	-0.00143121	PeptideShaker (5.591596629066032E-4)	0	32.5246	92.7835	Doubtful
631	P15170, Q8IYD1	QMGRFTLRDEGKTIAIGKVLKLVPEKD	TFKDFP; TFKDFP		473; 602	27	NH2-QMGRFTLRDEGKTIAIGKVLKLVPEKD-COOH			HeLa_recombinant_Neprosin_rep_1_HCD.mgf	HeLa_recombinant_Neprosin_rep_1_HCD.11572.11572.5	5	4146.99	609.345	5+	5+	3041.71	0	-6.04092	-0.00368103	PeptideShaker (0.0)	0	100	100	Confident
632	P36578	IRPDIVNFVHTNLRKNNRQPYAVSELAGHQTSAESWGTGRAVA	AVFKAP	RIPRVR	32	43	NH2-IRPDIVNFVHTNLRKNNRQPYAVSELAGHQTSAESWGTGRAVA-COOH			HeLa_recombinant_Neprosin_rep_1_HCD.mgf	HeLa_recombinant_Neprosin_rep_1_HCD.11354.11354.5	5	4077.54	952.894	5+	5+	4759.44	0	-2.59491	-0.00247268	PeptideShaker (0.002389305635114664)	0	26.2173	98.3471	Confident
633	P13284	LEDQTQLLTLVCQLYQGKKPDVCPSS	TVNGKP	TSSLRS	215	26	NH2-LEDQTQLLTLVC<cmm>QLYQGKKPDVC<cmm>PSS-COOH		Carbamidomethylation of C(12, 23)	HeLa_recombinant_Neprosin_rep_1_HCD.mgf	HeLa_recombinant_Neprosin_rep_1_HCD.17557.17557.3	3	6173.27	1007.5	3+	3+	3019.5	0	-4.49865	-0.00453242	PeptideShaker (0.0)	0	100	100	Confident
634	P42167	ILPITEFSDIPRRAP	FKHASP	KKPLTR	308	15	NH2-ILPITEFSDIPRRAP-COOH			HeLa_recombinant_Neprosin_rep_1_HCD.mgf	HeLa_recombinant_Neprosin_rep_1_HCD.12068.12068.3	3	4307.67	575.663	3+	3+	1723.96	0	2.55244	0.00146934	PeptideShaker (9.323056937885208E-7)	0	60.3044	100	Confident
635	P06748	IQDLWQWRKSL	MTDQEA		284	11	NH2-IQDLWQWRKSL-COOH			HeLa_recombinant_Neprosin_rep_1_HCD.mgf	HeLa_recombinant_Neprosin_rep_1_HCD.11609.11609.3	3	4158.38	491.605	3+	3+	1471.79	0	-0.815971	-0.000401136	PeptideShaker (3.45941509641032E-4)	0	34.61	95.8763	Confident
636	Q9BZE1	LEPITFAGKMHFVPWLARP	VYEIPG	IFPPWD	55	19	NH2-LEPITFAGKMHFVPWLARP-COOH			HeLa_recombinant_Neprosin_rep_1_HCD.mgf	HeLa_recombinant_Neprosin_rep_1_HCD.15809.15809.4	4	5545.79	553.556	4+	4+	2209.19	1	2.19952	0.00121701	PeptideShaker (0.0)	0	100	100	Confident
637	P14174	CALCSLHSIGKIGGAQNRSYSKLLCGLLAERLRISP	GGSSEP	DRVYIN	57	36	NH2-C<cmm>ALC<cmm>SLHSIGKIGGAQNRSYSKLLC<cmm>GLLAERLRISP-COOH		Carbamidomethylation of C(1, 4, 25)	HeLa_recombinant_Neprosin_rep_1_HCD.mgf	HeLa_recombinant_Neprosin_rep_1_HCD.15011.15011.6	6	5275.09	667.357	6+	6+	3998.11	0	-4.08867	-0.00272861	PeptideShaker (0.0)	0	100	100	Confident
638	P08865	PRADHQPLTEASYVNLP	LLVVTD	TIALCN	127	17	NH2-PRADHQPLTEASYVNLP-COOH			HeLa_recombinant_Neprosin_rep_1_HCD.mgf	HeLa_recombinant_Neprosin_rep_1_HCD.8704.8704.3	3	3208.05	636.659	3+	3+	1906.95	0	1.23083	0.00078362	PeptideShaker (4.893891533567647E-4)	0	33.1035	92.7835	Doubtful
639	Q9H6Z4	KLNEVSSDANRENAA	RVLSPP	AESGSE	336	15	NH2-KLNEVSSDANRENAA-COOH			HeLa_recombinant_Neprosin_rep_1_HCD.mgf	HeLa_recombinant_Neprosin_rep_1_HCD.602.602.2	2	414.849	809.39	2+	2+	1616.78	0	-6.67438	-0.00540221	PeptideShaker (1.7288382099176965E-6)	0	57.6225	100	Confident
640	Q8WWM7	RILKEEPKGKEKEVDGLLTSEPMGSPVSSKTESVSDKEDKPP	LDPFPP	LAPSGG	570	42	NH2-RILKEEPKGKEKEVDGLLTSEPMGSPVSSKTESVSDKEDKPP-COOH			HeLa_recombinant_Neprosin_rep_1_HCD.mgf	HeLa_recombinant_Neprosin_rep_1_HCD.6490.6490.6	6	2477.96	764.4	6+	6+	4580.35	0	1.05414	0.000805784	PeptideShaker (8.005822416302765E-4)	0	30.9659	100	Confident
641	P14207, P15328	AQGNPNEEVARFYAA	QMWFDS; QMWFDP	AMHVNA; AMSGAG	211; 217	15	NH2-AQGNPNEEVARFYAA-COOH			HeLa_recombinant_Neprosin_rep_1_HCD.mgf	HeLa_recombinant_Neprosin_rep_1_HCD.7256.7256.2	2	2736.95	819.389	2+	2+	1635.76	1	-2.71906	-0.00222661	PeptideShaker (0.0)	0	100	100	Confident
642	Q14764	HNAAVQVYDYREKRARVVFGP	VSYRVP	ELVSLG	464	21	NH2-HNAAVQVYDYREKRARVVFGP-COOH			HeLa_recombinant_Neprosin_rep_1_HCD.mgf	HeLa_recombinant_Neprosin_rep_1_HCD.5844.5844.4	4	2257.24	619.829	4+	4+	2474.29	1	-3.10648	-0.00192471	PeptideShaker (0.0)	0	100	100	Confident
643	P34932	KQVYVDKLAELKNLGQPIKIRFQESEERP	DGEDQP	KLFEEL	668	29	NH2-KQVYVDKLAELKNLGQPIKIRFQESEERP-COOH			HeLa_recombinant_Neprosin_rep_1_HCD.mgf	HeLa_recombinant_Neprosin_rep_1_HCD.11737.11737.6	6	4203.01	576.82	6+	6+	3454.89	0	-4.13849	-0.00238718	PeptideShaker (0.0)	0	100	100	Confident
644	P26373	RKPSAPKKGDSSAEELKLATQLTGP	KLILFP	VMPVRN	129	25	NH2-RKPSAPKKGDSSAEELKLATQLTGP-COOH			HeLa_recombinant_Neprosin_rep_1_HCD.mgf	HeLa_recombinant_Neprosin_rep_1_HCD.5324.5324.4	4	2079.23	653.109	4+	4+	2608.42	0	-4.3084	-0.00281387	PeptideShaker (1.9463667820069204E-4)	0	37.1078	98.9691	Confident
645	P50995	TQFGSRGTITDAPG	TPAVPP	FDPLRD	186	14	NH2-TQFGSRGTITDAPG-COOH			HeLa_recombinant_Neprosin_rep_1_HCD.mgf	HeLa_recombinant_Neprosin_rep_1_HCD.3372.3372.2	2	1413.92	704.343	2+	2+	1406.68	0	-5.77476	-0.00406743	PeptideShaker (0.0015312211488662207)	0	28.1496	99.0991	Doubtful
646	Q96AG4	ADFGRLVNLQHLDLLNNKLVTLPVSFAQLKNLKWLDLKDNPLDP	KLQQLP	VLAKVA	79	44	NH2-ADFGRLVNLQHLDLLNNKLVTLPVSFAQLKNLKWLDLKDNPLDP-COOH			HeLa_recombinant_Neprosin_rep_1_HCD.mgf	HeLa_recombinant_Neprosin_rep_1_HCD.21487.21487.6	6	8041.13	840.807	6+	6+	5037.78	1	2.67814	0.00225134	PeptideShaker (0.03687315634218289)	0	14.3329	96.9697	Confident
647	P48047	PSILGGMIVRIGEKYVDMSVKTKIQKLGRAMREIV	LEAKTD		179	35	NH2-PSILGGMIVRIGEKYVDMSVKTKIQKLGRAMREIV-COOH			HeLa_recombinant_Neprosin_rep_1_HCD.mgf	HeLa_recombinant_Neprosin_rep_1_HCD.19004.19004.7	7	6762.13	560.465	7+	7+	3915.2	1	0.640973	0.000359151	PeptideShaker (0.0)	0	100	100	Confident
648	Q9C005	ILLQGLAVLAKERPPNPIEFLASYLLKNKAQFEDRN	DQTVVP		64	36	NH2-ILLQGLAVLAKERPPNPIEFLASYLLKNKAQFEDRN-COOH			HeLa_recombinant_Neprosin_rep_1_HCD.mgf	HeLa_recombinant_Neprosin_rep_1_HCD.21872.21872.6	6	8306.6	685.89	6+	6+	4108.28	1	1.82847	0.00125382	PeptideShaker (0.0026816840976133013)	0	25.7159	100	Confident
649	P30101	SRKTFSHELSDFGLESTAG	LNFAVA	EIPVVA	303	19	NH2-SRKTFSHELSDFGLESTAG-COOH			HeLa_recombinant_Neprosin_rep_1_HCD.mgf	HeLa_recombinant_Neprosin_rep_1_HCD.7727.7727.3	3	2888.68	690.333	3+	3+	2067.99	0	-4.32316	-0.00298443	PeptideShaker (4.383081306158229E-4)	0	33.5822	94.8454	Doubtful
650	P13010	IQQHIWNMLNPP	REPLPP	AEVTTK	508	12	NH2-IQQHIWNMLNPP-COOH			HeLa_recombinant_Neprosin_rep_1_HCD.mgf	HeLa_recombinant_Neprosin_rep_1_HCD.12415.12415.2	2	4419.95	745.879	2+	2+	1489.75	0	-3.86643	-0.0028839	PeptideShaker (1.6913414592894112E-4)	0	37.7177	99.0991	Doubtful
651	Q8WUM4	SIPTPAYQSSPAGGHAPTPPTPAPRTMPP	REPSAP	TKPQPP	721	29	NH2-SIPTPAYQSSPAGGHAPTPPTPAPRTMPP-COOH			HeLa_recombinant_Neprosin_rep_1_HCD.mgf	HeLa_recombinant_Neprosin_rep_1_HCD.8182.8182.3	3	3039.29	961.474	3+	3+	2880.42	1	-9.09777	-0.00874431	PeptideShaker (2.8528554229928734E-5)	0	45.4472	100	Confident
652	P32119	AGWKPGSDTIKPNVDDSKEYFSKHN	HGEVCP		174	25	NH2-AGWKPGSDTIKPNVDDSKEYFSKHN-COOH			HeLa_recombinant_Neprosin_rep_1_HCD.mgf	HeLa_recombinant_Neprosin_rep_1_HCD.6147.6147.4	4	2358.26	705.848	4+	4+	2819.35	0	4.68284	0.00330536	PeptideShaker (0.0)	0	100	100	Confident
653	P10809	YAKDVKFGADARA	PHLTRA	LMLQGV	26	13	NH2-YAKDVKFGADARA-COOH			HeLa_recombinant_Neprosin_rep_1_HCD.mgf	HeLa_recombinant_Neprosin_rep_1_HCD.1409.1409.4	4	720.187	353.688	4+	4+	1410.73	0	-2.60986	-0.000923076	PeptideShaker (1.7433761675920043E-5)	0	47.5861	100	Confident
654	Q14697	FRLDLLEDRSLLLSVNARGLLEFEHQRAP	ILTARP	RVSQGS	156	29	NH2-FRLDLLEDRSLLLSVNARGLLEFEHQRAP-COOH			HeLa_recombinant_Neprosin_rep_1_HCD.mgf	HeLa_recombinant_Neprosin_rep_1_HCD.18127.18127.5	5	6398.48	682.575	5+	5+	3406.85	1	-4.15277	-0.00283375	PeptideShaker (0.0010914005068441096)	0	29.6202	99.1736	Confident
655	P10809	VIAELKKQSKPVTTP	MLAVDA	EEIAQV	151	15	NH2-VIAELKKQSKPVTTP-COOH			HeLa_recombinant_Neprosin_rep_1_HCD.mgf	HeLa_recombinant_Neprosin_rep_1_HCD.2280.2280.2	2	1029.35	819.988	2+	2+	1637.97	0	-6.14983	-0.00504282	PeptideShaker (0.0021820867463408083)	0	26.6113	98.1982	Doubtful
656	P04406	ELNGKLTGMAFRVP	VGKVIP	TANVSV	223	14	NH2-ELNGKLTGM<ox>AFRVP-COOH	Oxidation of M(9)		HeLa_recombinant_Neprosin_rep_1_HCD.mgf	HeLa_recombinant_Neprosin_rep_1_HCD.8410.8410.3	3	3115.28	516.944	3+	3+	1547.81	0	-2.35405	-0.00121692	PeptideShaker (0.0)	0	100	100	Confident
657	O15067	ARPGLLLRHNLSGRYESRWASVRVGPGPA	GPDSQP	LMLRGM	1188	29	NH2-ARPGLLLRHNLSGRYESRWASVRVGPGPA-COOH			HeLa_recombinant_Neprosin_rep_1_HCD.mgf	HeLa_recombinant_Neprosin_rep_1_HCD.8265.8265.6	6	3069.1	529.795	6+	6+	3171.73	1	-0.986706	-0.000522587	PeptideShaker (0.05767411653418797)	0	12.3902	93.5484	Confident
658	P27797	EHIPDPDAKKP	EDWDKP	EDWDEE	240	11	NH2-EHIPDPDAKKP-COOH			HeLa_recombinant_Neprosin_rep_1_HCD.mgf	HeLa_recombinant_Neprosin_rep_1_HCD.750.750.4	4	473.385	312.415	4+	4+	1245.64	0	-3.63679	-0.00113619	PeptideShaker (1.7164500380313435E-4)	0	37.6537	97.9381	Confident
659	P40939	ISEIAAVSKRP	NTSALP	EKVIGM	481	11	NH2-ISEIAAVSKRP-COOH			HeLa_recombinant_Neprosin_rep_1_HCD.mgf	HeLa_recombinant_Neprosin_rep_1_HCD.2354.2354.3	3	1053.08	390.898	3+	3+	1169.68	0	-4.79886	-0.00187587	PeptideShaker (7.0157098447495E-5)	0	41.5393	100	Confident
660	O60306	AEANTPQDATSAPEETK	GAVSAP		1469	17	NH2-AEANTPQDATSAPEETK-COOH			HeLa_recombinant_Neprosin_rep_1_HCD.mgf	HeLa_recombinant_Neprosin_rep_1_HCD.976.976.2	2	565.777	880.402	2+	2+	1758.79	0	-0.864095	-0.000760752	PeptideShaker (0.0)	0	100	100	Confident
661	P16152	VYLALLPPDAEGPHGQFVSEKRVEQW	EGAETP		252	26	NH2-VYLALLPPDAEGPHGQFVSEKRVEQW-COOH			HeLa_recombinant_Neprosin_rep_1_HCD.mgf	HeLa_recombinant_Neprosin_rep_1_HCD.13589.13589.3	3	4810.93	989.504	3+	3+	2964.51	1	-8.8653	-0.00876936	PeptideShaker (0.0)	0	100	100	Confident
662	Q9UNZ5	AQGQRKFQAHKPAKSKTAAAASEKNRGPRKGGRVIAP	M	KKARVV	2	37	NH2-AQGQRKFQAHKPAKSKTAAAASEKNRGPRKGGRVIAP-COOH			HeLa_recombinant_Neprosin_rep_1_HCD.mgf	HeLa_recombinant_Neprosin_rep_1_HCD.279.279.7	7	260.378	557.746	7+	7+	3897.18	0	-1.44275	-0.00080469	PeptideShaker (0.0)	0	100	100	Confident
663	Q8NC51	KEMTLDEWKAIQNKDRAKVEFNIRKP	VKEEGP	NEGADG	286	26	NH2-KEMTLDEWKAIQNKDRAKVEFNIRKP-COOH			HeLa_recombinant_Neprosin_rep_1_HCD.mgf	HeLa_recombinant_Neprosin_rep_1_HCD.8515.8515.3	3	3146.91	1063.24	3+	3+	3186.7	0	-3.0303	-0.00322194	PeptideShaker (1.1012438407996724E-4)	0	39.5812	98.9691	Confident
664	P98175	IEAQTRVRGSGLGARGSSYGVTSTESYKETLHKTMVTRFNEAQ	QGIVTP		888	43	NH2-IEAQTRVRGSGLGARGSSYGVTSTESYKETLHKTMVTRFNEAQ-COOH			HeLa_recombinant_Neprosin_rep_1_HCD.mgf	HeLa_recombinant_Neprosin_rep_1_HCD.8255.8255.6	6	3064.97	784.725	6+	6+	4702.35	0	-10.1521	-0.00796669	PeptideShaker (0.0103397341211226)	0	19.8549	100	Confident
665	P14550	REELFVTSKLWNTKHHPEDVEPA	PGKAVP	LRKTLA	72	23	NH2-REELFVTSKLWNTKHHPEDVEPA-COOH			HeLa_recombinant_Neprosin_rep_1_HCD.mgf	HeLa_recombinant_Neprosin_rep_1_HCD.7694.7694.4	4	2878.13	691.345	4+	4+	2761.38	0	-11.7803	-0.00814434	PeptideShaker (4.850428619508622E-4)	0	33.1422	93.8144	Doubtful
666	P08670	YVTTSTRTYSLGSA	PSSSRS	LRPSTS	30	14	NH2-YVTTSTRTYSLGSA-COOH			HeLa_recombinant_Neprosin_rep_1_HCD.mgf	HeLa_recombinant_Neprosin_rep_1_HCD.4721.4721.2	2	1881.32	753.872	2+	2+	1505.74	0	-4.45805	-0.00336082	PeptideShaker (5.017635680964843E-4)	0	32.995	99.0991	Doubtful
667	P0DPH7, P0DPH8, P68363, P68366, Q6PEY2, Q71U36, Q9BQE3, Q9H853, Q9NY65	YNSILTTHTTLEHSDCA	TAVVEP; TAVVEP; TAVVEP; TAVVEP; TAVVEP; TAVVEP; TAVVEP; TAMVQP; TAVVEP	FMVDNE; FMVDNE; FMVDNE; FMVDNE; FMVDNE; FMVDNE; FMVDNE; FMVDNK; FMVDNE	185; 185; 185; 185; 185; 185; 185; 124; 185	17	NH2-YNSILTTHTTLEHSDC<cmm>A-COOH		Carbamidomethylation of C(16)	HeLa_recombinant_Neprosin_rep_1_HCD.mgf	HeLa_recombinant_Neprosin_rep_1_HCD.5908.5908.2	2	2282.26	981.943	2+	2+	1961.88	0	-3.36958	-0.00330875	PeptideShaker (0.005485573228116991)	0	22.6078	96.3964	Doubtful
668	Q16851	TVPLVKLGSSFTKVQDYLRRFESIP	EKREFP	DMLELD	426	25	NH2-TVPLVKLGSSFTKVQDYLRRFESIP-COOH			HeLa_recombinant_Neprosin_rep_1_HCD.mgf	HeLa_recombinant_Neprosin_rep_1_HCD.18685.18685.3	3	6620.05	961.205	3+	3+	2879.59	1	0.0814607	7.82732e-05	PeptideShaker (3.828472982123317E-4)	0	34.1697	95.8763	Confident
669	P06733	VEKGVPLYRHIADLAGNSEVILPVPA	VCKAGA	FNVING	124	26	NH2-VEKGVPLYRHIADLAGNSEVILPVPA-COOH			HeLa_recombinant_Neprosin_rep_1_HCD.mgf	HeLa_recombinant_Neprosin_rep_1_HCD.14985.14985.4	4	5266.84	690.136	4+	4+	2756.52	0	-2.68658	-0.00185411	PeptideShaker (5.595094221386688E-4)	0	32.5219	92.7835	Doubtful
670	P21333	MAPGSYLISIKYGGPYHIGGSPFKAKVTGP	RVTYTP	RLVSNH	2490	30	NH2-MAPGSYLISIKYGGPYHIGGSPFKAKVTGP-COOH			HeLa_recombinant_Neprosin_rep_1_HCD.mgf	HeLa_recombinant_Neprosin_rep_1_HCD.12900.12900.4	4	4582.07	774.416	4+	4+	3092.62	1	5.19825	0.00402428	PeptideShaker (8.656920250622127E-4)	0	30.6264	91.7526	Doubtful
671	P55010	SVNVNRSVSDQFYRYKMP	M	RLIAKV	2	18	ace-SVNVNRSVSDQFYRYKMP-COOH	Acetylation of protein N-term(1)		HeLa_recombinant_Neprosin_rep_1_HCD.mgf	HeLa_recombinant_Neprosin_rep_1_HCD.10801.10801.3	3	3896.84	744.694	3+	3+	2231.08	0	-8.5375	-0.00635788	PeptideShaker (0.0)	0	100	100	Confident
672	P68104, Q05639, Q5VTE0	TRPTDKPLRLP	DCILPP; DTILPP; DCILPP	LQDVYK; LQDVYK; LQDVYK	239; 239; 239	11	NH2-TRPTDKPLRLP-COOH			HeLa_recombinant_Neprosin_rep_1_HCD.mgf	HeLa_recombinant_Neprosin_rep_1_HCD.2679.2679.2	2	1172.42	647.383	2+	2+	1292.76	0	-4.54553	-0.00294271	PeptideShaker (0.0012468496501186997)	0	29.0419	99.0991	Doubtful
673	P10809	YAKDVKFGADARA	PHLTRA	LMLQGV	26	13	NH2-YAKDVKFGADARA-COOH			HeLa_recombinant_Neprosin_rep_1_HCD.mgf	HeLa_recombinant_Neprosin_rep_1_HCD.1408.1408.3	3	719.625	471.247	3+	3+	1410.73	0	-3.85433	-0.00181635	PeptideShaker (0.0)	0	100	100	Confident
674	P83731	TKAAPKQKIVKPVKVSAPRVGGKR	AAAKAP		134	24	NH2-TKAAPKQKIVKPVKVSAPRVGGKR-COOH			HeLa_recombinant_Neprosin_rep_1_HCD.mgf	HeLa_recombinant_Neprosin_rep_1_HCD.747.747.5	5	471.922	509.524	5+	5+	2542.59	0	-3.21388	-0.00163755	PeptideShaker (0.0)	0	100	100	Confident
675	P09972	NMVTPGHACP	GTLLKP	IKYTPE	232	10	NH2-NMVTPGHAC<cmm>P-COOH		Carbamidomethylation of C(9)	HeLa_recombinant_Neprosin_rep_1_HCD.mgf	HeLa_recombinant_Neprosin_rep_1_HCD.1570.1570.2	2	772.082	542.236	2+	2+	1082.46	0	-4.96785	-0.00269376	PeptideShaker (0.005628924900023343)	0	22.4957	96.3964	Doubtful
676	O15067	VLAGFARSLGLQLPDGQRREWIKP	NKFGEP	IMFSGG	400	24	NH2-VLAGFARSLGLQLPDGQRREWIKP-COOH			HeLa_recombinant_Neprosin_rep_1_HCD.mgf	HeLa_recombinant_Neprosin_rep_1_HCD.13052.13052.5	5	4632.32	542.31	5+	5+	2706.51	0	1.99815	0.00108361	PeptideShaker (0.0)	0	100	100	Confident
677	P30086	ILSNRSGDHRGKFKVASFRKKYELRAP	LKCDEP	VAGTCY	137	27	NH2-ILSNRSGDHRGKFKVASFRKKYELRAP-COOH			HeLa_recombinant_Neprosin_rep_1_HCD.mgf	HeLa_recombinant_Neprosin_rep_1_HCD.3778.3778.7	7	1557.42	452.399	7+	7+	3159.75	0	-2.741	-0.00124003	PeptideShaker (0.0)	0	100	100	Confident
678	P80723	EQEQAAPGPAAGGEAPKAA	EPPKAP	EAAAAP	105	19	NH2-EQEQAAPGPAAGGEAPKAA-COOH			HeLa_recombinant_Neprosin_rep_1_HCD.mgf	HeLa_recombinant_Neprosin_rep_1_HCD.1513.1513.2	2	753.646	875.415	2+	2+	1748.83	0	-9.52885	-0.00834178	PeptideShaker (0.0)	0	100	100	Confident
679	P30086	KLYEQLSGK	WDDYVP		179	9	NH2-KLYEQLSGK-COOH			HeLa_recombinant_Neprosin_rep_1_HCD.mgf	HeLa_recombinant_Neprosin_rep_1_HCD.1254.1254.2	2	662.162	533.299	2+	2+	1064.59	0	-3.63098	-0.00193641	PeptideShaker (4.09100950659698E-5)	0	43.8817	100	Confident
680	P60709, P62736, P63261, P63267, P68032, P68133	SIVGRPRHQGVMVGMGQKDSYVGD	PRAVFP; PRAVFP; PRAVFP; PRAVFP; PRAVFP; PRAVFP	EAQSKR; EAQSKR; EAQSKR; EAQSKR; EAQSKR; EAQSKR	33; 35; 33; 34; 35; 35	24	NH2-SIVGRPRHQGVMVGMGQKDSYVGD-COOH			HeLa_recombinant_Neprosin_rep_1_HCD.mgf	HeLa_recombinant_Neprosin_rep_1_HCD.4821.4821.4	4	1913.47	644.071	4+	4+	2572.26	0	-3.0313	-0.00195238	PeptideShaker (4.442420675025822E-5)	0	43.5238	100	Confident
681	P40926	RKPGMTRDDLFNTNATIVATLTAACAQHCP	IPAGVP	EAMICV	104	30	NH2-RKPGMTRDDLFNTNATIVATLTAAC<cmm>AQHC<cmm>P-COOH		Carbamidomethylation of C(25, 29)	HeLa_recombinant_Neprosin_rep_1_HCD.mgf	HeLa_recombinant_Neprosin_rep_1_HCD.13570.13570.5	5	4805.08	667.129	5+	5+	3329.61	1	-0.215802	-0.000143924	PeptideShaker (0.0027216240735352015)	0	25.6517	97.5207	Confident
682	P60709, P63261	ERKYSVWIGGSILASLSTFQQMWISKQEYDESGPSIVHRKCF	KIIAPP; KIIAPP		334; 334	42	NH2-ERKYSVWIGGSILASLSTFQQMWISKQEYDESGPSIVHRKC<cmm>F-COOH		Carbamidomethylation of C(41)	HeLa_recombinant_Neprosin_rep_1_HCD.mgf	HeLa_recombinant_Neprosin_rep_1_HCD.20522.20522.6	6	7466.8	825.754	6+	6+	4947.45	1	5.36635	0.00443036	PeptideShaker (0.0)	0	100	100	Confident
683	P14625	REAVEKEFEPLLNWMKDKALKDKIEKAVVSQRLTESP	EKTKES	CALVAS	608	37	NH2-REAVEKEFEPLLNWMKDKALKDKIEKAVVSQRLTESP-COOH			HeLa_recombinant_Neprosin_rep_1_HCD.mgf	HeLa_recombinant_Neprosin_rep_1_HCD.15855.15855.6	6	5560.3	726.893	6+	6+	4354.34	1	-5.8724	-0.00426765	PeptideShaker (0.043859649122807015)	0	13.5793	93.9394	Confident
684	P00558	VGVFEWEAFARGTKAL	IVWNGP	MDEVVK	340	16	NH2-VGVFEWEAFARGTKAL-COOH			HeLa_recombinant_Neprosin_rep_1_HCD.mgf	HeLa_recombinant_Neprosin_rep_1_HCD.14884.14884.3	3	5236.5	594.651	3+	3+	1779.93	1	-2.18827	-0.00130053	PeptideShaker (3.128911138923655E-5)	0	45.0461	100	Confident
685	Q8TCT9	KDPAAVTESKEGTEASASKGLEKKEK	YEESNP		352	26	NH2-KDPAAVTESKEGTEASASKGLEKKEK-COOH			HeLa_recombinant_Neprosin_rep_1_HCD.mgf	HeLa_recombinant_Neprosin_rep_1_HCD.884.884.5	5	536.038	544.489	5+	5+	2717.41	0	-0.313093	-0.000170476	PeptideShaker (0.0)	0	100	100	Confident
686	P0DME0, Q01105	ESFFTWFTDHSDAGA	RQHEEP; RQHEEP	DELEEV; DELGEV	210; 200	15	NH2-ESFFTWFTDHSDAGA-COOH			HeLa_recombinant_Neprosin_rep_1_HCD.mgf	HeLa_recombinant_Neprosin_rep_1_HCD.17152.17152.2	2	6022.48	859.36	2+	2+	1716.71	0	0.240132	0.00020636	PeptideShaker (0.008782227167962602)	0	20.564	96.3964	Doubtful
687	P06733	AFNVINGGSHAGNKLAMQEFMILPVGAANFREA	VILPVP	MRIGAE	149	33	NH2-AFNVINGGSHAGNKLAMQEFMILPVGAANFREA-COOH			HeLa_recombinant_Neprosin_rep_1_HCD.mgf	HeLa_recombinant_Neprosin_rep_1_HCD.16482.16482.4	4	5782.28	869.689	4+	4+	3473.73	1	-2.38584	-0.00207434	PeptideShaker (0.0)	0	100	100	Confident
688	Q9BQ04, Q9BWF3	VIECDIVKDYAFVHMERAEDA	FEEYGP; FEEYGP	VEAIRG; VEAIRG	104; 104	21	NH2-VIEC<cmm>DIVKDYAFVHMERAEDA-COOH		Carbamidomethylation of C(4)	HeLa_recombinant_Neprosin_rep_1_HCD.mgf	HeLa_recombinant_Neprosin_rep_1_HCD.11798.11798.4	4	4223.7	628.29	4+	4+	2509.16	0	-12.408	-0.00779593	PeptideShaker (0.0)	0	100	100	Confident
689	Q9NNW7	AARGAAAGQRDYDLLVVGGGSGGLACA	AGGVRG	KEAAQL	29	27	NH2-AARGAAAGQRDYDLLVVGGGSGGLAC<cmm>A-COOH		Carbamidomethylation of C(26)	HeLa_recombinant_Neprosin_rep_1_HCD.mgf	HeLa_recombinant_Neprosin_rep_1_HCD.10172.10172.3	3	3686.91	845.091	3+	3+	2532.25	0	0.123662	0.000104506	PeptideShaker (4.879455275356533E-4)	0	33.1163	93.8144	Doubtful
690	Q9UQ35	TAPAVNLAGARTPA	ADPRTP	ALAALS	2291	14	NH2-TAPAVNLAGARTPA-COOH			HeLa_recombinant_Neprosin_rep_1_HCD.mgf	HeLa_recombinant_Neprosin_rep_1_HCD.4704.4704.2	2	1875.66	655.363	2+	2+	1308.71	0	-3.02527	-0.00198266	PeptideShaker (0.0)	0	100	100	Confident
691	P08865	RADHQPLTEASYVNLP	LVVTDP	TIALCN	128	16	NH2-RADHQPLTEASYVNLP-COOH			HeLa_recombinant_Neprosin_rep_1_HCD.mgf	HeLa_recombinant_Neprosin_rep_1_HCD.8636.8636.2	2	3185.22	905.955	2+	2+	1809.9	0	-3.02438	-0.00273996	PeptideShaker (6.450017737548777E-5)	0	41.9044	100	Confident
692	Q8WUM4	LVKFIQQTYPSGGEEQAQYCRAA	VDLAKP	EELSKL	21	23	NH2-LVKFIQQTYPSGGEEQAQYC<cmm>RAA-COOH		Carbamidomethylation of C(20)	HeLa_recombinant_Neprosin_rep_1_HCD.mgf	HeLa_recombinant_Neprosin_rep_1_HCD.7831.7831.3	3	2921.56	882.095	3+	3+	2643.28	0	-4.5547	-0.00401769	PeptideShaker (0.0)	0	100	100	Confident
693	P30043	AVKKIAIFGATGQTGLTTLAQA	M	VQAGYE	2	22	NH2-AVKKIAIFGATGQTGLTTLAQA-COOH			HeLa_recombinant_Neprosin_rep_1_HCD.mgf	HeLa_recombinant_Neprosin_rep_1_HCD.11783.11783.3	3	4219.52	720.745	3+	3+	2159.23	0	-8.77783	-0.00632663	PeptideShaker (0.0)	0	100	100	Confident
694	P62424	PKGKKAKGKKVAPAPAVVKKQEAKKVVNP	M	LFEKRP	2	29	NH2-PKGKKAKGKKVAPAPAVVKKQEAKKVVNP-COOH			HeLa_recombinant_Neprosin_rep_1_HCD.mgf	HeLa_recombinant_Neprosin_rep_1_HCD.268.268.5	5	257.041	605.584	5+	5+	3022.89	0	-0.582674	-0.000352858	PeptideShaker (0.0011859966145187548)	0	29.2592	99.1736	Confident
695	P62249	PSKGPLQSVQVFGRKKTATAVAHCKRGNGLIKVNGRP	M	LEMIEP	2	37	NH2-PSKGPLQSVQVFGRKKTATAVAHC<cmm>KRGNGLIKVNGRP-COOH		Carbamidomethylation of C(24)	HeLa_recombinant_Neprosin_rep_1_HCD.mgf	HeLa_recombinant_Neprosin_rep_1_HCD.4956.4956.6	6	1959.51	660.375	6+	6+	3956.21	0	-1.40542	-0.000928105	PeptideShaker (0.0)	0	100	100	Confident
696	Q86V81	EELDAQLDAYNARMDTS	KQQLSA		241	17	NH2-EELDAQLDAYNARMDTS-COOH			HeLa_recombinant_Neprosin_rep_1_HCD.mgf	HeLa_recombinant_Neprosin_rep_1_HCD.9143.9143.2	2	3354.12	971.929	2+	2+	1940.84	1	-1.56349	-0.00151882	PeptideShaker (0.0)	0	100	100	Confident
697	O95104	AEATSSVEPEKDSGSAAEAPR	PSEELP		1127	21	NH2-AEATSSVEPEKDSGSAAEAPR-COOH			HeLa_recombinant_Neprosin_rep_1_HCD.mgf	HeLa_recombinant_Neprosin_rep_1_HCD.1245.1245.3	3	658.821	696.991	3+	3+	2087.96	0	-4.78993	-0.00333855	PeptideShaker (0.0)	0	100	100	Confident
698	P12074	MSSGAHGEEGSARMWKTLTFFVALPGVAVSMLNVYLKSHHGEHERP	PQLGRP	EFIAYP	24	46	NH2-MSSGAHGEEGSARMWKTLTFFVALPGVAVSMLNVYLKSHHGEHERP-COOH			HeLa_recombinant_Neprosin_rep_1_HCD.mgf	HeLa_recombinant_Neprosin_rep_1_HCD.23001.23001.8	8	9242.68	632.445	8+	8+	5050.48	1	4.27741	0.00270468	PeptideShaker (0.0)	0	100	100	Confident
699	P49327	QELNGITRALCATRQEP	TKVGDP	LLIGST	303	17	NH2-QELNGITRALC<cmm>ATRQEP-COOH		Carbamidomethylation of C(11)	HeLa_recombinant_Neprosin_rep_1_HCD.mgf	HeLa_recombinant_Neprosin_rep_1_HCD.8061.8061.2	2	2997.8	978.999	2+	2+	1955.98	0	-0.370607	-0.000362824	PeptideShaker (0.010873197870346369)	0	19.6364	98.1982	Doubtful
700	P60174	TAYIDFARQKLD	VVCAPP	PKIAVA	83	12	NH2-TAYIDFARQKLD-COOH			HeLa_recombinant_Neprosin_rep_1_HCD.mgf	HeLa_recombinant_Neprosin_rep_1_HCD.7848.7848.2	2	2926.72	720.873	2+	2+	1439.74	0	-6.39209	-0.00460791	PeptideShaker (9.67117988394584E-4)	0	30.1452	99.0991	Doubtful
701	P14618	LEAVRMQHLIAREA	AKGDYP	EAAIYH	372	14	NH2-LEAVRMQHLIAREA-COOH			HeLa_recombinant_Neprosin_rep_1_HCD.mgf	HeLa_recombinant_Neprosin_rep_1_HCD.5739.5739.2	2	2220.84	819.456	2+	2+	1635.89	1	3.55268	0.00290947	PeptideShaker (0.0014399629723807102)	0	28.4165	99.0991	Doubtful
702	LAM001	TEGYGKASYVRDL	GSGHFP	QCVDTY	299	13	NH2-TEGYGKASYVRDL-COOH			HeLa_recombinant_Neprosin_rep_1_HCD.mgf	HeLa_recombinant_Neprosin_rep_1_HCD.4341.4341.2	2	1750.01	729.862	2+	2+	1457.72	0	-4.26254	-0.00311107	PeptideShaker (0.0)	0	100	100	Confident
703	P21333	SSSHSRAGQSAAGAAPGGGVDTRDA	M	EMPATE	2	25	ace-SSSHSRAGQSAAGAAPGGGVDTRDA-COOH	Acetylation of protein N-term(1)		HeLa_recombinant_Neprosin_rep_1_HCD.mgf	HeLa_recombinant_Neprosin_rep_1_HCD.1123.1123.3	3	618.937	771.35	3+	3+	2311.05	0	-10.6796	-0.00823783	PeptideShaker (0.0)	0	100	100	Confident
704	O00299	EAFRGVHRYLSNAYAREEFASTCPDDEEIELAYEQVAKALK	RGFTIP		201	41	NH2-EAFRGVHRYLSNAYAREEFASTC<cmm>PDDEEIELAYEQVAKALK-COOH		Carbamidomethylation of C(23)	HeLa_recombinant_Neprosin_rep_1_HCD.mgf	HeLa_recombinant_Neprosin_rep_1_HCD.16158.16158.6	6	5674.25	797.046	6+	6+	4775.29	1	-13.1987	-0.0105179	PeptideShaker (1.4285346948221334E-5)	0	48.4511	100	Confident
705	P0DPH7, P0DPH8, P68363, P68366, Q6PEY2, Q71U36, Q9BQE3, Q9NY65	FMVDNEAIYDICRRNLDIERP	EHSDCA; EHSDCA; EHSDCA; EHSDCA; EHSDCA; EHSDCA; EHSDCA; EHSDCA	TYTNLN; TYTNLN; TYTNLN; TYTNLN; TYTNLN; TYTNLN; TYTNLN; TYTNLN	202; 202; 202; 202; 202; 202; 202; 202	21	NH2-FMVDNEAIYDIC<cmm>RRNLDIERP-COOH		Carbamidomethylation of C(12)	HeLa_recombinant_Neprosin_rep_1_HCD.mgf	HeLa_recombinant_Neprosin_rep_1_HCD.12882.12882.4	4	4577.73	660.57	4+	4+	2638.26	0	-5.01244	-0.00331108	PeptideShaker (0.0)	0	100	100	Confident
706	P14618	VEASFKCCSGAIIVLTKSGRSAHQVARYRPRAP	ATAVGA	IIAVTR	417	33	NH2-VEASFKC<cmm>C<cmm>SGAIIVLTKSGRSAHQVARYRPRAP-COOH		Carbamidomethylation of C(7, 8)	HeLa_recombinant_Neprosin_rep_1_HCD.mgf	HeLa_recombinant_Neprosin_rep_1_HCD.7636.7636.4	4	2859.06	919.234	4+	4+	3671.93	1	-5.84554	-0.00537199	PeptideShaker (2.5713624506798396E-4)	0	35.8984	96.9072	Confident
707	P07814	VHVKRWFGFLEAQQAFQSVGTKWDVSTTKARVAP	KQKKAP	EKKQDV	145	34	NH2-VHVKRWFGFLEAQQAFQSVGTKWDVSTTKARVAP-COOH			HeLa_recombinant_Neprosin_rep_1_HCD.mgf	HeLa_recombinant_Neprosin_rep_1_HCD.14556.14556.6	6	5128.39	646.853	6+	6+	3874.04	1	6.66405	0.00430951	PeptideShaker (6.551903897813088E-5)	0	41.8363	100	Confident
708	P51397	AAAQVAHQKPHASMDKHPSPRTQHIQQPRK	DKDFPP		73	30	NH2-AAAQVAHQKPHASMDKHPSPRTQHIQQPRK-COOH			HeLa_recombinant_Neprosin_rep_1_HCD.mgf	HeLa_recombinant_Neprosin_rep_1_HCD.373.373.8	8	305.961	423.602	8+	8+	3379.75	1	1.1162	0.000472686	PeptideShaker (0.05029013539651837)	0	12.9852	93.9394	Confident
709	P46527	QESQDVSGSRPAAP	ACKVPA	LIGAPA	104	14	NH2-QESQDVSGSRPAAP-COOH			HeLa_recombinant_Neprosin_rep_1_HCD.mgf	HeLa_recombinant_Neprosin_rep_1_HCD.1019.1019.2	2	580.965	714.834	2+	2+	1427.66	0	-6.77954	-0.00484628	PeptideShaker (0.004012066388530893)	0	23.9663	97.2973	Doubtful
710	P23528	EEVKKRKKAVLFCLSEDKKNIILEEGKEILVGDVGQTVDDP	RKSSTP	YATFVK	27	41	NH2-EEVKKRKKAVLFC<cmm>LSEDKKNIILEEGKEILVGDVGQTVDDP-COOH		Carbamidomethylation of C(13)	HeLa_recombinant_Neprosin_rep_1_HCD.mgf	HeLa_recombinant_Neprosin_rep_1_HCD.13518.13518.6	6	4787.8	779.257	6+	6+	4668.5	1	-2.62501	-0.00204512	PeptideShaker (0.055800293685756244)	0	12.5336	93.5484	Confident
711	Q14498, Q86U06	LEQLNGFELAGRP	ECAKKA; ECARRA	MKVGHV; MRVGHV	308; 321	13	NH2-LEQLNGFELAGRP-COOH			HeLa_recombinant_Neprosin_rep_1_HCD.mgf	HeLa_recombinant_Neprosin_rep_1_HCD.10277.10277.2	2	3721.61	722.383	2+	2+	1442.75	0	-0.234966	-0.000169736	PeptideShaker (0.0)	0	100	100	Confident
712	P13667	EEFDSDTLREFVTAFKKGKLKP	KFAMEP	VIKSQP	491	22	NH2-EEFDSDTLREFVTAFKKGKLKP-COOH			HeLa_recombinant_Neprosin_rep_1_HCD.mgf	HeLa_recombinant_Neprosin_rep_1_HCD.15009.15009.5	5	5274.14	518.078	5+	5+	2584.35	1	-1.67662	-0.000868285	PeptideShaker (4.6186532007266677E-4)	0	33.3548	99.1736	Confident
713	P55884	AEGLLRPAGPGAPEAAG	AAEPPP	TEASSE	31	17	NH2-AEGLLRPAGPGAPEAAG-COOH			HeLa_recombinant_Neprosin_rep_1_HCD.mgf	HeLa_recombinant_Neprosin_rep_1_HCD.5350.5350.2	2	2087.49	767.402	2+	2+	1532.79	0	-3.69379	-0.00283463	PeptideShaker (3.1432420296362816E-4)	0	35.0262	99.0991	Doubtful
714	A6NHG4, P30046	PFLELDTNLPANRVPAGLEKRLCAAAA	M; M	SILGKP; SILGKP	2; 2	27	NH2-PFLELDTNLPANRVPAGLEKRLC<cmm>AAAA-COOH		Carbamidomethylation of C(23)	HeLa_recombinant_Neprosin_rep_1_HCD.mgf	HeLa_recombinant_Neprosin_rep_1_HCD.14362.14362.4	4	5066	727.893	4+	4+	2906.54	1	-0.900464	-0.000655216	PeptideShaker (6.836769284674527E-5)	0	41.6515	100	Confident
715	Q13162	SETIIPDPAGKLKYFDKLN	AGWKPG		253	19	NH2-SETIIPDPAGKLKYFDKLN-COOH			HeLa_recombinant_Neprosin_rep_1_HCD.mgf	HeLa_recombinant_Neprosin_rep_1_HCD.12081.12081.4	4	4311.43	538.043	4+	4+	2148.15	0	-1.9263	-0.00103644	PeptideShaker (0.0)	0	100	100	Confident
716	Q9UKS6	QFEEWSLDTQRTISRKEKGGRSP	MAMNWP	DEVTLT	298	23	NH2-QFEEWSLDTQRTISRKEKGGRSP-COOH			HeLa_recombinant_Neprosin_rep_1_HCD.mgf	HeLa_recombinant_Neprosin_rep_1_HCD.5445.5445.5	5	2120.92	547.885	5+	5+	2734.38	0	3.08507	0.00169026	PeptideShaker (0.00409148024884517)	0	23.8812	96.6942	Confident
717	P60174	TAYIDFARQKLD	VVCAPP	PKIAVA	83	12	NH2-TAYIDFARQKLD-COOH			HeLa_recombinant_Neprosin_rep_1_HCD.mgf	HeLa_recombinant_Neprosin_rep_1_HCD.8030.8030.2	2	2987.18	720.876	2+	2+	1439.74	0	-2.83604	-0.00204444	PeptideShaker (1.8271013949919152E-6)	0	57.3824	100	Confident
718	P40121	EMIQVLGPKPALKEGNP	DGEEPA	EEDLTA	219	17	NH2-EMIQVLGPKPALKEGNP-COOH			HeLa_recombinant_Neprosin_rep_1_HCD.mgf	HeLa_recombinant_Neprosin_rep_1_HCD.7888.7888.2	2	2939.3	911.499	2+	2+	1819.99	1	-3.61599	-0.00329417	PeptideShaker (0.00341486794132247)	0	24.6663	97.3214	Doubtful
719	Q9H3K6	CLAEELPHIHAFEQKTLTPDQWARERQK	HRLVNA		59	28	NH2-C<cmm>LAEELPHIHAFEQKTLTPDQWARERQK-COOH		Carbamidomethylation of C(1)	HeLa_recombinant_Neprosin_rep_1_HCD.mgf	HeLa_recombinant_Neprosin_rep_1_HCD.10623.10623.5	5	3836.88	687.348	5+	5+	3430.72	1	-5.30755	-0.00364709	PeptideShaker (0.0)	0	100	100	Confident
720	P22061	VVPQALIDQLKPGGRLILP	VGAAAP	VGPAGG	164	19	NH2-VVPQALIDQLKPGGRLILP-COOH			HeLa_recombinant_Neprosin_rep_1_HCD.mgf	HeLa_recombinant_Neprosin_rep_1_HCD.16258.16258.3	3	5703.43	676.419	3+	3+	2026.23	0	2.0579	0.001392	PeptideShaker (3.235210926508948E-5)	0	44.901	100	Confident
721	P06733	VGAANFREAMRIGA	EFMILP	EVYHNL	173	14	NH2-VGAANFREAMRIGA-COOH			HeLa_recombinant_Neprosin_rep_1_HCD.mgf	HeLa_recombinant_Neprosin_rep_1_HCD.7368.7368.3	3	2776.18	488.257	3+	3+	1461.75	0	-2.06791	-0.00100967	PeptideShaker (1.376343446047802E-5)	0	48.6127	100	Confident
722	P14618	TQMLESMIKKPRP	KPVICA	TRAEGS	328	13	NH2-TQMLESMIKKPRP-COOH			HeLa_recombinant_Neprosin_rep_1_HCD.mgf	HeLa_recombinant_Neprosin_rep_1_HCD.4931.4931.2	2	1950.72	779.922	2+	2+	1557.84	0	-4.36515	-0.00340449	PeptideShaker (0.0)	0	100	100	Confident
723	P06748	IEKGGSLPKVEAKFINYVKNCFRMTDQEAIQDLWQWRKSL	AKMQAS		255	40	NH2-IEKGGSLPKVEAKFINYVKNC<cmm>FRMTDQEAIQDLWQWRKSL-COOH		Carbamidomethylation of C(21)	HeLa_recombinant_Neprosin_rep_1_HCD.mgf	HeLa_recombinant_Neprosin_rep_1_HCD.21222.21222.6	6	7868.42	805.429	6+	6+	4825.48	1	8.53762	0.00687496	PeptideShaker (0.033317855647313856)	0	14.7732	96.875	Confident
724	P06733	SEFFRSGKYDLDFKSPDD	GMDVAA	PSRYIS	249	18	NH2-SEFFRSGKYDLDFKSPDD-COOH			HeLa_recombinant_Neprosin_rep_1_HCD.mgf	HeLa_recombinant_Neprosin_rep_1_HCD.9390.9390.3	3	3431.25	718.331	3+	3+	2151.97	0	-2.0008	-0.00143724	PeptideShaker (5.836039133295134E-4)	0	32.3388	92.7835	Doubtful
725	P68104, Q5VTE0	LGRFAVRDMRQTVAVGVIKAVDKKAAGAGKVTKSAQKAQKAK	FSDYPP; FSDYPP		421; 421	42	NH2-LGRFAVRDMRQTVAVGVIKAVDKKAAGAGKVTKSAQKAQKAK-COOH			HeLa_recombinant_Neprosin_rep_1_HCD.mgf	HeLa_recombinant_Neprosin_rep_1_HCD.7557.7557.6	6	2834.78	731.261	6+	6+	4380.54	1	-4.18509	-0.0030597	PeptideShaker (9.371187598033194E-4)	0	30.2821	100	Confident
726	P36957	QSAILGMHGIFDRPVAIGGKVEVRP	PIINPP	MMYVAL	390	25	NH2-QSAILGMHGIFDRPVAIGGKVEVRP-COOH			HeLa_recombinant_Neprosin_rep_1_HCD.mgf	HeLa_recombinant_Neprosin_rep_1_HCD.12308.12308.4	4	4386.42	662.618	4+	4+	2646.44	0	0.0950223	6.29635e-05	PeptideShaker (0.0)	0	100	100	Confident
727	P62424	PKGKKAKGKKVAPAPAVVKKQEAKKVVNP	M	LFEKRP	2	29	NH2-PKGKKAKGKKVAPAPAVVKKQEAKKVVNP-COOH			HeLa_recombinant_Neprosin_rep_1_HCD.mgf	HeLa_recombinant_Neprosin_rep_1_HCD.269.269.6	6	257.249	504.821	6+	6+	3022.89	0	-0.486112	-0.0002454	PeptideShaker (0.00812407680945347)	0	20.9023	100	Confident
728	LAM001	TEGYGKASYVR	GSGHFP	DLQCVD	299	11	NH2-TEGYGKASYVR-COOH			HeLa_recombinant_Neprosin_rep_1_HCD.mgf	HeLa_recombinant_Neprosin_rep_1_HCD.760.760.2	2	476.708	615.807	2+	2+	1229.6	0	-3.13224	-0.00192886	PeptideShaker (0.0)	0	100	100	Confident
729	P07108	GMLDFTGKAKWDAWNELKGTSKEDAMKAYINKVEELKKKYGI	INTERP		46	42	NH2-GMLDFTGKAKWDAWNELKGTSKEDAMKAYINKVEELKKKYGI-COOH			HeLa_recombinant_Neprosin_rep_1_HCD.mgf	HeLa_recombinant_Neprosin_rep_1_HCD.16735.16735.7	7	5872.71	691.506	7+	7+	4833.49	0	1.43968	0.000995548	PeptideShaker (0.0)	0	100	100	Confident
730	P15880	YQEFTDHLVKTHTRVSVQRTQAP	VFTKSP	AVATT	266	23	NH2-YQEFTDHLVKTHTRVSVQRTQAP-COOH			HeLa_recombinant_Neprosin_rep_1_HCD.mgf	HeLa_recombinant_Neprosin_rep_1_HCD.4825.4825.3	3	1914.27	914.807	3+	3+	2740.4	1	-3.42867	-0.00313544	PeptideShaker (0.0)	0	100	100	Confident
731	P30040	RQALLKQGQDNLSSVKETQKKWAEQYLKIMGKILDQGEDFPA	ASGVEA	SEMTRI	177	42	NH2-RQALLKQGQDNLSSVKETQKKWAEQYLKIMGKILDQGEDFPA-COOH			HeLa_recombinant_Neprosin_rep_1_HCD.mgf	HeLa_recombinant_Neprosin_rep_1_HCD.17749.17749.6	6	6248.88	806.274	6+	6+	4831.53	0	14.2643	0.0115008	PeptideShaker (0.002728499424534667)	0	25.6408	100	Doubtful
732	P46781	PVARSWVCRKTYVTP	M	RRPFEK	2	15	NH2-PVARSWVC<cmm>RKTYVTP-COOH		Carbamidomethylation of C(8)	HeLa_recombinant_Neprosin_rep_1_HCD.mgf	HeLa_recombinant_Neprosin_rep_1_HCD.4366.4366.2	2	1757.89	910.484	2+	2+	1818.96	0	-1.42754	-0.00129975	PeptideShaker (0.006650909690540318)	0	21.7712	96.3964	Doubtful
733	P49327	EHAVVLEIAPHALLQAVLKRGLKPSCTIIP	ALWHVP	LMKKDH	754	30	NH2-EHAVVLEIAPHALLQAVLKRGLKPSC<cmm>TIIP-COOH		Carbamidomethylation of C(26)	HeLa_recombinant_Neprosin_rep_1_HCD.mgf	HeLa_recombinant_Neprosin_rep_1_HCD.17492.17492.5	5	6146.95	655.579	5+	5+	3272.88	0	-5.93898	-0.00389349	PeptideShaker (0.0011177592215135775)	0	29.5165	99.1736	Confident
734	P51991	AMCARPHKVDGRVVEP	VEEVDA	KRAVSR	92	16	NH2-AMC<cmm>ARPHKVDGRVVEP-COOH		Carbamidomethylation of C(3)	HeLa_recombinant_Neprosin_rep_1_HCD.mgf	HeLa_recombinant_Neprosin_rep_1_HCD.1281.1281.3	3	672.159	607.977	3+	3+	1820.91	0	-2.45015	-0.00148964	PeptideShaker (0.0)	0	100	100	Confident
735	P18754	VEMMGKQLENRVVLSVSSGGQHTVLLVKDKEQS	EDAWSP		389	33	NH2-VEMMGKQLENRVVLSVSSGGQHTVLLVKDKEQS-COOH			HeLa_recombinant_Neprosin_rep_1_HCD.mgf	HeLa_recombinant_Neprosin_rep_1_HCD.11752.11752.4	4	4208.2	907.481	4+	4+	3624.9	1	-0.945395	-0.000857692	PeptideShaker (2.742786614058496E-4)	0	35.6181	96.9388	Confident
736	Q09666	KIGFSGPKLEGGEVDLKGPKVEAP	LHLKAP	SLDVHM	4929	24	NH2-KIGFSGPKLEGGEVDLKGPKVEAP-COOH			HeLa_recombinant_Neprosin_rep_1_HCD.mgf	HeLa_recombinant_Neprosin_rep_1_HCD.9102.9102.5	5	3341.09	491.273	5+	5+	2451.34	0	-3.21334	-0.00157863	PeptideShaker (0.0)	0	100	100	Confident
737	P26373	RKPSAPKKGDSSAEELKLATQLTGP	KLILFP	VMPVRN	129	25	NH2-RKPSAPKKGDSSAEELKLATQLTGP-COOH			HeLa_recombinant_Neprosin_rep_1_HCD.mgf	HeLa_recombinant_Neprosin_rep_1_HCD.5339.5339.5	5	2083.88	522.689	5+	5+	2608.42	0	-2.88721	-0.00150912	PeptideShaker (0.0)	0	100	100	Confident
738	P09960	LALKMATEQGRMKFTRP	WEDAIP	LFKDLA	554	17	NH2-LALKMATEQGRMKFTRP-COOH			HeLa_recombinant_Neprosin_rep_1_HCD.mgf	HeLa_recombinant_Neprosin_rep_1_HCD.6142.6142.4	4	2356.31	495.27	4+	4+	1977.07	0	-7.49344	-0.0037113	PeptideShaker (0.0)	0	100	100	Confident
739	P14618	VEASFKCCSGAIIVLTKSGRSAHQVARYRP	ATAVGA	RAPIIA	417	30	NH2-VEASFKC<cmm>C<cmm>SGAIIVLTKSGRSAHQVARYRP-COOH		Carbamidomethylation of C(7, 8)	HeLa_recombinant_Neprosin_rep_1_HCD.mgf	HeLa_recombinant_Neprosin_rep_1_HCD.7894.7894.4	4	2941.43	837.938	4+	4+	3347.73	0	-3.78646	-0.00317283	PeptideShaker (0.0)	0	100	100	Confident
740	P35658	SLPMSAGRSTEEATSSALP	SSATTP	EKPGDS	1484	19	NH2-SLPMSAGRSTEEATSSALP-COOH			HeLa_recombinant_Neprosin_rep_1_HCD.mgf	HeLa_recombinant_Neprosin_rep_1_HCD.8003.8003.2	2	2978.04	946.451	2+	2+	1890.9	0	-6.34152	-0.00600197	PeptideShaker (0.005865921787709498)	0	22.3166	96.3964	Doubtful
741	O75947	AGRKLALKTIDWVAFA	M	EIIPQN	2	16	ace-AGRKLALKTIDWVAFA-COOH	Acetylation of protein N-term(1)		HeLa_recombinant_Neprosin_rep_1_HCD.mgf	HeLa_recombinant_Neprosin_rep_1_HCD.15094.15094.3	3	5302.82	601.349	3+	3+	1801.03	0	-0.131936	-7.93396e-05	PeptideShaker (0.0)	0	100	100	Confident
742	Q9Y230	RRAAGVVLEMIREGKIAG	VGQLAA	RAVLIA	53	18	NH2-RRAAGVVLEMIREGKIAG-COOH			HeLa_recombinant_Neprosin_rep_1_HCD.mgf	HeLa_recombinant_Neprosin_rep_1_HCD.8887.8887.4	4	3268.07	482.283	4+	4+	1925.1	0	2.41904	0.00116666	PeptideShaker (4.510243891438429E-4)	0	33.458	94.8454	Doubtful
743	P22090, P62701, Q8TD47	KHWMLDKLTGVFAPRPSTGPHKLRECLP	KRVAAP; KRVAAP; KRVAAP	LIVFLR; LIIFLR; LIVFLR	16; 16; 16	28	NH2-KHWMLDKLTGVFAPRPSTGPHKLREC<cmm>LP-COOH		Carbamidomethylation of C(26)	HeLa_recombinant_Neprosin_rep_1_HCD.mgf	HeLa_recombinant_Neprosin_rep_1_HCD.10989.10989.6	6	3957.33	546.295	6+	6+	3270.73	1	-1.49424	-0.000816044	PeptideShaker (0.009762202753441803)	0	20.1045	100	Confident
744	P06733	SEFFRSGKYDLDFKSP	GMDVAA	DDPSRY	249	16	NH2-SEFFRSGKYDLDFKSP-COOH			HeLa_recombinant_Neprosin_rep_1_HCD.mgf	HeLa_recombinant_Neprosin_rep_1_HCD.9365.9365.2	2	3424.02	961.963	2+	2+	1921.92	0	-5.3473	-0.00514393	PeptideShaker (3.014447817755098E-4)	0	35.2079	99.0991	Doubtful
745	P27824	PEAVKPDDWDEDAPAKIPD	RPKIPD	EEATKP	296	19	NH2-PEAVKPDDWDEDAPAKIPD-COOH			HeLa_recombinant_Neprosin_rep_1_HCD.mgf	HeLa_recombinant_Neprosin_rep_1_HCD.8867.8867.2	2	3262.4	1054.49	2+	2+	2106.97	0	-3.8765	-0.00408775	PeptideShaker (0.0010726736390453205)	0	29.6953	99.0991	Doubtful
746	P62841	EVVKTHLRDMIILP	PPMEKP	EMVGSM	74	14	NH2-EVVKTHLRDMIILP-COOH			HeLa_recombinant_Neprosin_rep_1_HCD.mgf	HeLa_recombinant_Neprosin_rep_1_HCD.10367.10367.2	2	3750.83	832.474	2+	2+	1662.95	0	-9.62108	-0.00800938	PeptideShaker (0.01032448377581121)	0	19.8613	97.2973	Doubtful
747	P49327	KEDGLAQQQTQLNLRSLLVNP	LACPTP	EGPTLM	2206	21	NH2-KEDGLAQQQTQLNLRSLLVNP-COOH			HeLa_recombinant_Neprosin_rep_1_HCD.mgf	HeLa_recombinant_Neprosin_rep_1_HCD.13159.13159.3	3	4667.68	789.095	3+	3+	2364.28	0	-6.04942	-0.0047736	PeptideShaker (3.9331366764995083E-5)	0	44.0526	100	Confident
748	P04406	AKYDDIKKVVKQASEGP	CRLEKP	LKGILG	253	17	NH2-AKYDDIKKVVKQASEGP-COOH			HeLa_recombinant_Neprosin_rep_1_HCD.mgf	HeLa_recombinant_Neprosin_rep_1_HCD.5514.5514.3	3	2144.75	626.005	3+	3+	1875.01	0	-8.65778	-0.00541986	PeptideShaker (6.277439275583507E-7)	0	62.0222	100	Confident
749	P84103	LDCKVYVGNLGNNGNKTELERAFGYYGP	HRDSCP	LRSVWV	8	28	NH2-LDC<cmm>KVYVGNLGNNGNKTELERAFGYYGP-COOH		Carbamidomethylation of C(3)	HeLa_recombinant_Neprosin_rep_1_HCD.mgf	HeLa_recombinant_Neprosin_rep_1_HCD.12858.12858.3	3	4570.55	1050.51	3+	3+	3147.51	1	-0.77431	-0.000813162	PeptideShaker (8.558566268978621E-6)	0	50.676	100	Confident
750	Q8NC51	KEMTLDEWKAIQNKDRAKVEFNIRKP	VKEEGP	NEGADG	286	26	NH2-KEMTLDEWKAIQNKDRAKVEFNIRKP-COOH			HeLa_recombinant_Neprosin_rep_1_HCD.mgf	HeLa_recombinant_Neprosin_rep_1_HCD.8445.8445.6	6	3125.6	532.291	6+	6+	3186.7	1	1.28115	0.000681728	PeptideShaker (0.0)	0	100	100	Confident
751	P08865	PRADHQPLTEASYVNLP	LLVVTD	TIALCN	127	17	NH2-PRADHQPLTEASYVNLP-COOH			HeLa_recombinant_Neprosin_rep_1_HCD.mgf	HeLa_recombinant_Neprosin_rep_1_HCD.8782.8782.3	3	3234.71	636.657	3+	3+	1906.95	0	-3.08323	-0.00196296	PeptideShaker (6.516639151968025E-5)	0	41.8598	100	Confident
752	P14314	EREAKEQHQKLWEEQLAAAKA	EEAEKP	QQEQEL	187	21	NH2-EREAKEQHQKLWEEQLAAAKA-COOH			HeLa_recombinant_Neprosin_rep_1_HCD.mgf	HeLa_recombinant_Neprosin_rep_1_HCD.4009.4009.3	3	1636.09	831.762	3+	3+	2492.28	0	-4.89304	-0.00406986	PeptideShaker (0.0)	0	100	100	Confident
753	P35232	ERARFVVEKAEQQKKA	VAQQEA	AIISAE	194	16	NH2-ERARFVVEKAEQQKKA-COOH			HeLa_recombinant_Neprosin_rep_1_HCD.mgf	HeLa_recombinant_Neprosin_rep_1_HCD.647.647.5	5	436.603	384.218	5+	5+	1916.06	0	-2.37992	-0.000914411	PeptideShaker (0.003687209160271432)	0	24.333	96.6942	Confident
754	P53396	TAAHTANFLLNASGSTSTPAPSRTASFSESRADEVAPA	IPNQPP	KKAKPA	430	38	NH2-TAAHTANFLLNASGSTSTPAPSRTASFSESRADEVAPA-COOH			HeLa_recombinant_Neprosin_rep_1_HCD.mgf	HeLa_recombinant_Neprosin_rep_1_HCD.9629.9629.4	4	3510.92	948.704	4+	4+	3789.82	1	-9.22257	-0.00874726	PeptideShaker (2.2822843383942988E-5)	0	46.4163	100	Confident
755	P80723	KAPEQEQAAPGPAAGGEAPKAA	AKAEPP	EAAAAP	102	22	NH2-KAPEQEQAAPGPAAGGEAPKAA-COOH			HeLa_recombinant_Neprosin_rep_1_HCD.mgf	HeLa_recombinant_Neprosin_rep_1_HCD.1334.1334.2	2	692.39	1023.51	2+	2+	2045.02	0	-3.09413	-0.00316689	PeptideShaker (0.0)	0	100	100	Confident
756	Q13242	RDAEDAIYGRNGYDYGQCRLRVEFP	VRFEDP	RTYGGR	63	25	NH2-RDAEDAIYGRNGYDYGQC<cmm>RLRVEFP-COOH		Carbamidomethylation of C(18)	HeLa_recombinant_Neprosin_rep_1_HCD.mgf	HeLa_recombinant_Neprosin_rep_1_HCD.10739.10739.4	4	3876.69	756.107	4+	4+	3019.4	1	-1.64058	-0.00124005	PeptideShaker (3.566069278741092E-4)	0	34.4781	95.8763	Confident
757	Q9Y237	PPVKTKFGYHIIMVEGRK	KPVFTD		114	18	NH2-PPVKTKFGYHIIMVEGRK-COOH			HeLa_recombinant_Neprosin_rep_1_HCD.mgf	HeLa_recombinant_Neprosin_rep_1_HCD.4951.4951.5	5	1957.63	420.839	5+	5+	2099.17	0	-6.45631	-0.00271709	PeptideShaker (0.0045879772615370846)	0	23.3838	96.7213	Confident
758	P13804	EELTPLILATQKQFNYTHICAGASAFGKNLLPRVAA	YKGLLP	KLEVAP	90	36	NH2-EELTPLILATQKQFNYTHIC<cmm>AGASAFGKNLLPRVAA-COOH		Carbamidomethylation of C(20)	HeLa_recombinant_Neprosin_rep_1_HCD.mgf	HeLa_recombinant_Neprosin_rep_1_HCD.17707.17707.4	4	6230	986.772	4+	4+	3942.08	1	-6.63221	-0.00654286	PeptideShaker (0.0)	0	100	100	Confident
759	P55060	MELSDANLQTLTEYLKKTLDPDPAIRRP		AEKFLE	1	28	ace-M<ox>ELSDANLQTLTEYLKKTLDPDPAIRRP-COOH	Acetylation of protein N-term(1), Oxidation of M(1)		HeLa_recombinant_Neprosin_rep_1_HCD.mgf	HeLa_recombinant_Neprosin_rep_1_HCD.19685.19685.4	4	7060.34	822.433	4+	4+	3285.69	0	3.37144	0.00277277	PeptideShaker (0.0)	0	100	100	Confident
760	Q12904	FEVKGKGVCRAQTMSNSGIK	TYKGVP		293	20	NH2-FEVKGKGVC<cmm>RAQTMSNSGIK-COOH		Carbamidomethylation of C(9)	HeLa_recombinant_Neprosin_rep_1_HCD.mgf	HeLa_recombinant_Neprosin_rep_1_HCD.2128.2128.4	4	971.05	550.283	4+	4+	2196.11	1	-7.46849	-0.00410794	PeptideShaker (0.0)	0	100	100	Confident
761	Q9BY77	RQVADAREKISLKRSSPA	TVPQKP	AFINPP	112	18	NH2-RQVADAREKISLKRSSPA-COOH			HeLa_recombinant_Neprosin_rep_1_HCD.mgf	HeLa_recombinant_Neprosin_rep_1_HCD.1086.1086.5	5	607.266	403.231	5+	5+	2011.13	0	-3.88136	-0.00156509	PeptideShaker (3.337081458476219E-6)	0	54.7663	100	Confident
762	P22314	AELVALAQAVNARALP	RNEEDA	AVQQNN	356	16	NH2-AELVALAQAVNARALP-COOH			HeLa_recombinant_Neprosin_rep_1_HCD.mgf	HeLa_recombinant_Neprosin_rep_1_HCD.14452.14452.3	3	5096.02	536.314	3+	3+	1605.92	0	0.232694	0.000124797	PeptideShaker (0.0)	0	100	100	Confident
763	P12270	AESSFSQEVSREQQPSSASERQAP	EGNTGA	RAPQSP	2045	24	NH2-AESSFSQEVSREQQPSSASERQAP-COOH			HeLa_recombinant_Neprosin_rep_1_HCD.mgf	HeLa_recombinant_Neprosin_rep_1_HCD.3974.3974.3	3	1622.78	875.07	3+	3+	2621.2	1	-4.01151	-0.00350903	PeptideShaker (0.0)	0	100	100	Confident
764	P49915	EEVFLAQGTLRPDLIESA	EMNLKP	SLVASG	360	18	NH2-EEVFLAQGTLRPDLIESA-COOH			HeLa_recombinant_Neprosin_rep_1_HCD.mgf	HeLa_recombinant_Neprosin_rep_1_HCD.14427.14427.2	2	5086.98	994.508	2+	2+	1987.03	0	-12.6439	-0.0125746	PeptideShaker (9.74000928287818E-7)	0	60.1144	100	Confident
765	P07108	AEEVRHLKTKPSDEEMLFIYGHYKQATVGDINTERP	AEFEKA	GMLDFT	10	36	NH2-AEEVRHLKTKPSDEEMLFIYGHYKQATVGDINTERP-COOH			HeLa_recombinant_Neprosin_rep_1_HCD.mgf	HeLa_recombinant_Neprosin_rep_1_HCD.9991.9991.6	6	3629.25	701.186	6+	6+	4201.09	0	-4.20475	-0.00294832	PeptideShaker (0.0)	0	100	100	Confident
766	P11021	KIQQLVKEFFNGKEPSRGINP	GSTRIP	DEAVAY	370	21	NH2-KIQQLVKEFFNGKEPSRGINP-COOH			HeLa_recombinant_Neprosin_rep_1_HCD.mgf	HeLa_recombinant_Neprosin_rep_1_HCD.10665.10665.4	4	3850.48	608.087	4+	4+	2428.32	0	-1.59661	-0.000970877	PeptideShaker (2.687588786415265E-4)	0	35.7064	95.8763	Confident
767	E9PAV3, Q13765, Q9H009	VRALKNNSNDIVNA	VSRAKA; VSRAKA; VSRAKA	IMELTM; IMELTM; IMELTV	2059; 196; 196	14	NH2-VRALKNNSNDIVNA-COOH			HeLa_recombinant_Neprosin_rep_1_HCD.mgf	HeLa_recombinant_Neprosin_rep_1_HCD.1825.1825.2	2	864.277	764.413	2+	2+	1526.82	0	-3.67388	-0.00280837	PeptideShaker (0.0013224730245559196)	0	28.7861	99.0991	Doubtful
768	P21333, Q14315	PNVDEHSVMTYLSQFPKAKLKPGAP	PEEIVD; PEEIVD	LRPKLN; VRSKQL	250; 243	25	NH2-PNVDEHSVMTYLSQFPKAKLKPGAP-COOH			HeLa_recombinant_Neprosin_rep_1_HCD.mgf	HeLa_recombinant_Neprosin_rep_1_HCD.13206.13206.5	5	4681.69	551.898	5+	5+	2753.42	1	11.3754	0.00627572	PeptideShaker (0.0)	0	100	100	Doubtful
769	P30086	LKCDEPILSNRSGDHRGKFKVASFRKKYELRAP	YEQDRP	VAGTCY	131	33	NH2-LKC<cmm>DEPILSNRSGDHRGKFKVASFRKKYELRAP-COOH		Carbamidomethylation of C(3)	HeLa_recombinant_Neprosin_rep_1_HCD.mgf	HeLa_recombinant_Neprosin_rep_1_HCD.5534.5534.8	8	2152.12	488.89	8+	8+	3902.08	1	-5.88454	-0.00287617	PeptideShaker (0.0)	0	100	100	Confident
770	A6NHG4, P30046	ASILGKPADRVNVTVRP	RLCAAA; RLCAAA	GLAMAL; GLAMAL	28; 28	17	NH2-ASILGKPADRVNVTVRP-COOH			HeLa_recombinant_Neprosin_rep_1_HCD.mgf	HeLa_recombinant_Neprosin_rep_1_HCD.6053.6053.3	3	2328.98	598.347	3+	3+	1792.03	0	-7.32947	-0.00438559	PeptideShaker (0.0)	0	100	100	Confident
771	P15259, P18669	MQFLGDEETVRKA	LKPTKP; LKPIKP	MEAVAA; MEAVAA	230; 230	13	NH2-MQFLGDEETVRKA-COOH			HeLa_recombinant_Neprosin_rep_1_HCD.mgf	HeLa_recombinant_Neprosin_rep_1_HCD.5470.5470.2	2	2129.25	762.376	2+	2+	1522.74	0	-4.8098	-0.00366689	PeptideShaker (0.0)	0	100	100	Confident
772	P11413	TEADELMKRVGFQYEGTYKWVNPHKL	YGSRGP		490	26	NH2-TEADELMKRVGFQYEGTYKWVNPHKL-COOH			HeLa_recombinant_Neprosin_rep_1_HCD.mgf	HeLa_recombinant_Neprosin_rep_1_HCD.13366.13366.6	6	4737.45	524.266	6+	6+	3138.56	1	-4.11947	-0.00215902	PeptideShaker (0.0017281057194087168)	0	27.6243	100	Confident
773	P30101	RELSDFISYLQREATNPP	KKYEGG	VIQEEK	471	18	NH2-RELSDFISYLQREATNPP-COOH			HeLa_recombinant_Neprosin_rep_1_HCD.mgf	HeLa_recombinant_Neprosin_rep_1_HCD.16850.16850.3	3	5911.98	712.698	3+	3+	2135.06	0	3.8189	0.00272172	PeptideShaker (7.898408009190874E-4)	0	31.0246	93.8144	Doubtful
774	P22626	MAARPHSIDGRVVEP	AEVDAA	KRAVAR	79	15	NH2-MAARPHSIDGRVVEP-COOH			HeLa_recombinant_Neprosin_rep_1_HCD.mgf	HeLa_recombinant_Neprosin_rep_1_HCD.2644.2644.2	2	1160.25	817.918	2+	2+	1633.84	0	-8.84815	-0.00723712	PeptideShaker (0.0019074234258211903)	0	27.1955	99.0991	Doubtful
775	P04908, P0C0S8, P16104, P20671, Q16777, Q6FI13, Q7L7L0, Q8IUE6, Q93077, Q96KK5, Q99878, Q9BTM1	VLEYLTAEILELAGNAARDNKKTRIIPRHLQLA	PVYLAA; PVYLAA; PVYLAA; PVYLAA; PVYMAA; PVYMAA; PVYLAA; PVYLAA; PVYLAA; PVYLAA; PVYLAA; PVYLAA	IRNDEE; IRNDEE; IRNDEE; IRNDEE; IRNDEE; IRNDEE; IRNDEE; VRNDEE; IRNDEE; IRNDEE; IRNDEE; IRNDEE	55; 55; 55; 55; 55; 55; 55; 55; 55; 55; 55; 55	33	NH2-VLEYLTAEILELAGNAARDNKKTRIIPRHLQLA-COOH			HeLa_recombinant_Neprosin_rep_1_HCD.mgf	HeLa_recombinant_Neprosin_rep_1_HCD.17822.17822.5	5	6278.82	747.029	5+	5+	3729.11	1	0.207508	0.000154973	PeptideShaker (0.0)	0	100	100	Confident
776	Q9BR76	LEAEEWVSGRDADP	AGPEAA	ILISLR	374	14	NH2-LEAEEWVSGRDADP-COOH			HeLa_recombinant_Neprosin_rep_1_HCD.mgf	HeLa_recombinant_Neprosin_rep_1_HCD.7716.7716.2	2	2884.93	787.347	2+	2+	1572.71	0	-16.5595	-0.0130383	PeptideShaker (4.644383662945991E-6)	0	53.3307	100	Doubtful
777	P51553	VLASMDNENMHTPDIGGQGTTSEAIQDVIRHIRVINGRAVEA	TSIRKA		352	42	NH2-VLASMDNENMHTPDIGGQGTTSEAIQDVIRHIRVINGRAVEA-COOH			HeLa_recombinant_Neprosin_rep_1_HCD.mgf	HeLa_recombinant_Neprosin_rep_1_HCD.15972.15972.6	6	5602.65	753.547	6+	6+	4514.24	1	-1.39479	-0.00105081	PeptideShaker (0.0)	0	100	100	Confident
778	P35613	EDVLDDDDAGSAPLKSSGQHQNDKGKNVRQRNSS	EKRRKP		352	34	NH2-EDVLDDDDAGSAPLKSSGQHQNDKGKNVRQRNSS-COOH			HeLa_recombinant_Neprosin_rep_1_HCD.mgf	HeLa_recombinant_Neprosin_rep_1_HCD.1565.1565.5	5	770.934	734.346	5+	5+	3666.72	0	-7.09161	-0.00520774	PeptideShaker (0.0)	0	100	100	Confident
779	P06744	ASTNGLINFIKQQREARVQ	QVTSHD		540	19	NH2-ASTNGLINFIKQQREARVQ-COOH			HeLa_recombinant_Neprosin_rep_1_HCD.mgf	HeLa_recombinant_Neprosin_rep_1_HCD.9844.9844.4	4	3578.2	544.309	4+	4+	2172.18	1	12.9821	0.00706292	PeptideShaker (4.2320287891569176E-4)	0	33.7345	95.8763	Doubtful
780	P36957	AEAPAAAAPKAEPTAA	PAKAKP	AVPPPA	156	16	NH2-AEAPAAAAPKAEPTAA-COOH			HeLa_recombinant_Neprosin_rep_1_HCD.mgf	HeLa_recombinant_Neprosin_rep_1_HCD.1845.1845.2	2	870.915	718.868	2+	2+	1435.73	0	-6.12813	-0.00440534	PeptideShaker (8.493233702039852E-6)	0	50.7093	100	Confident
781	P50991	PENVAPRSGATAGAAGGRGKGAYQDRDKP	M	AQIRFS	2	29	NH2-PENVAPRSGATAGAAGGRGKGAYQDRDKP-COOH			HeLa_recombinant_Neprosin_rep_1_HCD.mgf	HeLa_recombinant_Neprosin_rep_1_HCD.727.727.4	4	464.03	714.359	4+	4+	2853.42	0	-6.05616	-0.00432629	PeptideShaker (0.0)	0	100	100	Confident
782	P48643	ALGIDCLHKGTNDMKQQHVIETLIGKKQQISLATQMVRMILKIDDIRKP	VKEMNP	GESEE	488	49	NH2-ALGIDC<cmm>LHKGTNDMKQQHVIETLIGKKQQISLATQMVRMILKIDDIRKP-COOH		Carbamidomethylation of C(6)	HeLa_recombinant_Neprosin_rep_1_HCD.mgf	HeLa_recombinant_Neprosin_rep_1_HCD.18348.18348.8	8	6482.85	704.266	8+	8+	5625.05	1	2.258	0.00158994	PeptideShaker (0.0)	0	100	100	Confident
783	P78310	SEDFERTPQSP	QYNQVP	TLPPAK	323	11	NH2-SEDFERTPQSP-COOH			HeLa_recombinant_Neprosin_rep_1_HCD.mgf	HeLa_recombinant_Neprosin_rep_1_HCD.2448.2448.2	2	1090.9	646.789	2+	2+	1291.57	0	-3.56321	-0.00230465	PeptideShaker (0.008557281393819857)	0	20.6766	96.3964	Doubtful
784	P06733	VEKGVPLYRHIADLAGNSEVILP	VCKAGA	VPAFNV	124	23	NH2-VEKGVPLYRHIADLAGNSEVILP-COOH			HeLa_recombinant_Neprosin_rep_1_HCD.mgf	HeLa_recombinant_Neprosin_rep_1_HCD.14129.14129.4	4	4986.06	623.348	4+	4+	2489.36	0	-0.393188	-0.000245093	PeptideShaker (4.516915849857717E-5)	0	43.4516	100	Confident
785	P21333	SFAVSLNGAKGAIDAKVHSPSGA	KVNQPA	LEECYV	2352	23	NH2-SFAVSLNGAKGAIDAKVHSPSGA-COOH			HeLa_recombinant_Neprosin_rep_1_HCD.mgf	HeLa_recombinant_Neprosin_rep_1_HCD.8993.8993.4	4	3303.1	546.79	4+	4+	2183.13	0	-0.664484	-0.000363334	PeptideShaker (0.0)	0	100	100	Confident
786	Q49B96	LEKLGFGDLTSGKSEAKK	LMLQEP		73	18	NH2-LEKLGFGDLTSGKSEAKK-COOH			HeLa_recombinant_Neprosin_rep_1_HCD.mgf	HeLa_recombinant_Neprosin_rep_1_HCD.4525.4525.5	5	1812.61	382.413	5+	5+	1907.04	0	-3.28258	-0.00125531	PeptideShaker (0.0029936307554965496)	0	25.238	97.5207	Confident
787	P68363, Q71U36, Q9BQE3	RAVFVDLEPTVIDEVRTGTYRQLFHP	AGKHVP; AGKHVP; AGKHVP	EQLITG; EQLITG; EQLITG	64; 64; 64	26	NH2-RAVFVDLEPTVIDEVRTGTYRQLFHP-COOH			HeLa_recombinant_Neprosin_rep_1_HCD.mgf	HeLa_recombinant_Neprosin_rep_1_HCD.16437.16437.4	4	5764.43	765.403	4+	4+	3057.6	0	-6.26606	-0.00479609	PeptideShaker (1.200398778145275E-4)	0	39.2067	98.9691	Confident
788	Q16666	SEASTTFPESHLRTP	RQLPYP	QMPPTT	415	15	NH2-SEASTTFPESHLRTP-COOH			HeLa_recombinant_Neprosin_rep_1_HCD.mgf	HeLa_recombinant_Neprosin_rep_1_HCD.5039.5039.2	2	1986.47	830.403	2+	2+	1658.79	0	1.24877	0.00103698	PeptideShaker (0.0)	0	100	100	Confident
789	Q99848	EDDFQREMSFYRQAQAA	QKAVDP	VLAVLP	99	17	NH2-EDDFQREMSFYRQAQAA-COOH			HeLa_recombinant_Neprosin_rep_1_HCD.mgf	HeLa_recombinant_Neprosin_rep_1_HCD.9876.9876.2	2	3589.7	1046.96	2+	2+	2090.91	1	-5.51454	-0.00577076	PeptideShaker (2.278923094891509E-5)	0	46.4227	100	Confident
790	P04075	NMVTPGHACTQKFSHEEIAMATVTALRRTVPP	GTLLKP	AVTGIT	232	32	NH2-NMVTPGHAC<cmm>TQKFSHEEIAMATVTALRRTVPP-COOH		Carbamidomethylation of C(9)	HeLa_recombinant_Neprosin_rep_1_HCD.mgf	HeLa_recombinant_Neprosin_rep_1_HCD.11678.11678.4	4	4182.08	888.445	4+	4+	3549.76	0	-3.69467	-0.00328253	PeptideShaker (0.0)	0	100	100	Confident
791	Q00325	KVRIQTQPGYANTLRDAAP	APMEAA	KMYKEE	187	19	NH2-KVRIQTQPGYANTLRDAAP-COOH			HeLa_recombinant_Neprosin_rep_1_HCD.mgf	HeLa_recombinant_Neprosin_rep_1_HCD.5344.5344.3	3	2085.01	700.714	3+	3+	2098.13	1	-5.14926	-0.00360646	PeptideShaker (2.8528554229928735E-6)	0	55.4472	100	Confident
792	P14618	LEAVRMQHLIAREAEAAIYHLQLFEELRRLAPITSDP	AKGDYP	TEATAV	372	37	NH2-LEAVRMQHLIAREAEAAIYHLQLFEELRRLAPITSDP-COOH			HeLa_recombinant_Neprosin_rep_1_HCD.mgf	HeLa_recombinant_Neprosin_rep_1_HCD.21191.21191.5	5	7850.97	860.865	5+	5+	4299.3	0	-1.14666	-0.000987119	PeptideShaker (0.0057607594292113165)	0	22.3952	95.8678	Confident
793	P51858	KRPKEAENPEGEEKEAATLEVERPLP	LLEDSP	MEVEKN	167	26	NH2-KRPKEAENPEGEEKEAATLEVERPLP-COOH			HeLa_recombinant_Neprosin_rep_1_HCD.mgf	HeLa_recombinant_Neprosin_rep_1_HCD.5871.5871.4	4	2267.93	737.381	4+	4+	2945.51	0	-5.44955	-0.00401841	PeptideShaker (3.1300862607886015E-5)	0	45.0444	100	Confident
794	P49327	QELNGITRALCATRQEP	TKVGDP	LLIGST	303	17	pyro-QELNGITRALC<cmm>ATRQEP-COOH	Pyrolidone from Q(1)	Carbamidomethylation of C(11)	HeLa_recombinant_Neprosin_rep_1_HCD.mgf	HeLa_recombinant_Neprosin_rep_1_HCD.11919.11919.2	2	4263.47	970.484	2+	2+	1938.96	0	-2.92157	-0.00283534	PeptideShaker (0.007194244604316547)	0	21.4301	96.3964	Doubtful
795	P12074	GVAVSMLNVYLKSHHGEHERP	FFVALP	EFIAYP	49	21	NH2-GVAVSMLNVYLKSHHGEHERP-COOH			HeLa_recombinant_Neprosin_rep_1_HCD.mgf	HeLa_recombinant_Neprosin_rep_1_HCD.7493.7493.5	5	2814.66	472.843	5+	5+	2359.19	0	-2.43601	-0.00115185	PeptideShaker (0.0)	0	100	100	Confident
796	Q6P4A7	TEETEIFYHRGV	EKIQSP		326	12	NH2-TEETEIFYHRGV-COOH			HeLa_recombinant_Neprosin_rep_1_HCD.mgf	HeLa_recombinant_Neprosin_rep_1_HCD.5729.5729.2	2	2217.5	740.851	2+	2+	1479.7	0	-8.21922	-0.00608926	PeptideShaker (4.972021322452299E-4)	0	33.0347	99.0991	Doubtful
797	P49321	VEAGSEVSEKPGQEAP	AAEASA	VLPKDG	357	16	NH2-VEAGSEVSEKPGQEAP-COOH			HeLa_recombinant_Neprosin_rep_1_HCD.mgf	HeLa_recombinant_Neprosin_rep_1_HCD.1992.1992.2	2	922.395	807.379	2+	2+	1612.76	0	-9.15629	-0.00739267	PeptideShaker (0.0)	0	100	100	Confident
798	Q9NR45	EDIFNLVGKKVLVTVEEDDTIMEELVDNHGKKIKS	PKGYPP		325	35	NH2-EDIFNLVGKKVLVTVEEDDTIMEELVDNHGKKIKS-COOH			HeLa_recombinant_Neprosin_rep_1_HCD.mgf	HeLa_recombinant_Neprosin_rep_1_HCD.21224.21224.6	6	7869.43	665.188	6+	6+	3984.08	1	1.09445	0.000727831	PeptideShaker (2.278923094891509E-5)	0	46.4227	100	Confident
799	P04075	NMVTPGHACTQKFSHEEIAMATVTALRRTVPP	GTLLKP	AVTGIT	232	32	NH2-NM<ox>VTPGHAC<cmm>TQKFSHEEIAMATVTALRRTVPP-COOH	Oxidation of M(2)	Carbamidomethylation of C(9)	HeLa_recombinant_Neprosin_rep_1_HCD.mgf	HeLa_recombinant_Neprosin_rep_1_HCD.11099.11099.4	4	3989.97	892.445	4+	4+	3565.76	0	-2.86907	-0.0025605	PeptideShaker (0.0)	0	100	100	Confident
800	P23528	ASGVAVSDGVIKVFNDMKVRKSSTP	M	EEVKKR	2	25	ace-ASGVAVSDGVIKVFNDMKVRKSSTP-COOH	Acetylation of protein N-term(1)		HeLa_recombinant_Neprosin_rep_1_HCD.mgf	HeLa_recombinant_Neprosin_rep_1_HCD.14218.14218.3	3	5016.32	878.8	3+	3+	2633.38	0	-2.83256	-0.00248926	PeptideShaker (0.0)	0	100	100	Confident
801	Q99729	VEKVLDQKEHRLDGRVID	FKDAAS	PKKAMA	123	18	NH2-VEKVLDQKEHRLDGRVID-COOH			HeLa_recombinant_Neprosin_rep_1_HCD.mgf	HeLa_recombinant_Neprosin_rep_1_HCD.2985.2985.3	3	1275.37	717.06	3+	3+	2148.17	0	-3.23147	-0.00231716	PeptideShaker (0.0)	0	100	100	Confident
802	P29401	LEDLAMFRSVPTSTVFYPSDGVATEKA	GPSQMA	VELAAN	431	27	NH2-LEDLAMFRSVPTSTVFYPSDGVATEKA-COOH			HeLa_recombinant_Neprosin_rep_1_HCD.mgf	HeLa_recombinant_Neprosin_rep_1_HCD.14916.14916.3	3	5247.06	977.818	3+	3+	2930.44	0	-1.27613	-0.00124782	PeptideShaker (0.0)	0	100	100	Confident
803	Q15392	EVYDKICKAARH	CQDAFP		505	12	NH2-EVYDKIC<cmm>KAARH-COOH		Carbamidomethylation of C(7)	HeLa_recombinant_Neprosin_rep_1_HCD.mgf	HeLa_recombinant_Neprosin_rep_1_HCD.1219.1219.2	2	648.97	745.378	2+	2+	1488.75	0	-6.24088	-0.00465185	PeptideShaker (6.433136374033448E-7)	0	61.9158	100	Confident
804	P27797	EHIPDPDAKKP	EDWDKP	EDWDEE	240	11	NH2-EHIPDPDAKKP-COOH			HeLa_recombinant_Neprosin_rep_1_HCD.mgf	HeLa_recombinant_Neprosin_rep_1_HCD.738.738.3	3	469.343	416.218	3+	3+	1245.64	0	-1.40502	-0.000584796	PeptideShaker (3.801611859291122E-5)	0	44.2003	100	Confident
805	P83731	MKVELCSFSGYKIYPGHGRRYARTDGKVFQFLNAKCESAFLSKRNP		RQINWT	1	46	NH2-MKVELC<cmm>SFSGYKIYPGHGRRYARTDGKVFQFLNAKC<cmm>ESAFLSKRNP-COOH		Carbamidomethylation of C(6, 36)	HeLa_recombinant_Neprosin_rep_1_HCD.mgf	HeLa_recombinant_Neprosin_rep_1_HCD.11917.11917.10	0	4263.04	542.379	10+	10+	5412.72	1	-1.50412	-0.000815652	PeptideShaker (0.0)	0	100	100	Confident
806	P14618	RQAHLYRGIFP	RNPQTA	VLCKDP	461	11	NH2-RQAHLYRGIFP-COOH			HeLa_recombinant_Neprosin_rep_1_HCD.mgf	HeLa_recombinant_Neprosin_rep_1_HCD.4793.4793.2	2	1904.24	679.375	2+	2+	1356.74	0	-4.98486	-0.0033866	PeptideShaker (0.002651447426165824)	0	25.7652	97.2973	Doubtful
807	P67870	RLYGFKIHP	ANQFVP	MAYQLQ	186	9	NH2-RLYGFKIHP-COOH			HeLa_recombinant_Neprosin_rep_1_HCD.mgf	HeLa_recombinant_Neprosin_rep_1_HCD.4382.4382.3	3	1762.9	377.553	3+	3+	1129.64	0	-2.1638	-0.00081695	PeptideShaker (9.942095487818201E-4)	0	30.0252	94.8454	Doubtful
808	P40926	RKPGMTRDDLFNTNATIVATLTAACAQHCP	IPAGVP	EAMICV	104	30	NH2-RKPGMTRDDLFNTNATIVATLTAAC<cmm>AQHC<cmm>P-COOH		Carbamidomethylation of C(25, 29)	HeLa_recombinant_Neprosin_rep_1_HCD.mgf	HeLa_recombinant_Neprosin_rep_1_HCD.13604.13604.4	4	4815.53	833.408	4+	4+	3329.61	0	-1.71384	-0.00142833	PeptideShaker (0.0)	0	100	100	Confident
809	P0C0S5	TIAGGGVIPHIHKSLIGKKGQQKTV	DSLIKA		104	25	NH2-TIAGGGVIPHIHKSLIGKKGQQKTV-COOH			HeLa_recombinant_Neprosin_rep_1_HCD.mgf	HeLa_recombinant_Neprosin_rep_1_HCD.3884.3884.5	5	1592.92	514.306	5+	5+	2566.51	0	-4.48162	-0.00230493	PeptideShaker (3.6029407157364813E-5)	0	44.4334	100	Confident
810	P62826	ALAAQYEHDLEVAQTTALP	EVVMDP	DEDDDL	192	19	NH2-ALAAQYEHDLEVAQTTALP-COOH			HeLa_recombinant_Neprosin_rep_1_HCD.mgf	HeLa_recombinant_Neprosin_rep_1_HCD.13571.13571.2	2	4805.27	1021.02	2+	2+	2040.02	0	-0.265552	-0.000271132	PeptideShaker (2.702154968587448E-4)	0	35.6829	99.0991	Doubtful
811	P55072	MEVEEDDPVPEIRRDHFEEA	QTNPSA	MRFARR	720	20	NH2-MEVEEDDPVPEIRRDHFEEA-COOH			HeLa_recombinant_Neprosin_rep_1_HCD.mgf	HeLa_recombinant_Neprosin_rep_1_HCD.8392.8392.3	3	3109.4	815.031	3+	3+	2441.08	1	-5.78937	-0.0047166	PeptideShaker (0.0)	0	100	100	Confident
812	O43175	RDRALVDHENVISCPHLGASTKEAQSRCG	FTEEPP	EEIAVQ	268	29	NH2-RDRALVDHENVISC<cmm>PHLGASTKEAQSRC<cmm>G-COOH		Carbamidomethylation of C(14, 28)	HeLa_recombinant_Neprosin_rep_1_HCD.mgf	HeLa_recombinant_Neprosin_rep_1_HCD.3873.3873.5	5	1589.58	653.715	5+	5+	3262.57	1	-9.62533	-0.00629035	PeptideShaker (6.409302644981859E-4)	0	31.9319	99.2248	Confident
813	P80723	TEAPSSTPKAQGPAASAEEPKP	KETPAA	VEAPAA	190	22	NH2-TEAPSSTPKAQGPAASAEEPKP-COOH			HeLa_recombinant_Neprosin_rep_1_HCD.mgf	HeLa_recombinant_Neprosin_rep_1_HCD.2153.2153.3	3	982.816	717.686	3+	3+	2150.05	0	-6.14548	-0.00441055	PeptideShaker (0.0)	0	100	100	Confident
814	P11940, Q13310	ADAERALDTMNFDVIKGKP	VNFQQP; VNFQQP	VRIMWS; IRIMWS	63; 63	19	NH2-ADAERALDTMNFDVIKGKP-COOH			HeLa_recombinant_Neprosin_rep_1_HCD.mgf	HeLa_recombinant_Neprosin_rep_1_HCD.10278.10278.3	3	3721.87	697.687	3+	3+	2090.05	0	-3.55156	-0.00247789	PeptideShaker (8.056935678796832E-4)	0	30.9383	93.8144	Doubtful
815	Q9Y2Q3	KDFLSVMLEKGSLSAMRFLTAVNLEHP	IPIHFP	EMLEKA	85	27	NH2-KDFLSVMLEKGSLSAMRFLTAVNLEHP-COOH			HeLa_recombinant_Neprosin_rep_1_HCD.mgf	HeLa_recombinant_Neprosin_rep_1_HCD.21888.21888.5	5	8315.32	607.526	5+	5+	3032.58	0	4.08676	0.0024828	PeptideShaker (4.953594416287626E-5)	0	43.0508	100	Confident
816	P14618	RQAHLYRGIFPVLCKDP	RNPQTA	VQEAWA	461	17	NH2-RQAHLYRGIFPVLC<cmm>KDP-COOH		Carbamidomethylation of C(14)	HeLa_recombinant_Neprosin_rep_1_HCD.mgf	HeLa_recombinant_Neprosin_rep_1_HCD.7699.7699.4	4	2879.19	518.279	4+	4+	2069.1	0	-5.2859	-0.00273959	PeptideShaker (0.0)	0	100	100	Confident
817	Q15691	SLVAPALNKP	ETAVAP	KKPLTS	140	10	NH2-SLVAPALNKP-COOH			HeLa_recombinant_Neprosin_rep_1_HCD.mgf	HeLa_recombinant_Neprosin_rep_1_HCD.5380.5380.2	2	2098.34	505.304	2+	2+	1008.6	0	-3.56869	-0.00180328	PeptideShaker (2.503128911138924E-4)	0	36.0152	99.0991	Doubtful
818	P30048	ANWTPDSPTIKPSPAAS	HGEVCP	KEYFQK	231	17	NH2-ANWTPDSPTIKPSPAAS-COOH			HeLa_recombinant_Neprosin_rep_1_HCD.mgf	HeLa_recombinant_Neprosin_rep_1_HCD.6422.6422.2	2	2455.14	870.432	2+	2+	1738.85	0	-2.16191	-0.0018818	PeptideShaker (2.8612958236526158E-5)	0	45.4344	100	Confident
819	P06733	AFNVINGGSHAGNKLAMQEFMILPVGAANFREA	VILPVP	MRIGAE	149	33	NH2-AFNVINGGSHAGNKLAMQEFMILPVGAANFREA-COOH			HeLa_recombinant_Neprosin_rep_1_HCD.mgf	HeLa_recombinant_Neprosin_rep_1_HCD.16496.16496.3	3	5786.02	1159.26	3+	3+	3473.73	1	2.30453	0.00267077	PeptideShaker (5.722591647305232E-6)	0	52.4241	100	Confident
820	Q9P258	AQIMYNGQPITKMACG	DAVPSP	AEFSMI	247	16	NH2-AQIMYNGQPITKMAC<cmm>G-COOH		Carbamidomethylation of C(15)	HeLa_recombinant_Neprosin_rep_1_HCD.mgf	HeLa_recombinant_Neprosin_rep_1_HCD.8425.8425.2	2	3119.67	891.911	2+	2+	1781.83	0	-10.273	-0.00916273	PeptideShaker (0.0)	0	100	100	Confident
821	P00568	VIAFYEKRGIVRKVNAEGSVDSVFSQVCTHLDALK	YKATEP		160	35	NH2-VIAFYEKRGIVRKVNAEGSVDSVFSQVC<cmm>THLDALK-COOH		Carbamidomethylation of C(28)	HeLa_recombinant_Neprosin_rep_1_HCD.mgf	HeLa_recombinant_Neprosin_rep_1_HCD.14054.14054.6	6	4962.11	657.02	6+	6+	3935.07	1	-0.558587	-0.000366909	PeptideShaker (2.552510819809753E-5)	0	45.9303	100	Confident
822	P10809	VEVNEKKDRVTDALNATRAA	VGGTSD	VEEGIV	412	20	NH2-VEVNEKKDRVTDALNATRAA-COOH			HeLa_recombinant_Neprosin_rep_1_HCD.mgf	HeLa_recombinant_Neprosin_rep_1_HCD.3853.3853.3	3	1582.67	734.389	3+	3+	2199.16	1	-9.13157	-0.00670313	PeptideShaker (0.0)	0	100	100	Confident
823	Q16881	ERFLIATGERP	EKIYSA	RYLGIP	305	11	NH2-ERFLIATGERP-COOH			HeLa_recombinant_Neprosin_rep_1_HCD.mgf	HeLa_recombinant_Neprosin_rep_1_HCD.5218.5218.2	2	2043.88	644.852	2+	2+	1287.69	0	-2.80665	-0.00180988	PeptideShaker (0.0)	0	100	100	Confident
824	P54727	ASATASSEPAPASAAKQEKPAEKP	PASITP	AETPVA	129	24	NH2-ASATASSEPAPASAAKQEKPAEKP-COOH			HeLa_recombinant_Neprosin_rep_1_HCD.mgf	HeLa_recombinant_Neprosin_rep_1_HCD.963.963.3	3	561.457	775.388	3+	3+	2323.17	0	-10.0577	-0.00779873	PeptideShaker (1.1394615474457545E-5)	0	49.433	100	Confident
825	P62841	EMIGHYLGEFSITYKPVKHGRPGIGATHSSRFIPLK	QVEIKP		110	36	NH2-EM<ox>IGHYLGEFSITYKPVKHGRPGIGATHSSRFIPLK-COOH	Oxidation of M(2)		HeLa_recombinant_Neprosin_rep_1_HCD.mgf	HeLa_recombinant_Neprosin_rep_1_HCD.9945.9945.6	6	3613.32	674.364	6+	6+	4039.13	1	2.23949	0.00150985	PeptideShaker (0.040712547575965555)	0	13.9027	93.5484	Confident
826	Q15233	MDQLDDEEGLPEKLVIKNQQFHKEREQPP	PVTVEP	RFAQPG	227	29	NH2-MDQLDDEEGLPEKLVIKNQQFHKEREQPP-COOH			HeLa_recombinant_Neprosin_rep_1_HCD.mgf	HeLa_recombinant_Neprosin_rep_1_HCD.8925.8925.4	4	3280.48	873.434	4+	4+	3489.72	0	-3.1901	-0.00278635	PeptideShaker (0.0)	0	100	100	Confident
827	O95881	LMVIIHKSWCGACKA	AASGLP	LKPKFA	57	15	NH2-LMVIIHKSWC<cmm>GAC<cmm>KA-COOH		Carbamidomethylation of C(10, 13)	HeLa_recombinant_Neprosin_rep_1_HCD.mgf	HeLa_recombinant_Neprosin_rep_1_HCD.5860.5860.4	4	2263.3	444.228	4+	4+	1772.89	0	-3.75592	-0.00166849	PeptideShaker (7.00436470755875E-5)	0	41.5463	100	Confident
828	P22626	KRAVAREESGKPGAHVTVKKLFVGG	GRVVEP	IKEDTE	94	25	NH2-KRAVAREESGKPGAHVTVKKLFVGG-COOH			HeLa_recombinant_Neprosin_rep_1_HCD.mgf	HeLa_recombinant_Neprosin_rep_1_HCD.2038.2038.4	4	938.51	656.127	4+	4+	2620.49	0	-5.08375	-0.0033356	PeptideShaker (6.179387622686592E-5)	0	42.0905	100	Confident
829	P52209	LEYGVPVTLIGEAVFARCLSSLKDERIQASKKLKGP	WTAISA	QKFQFD	272	36	NH2-LEYGVPVTLIGEAVFARC<cmm>LSSLKDERIQASKKLKGP-COOH		Carbamidomethylation of C(18)	HeLa_recombinant_Neprosin_rep_1_HCD.mgf	HeLa_recombinant_Neprosin_rep_1_HCD.17467.17467.7	7	6139.13	568.608	7+	7+	3972.19	1	3.31307	0.00188336	PeptideShaker (0.0)	0	100	100	Confident
830	O43678	KLWARYAFGQETNVPLNNFSADQVTRALENVLSGKA	CSDVQP		64	36	NH2-KLWARYAFGQETNVPLNNFSADQVTRALENVLSGKA-COOH			HeLa_recombinant_Neprosin_rep_1_HCD.mgf	HeLa_recombinant_Neprosin_rep_1_HCD.19809.19809.5	5	7118.08	802.618	5+	5+	4007.07	1	-3.25112	-0.00260876	PeptideShaker (7.944729130571623E-5)	0	40.9992	100	Confident
831	P06733	MRIGAEVYHNLKNVIKEKYGKDATNVGDEGG	ANFREA	FAPNIL	182	31	NH2-MRIGAEVYHNLKNVIKEKYGKDATNVGDEGG-COOH			HeLa_recombinant_Neprosin_rep_1_HCD.mgf	HeLa_recombinant_Neprosin_rep_1_HCD.9881.9881.6	6	3591.99	568.459	6+	6+	3404.71	0	-1.19442	-0.000678981	PeptideShaker (0.01029737374593455)	0	19.8727	100	Confident
832	O75534	RGPDNSMGFGAERKIRQAGVID	MVLRQP		777	22	NH2-RGPDNSMGFGAERKIRQAGVID-COOH			HeLa_recombinant_Neprosin_rep_1_HCD.mgf	HeLa_recombinant_Neprosin_rep_1_HCD.5809.5809.4	4	2244.88	594.305	4+	4+	2373.2	0	-3.36712	-0.0020011	PeptideShaker (3.976402889140727E-5)	0	44.0051	100	Confident
833	P31948	AMRLILEQMQKDPQALSEHLKNP	QIMSDP	VIAQKI	503	23	NH2-AMRLILEQMQKDPQALSEHLKNP-COOH			HeLa_recombinant_Neprosin_rep_1_HCD.mgf	HeLa_recombinant_Neprosin_rep_1_HCD.11249.11249.4	4	4040.94	673.357	4+	4+	2689.4	0	-2.22458	-0.00149794	PeptideShaker (0.0)	0	100	100	Confident
834	P04406	AKYDDIKKVVKQA	CRLEKP	SEGPLK	253	13	NH2-AKYDDIKKVVKQA-COOH			HeLa_recombinant_Neprosin_rep_1_HCD.mgf	HeLa_recombinant_Neprosin_rep_1_HCD.2680.2680.3	3	1172.93	502.625	3+	3+	1504.86	0	-4.68137	-0.00235299	PeptideShaker (1.5757861057797014E-4)	0	38.025	97.9381	Confident
835	Q9NTK5	VRFYHDWNDKEIEVLNKHLFLTSKP	IDQKKP	MVYLVN	200	25	NH2-VRFYHDWNDKEIEVLNKHLFLTSKP-COOH			HeLa_recombinant_Neprosin_rep_1_HCD.mgf	HeLa_recombinant_Neprosin_rep_1_HCD.12102.12102.6	6	4317.4	522.442	6+	6+	3127.62	1	-5.55972	-0.00290372	PeptideShaker (0.005556999962858098)	0	22.5516	100	Confident
836	P13073	IQGLASKWDYEKNEWKK	DMKVNP		153	17	NH2-IQGLASKWDYEKNEWKK-COOH			HeLa_recombinant_Neprosin_rep_1_HCD.mgf	HeLa_recombinant_Neprosin_rep_1_HCD.6037.6037.4	4	2323.4	531.526	4+	4+	2122.08	0	-3.82489	-0.00203304	PeptideShaker (0.0)	0	100	100	Confident
837	P54727	QAASTGAPQSSAVAAAAATTTATTTTTSSGGHP	AVVDPP	LEFLRN	243	33	NH2-QAASTGAPQSSAVAAAAATTTATTTTTSSGGHP-COOH			HeLa_recombinant_Neprosin_rep_1_HCD.mgf	HeLa_recombinant_Neprosin_rep_1_HCD.7241.7241.3	3	2731.74	978.133	3+	3+	2930.39	1	-3.87424	-0.00378824	PeptideShaker (0.0)	0	100	100	Confident
838	Q15843	QQQRLIYSGKQMNDEKTAADYKILGGSVLHLVLALRGG	KEGIPP	GGLRQ	39	38	NH2-QQQRLIYSGKQMNDEKTAADYKILGGSVLHLVLALRGG-COOH			HeLa_recombinant_Neprosin_rep_1_HCD.mgf	HeLa_recombinant_Neprosin_rep_1_HCD.17051.17051.7	7	5985.16	596.899	7+	7+	4170.24	1	0.650724	0.000388323	PeptideShaker (0.0)	0	100	100	Confident
839	P06733	SILKIHAREIFDSRGNPTVEVDLFTSKGLFRAAVP	M	SGASTG	2	35	ace-SILKIHAREIFDSRGNPTVEVDLFTSKGLFRAAVP-COOH	Acetylation of protein N-term(1)		HeLa_recombinant_Neprosin_rep_1_HCD.mgf	HeLa_recombinant_Neprosin_rep_1_HCD.17880.17880.6	6	6301.4	655.196	6+	6+	3925.12	0	2.47762	0.00162332	PeptideShaker (0.02027027027027027)	0	16.9314	93.5484	Confident
840	P40121	EEVSHLHLWIGQQSSRDEQGA	VLHNGP	CAVLAV	56	21	NH2-EEVSHLHLWIGQQSSRDEQGA-COOH			HeLa_recombinant_Neprosin_rep_1_HCD.mgf	HeLa_recombinant_Neprosin_rep_1_HCD.7606.7606.3	3	2850.57	802.714	3+	3+	2405.14	0	-7.19468	-0.00577531	PeptideShaker (2.5329839066398417E-5)	0	45.9637	100	Confident
841	P62701	AGFMDVISIDKTGENFRLIYDTKGRFAVHRITP	TDITYP	EEAKYK	84	33	NH2-AGFMDVISIDKTGENFRLIYDTKGRFAVHRITP-COOH			HeLa_recombinant_Neprosin_rep_1_HCD.mgf	HeLa_recombinant_Neprosin_rep_1_HCD.15469.15469.7	7	5433.84	539.146	7+	7+	3766.96	0	1.78573	0.000962769	PeptideShaker (0.0)	0	100	100	Confident
842	Q15717	AMAIASLNGYRLGDKILQVSFKTNKSHK	TNYEEA		299	28	NH2-AMAIASLNGYRLGDKILQVSFKTNKSHK-COOH			HeLa_recombinant_Neprosin_rep_1_HCD.mgf	HeLa_recombinant_Neprosin_rep_1_HCD.11769.11769.6	6	4215.17	515.954	6+	6+	3089.68	0	-0.0724559	-3.73839e-05	PeptideShaker (0.0)	0	100	100	Confident
843	Q6YN16	EFKEEKLQLQPKPRSGA	STGAVP	VEETFR	293	17	NH2-EFKEEKLQLQPKPRSGA-COOH			HeLa_recombinant_Neprosin_rep_1_HCD.mgf	HeLa_recombinant_Neprosin_rep_1_HCD.2628.2628.3	3	1155.02	662.36	3+	3+	1984.07	0	-7.52314	-0.00498307	PeptideShaker (2.563788481752948E-6)	0	55.9112	100	Confident
844	O14818	EEIEKYVAEIEKEKEENEKKKQKKAS	LKILNP		223	26	NH2-EEIEKYVAEIEKEKEENEKKKQKKAS-COOH			HeLa_recombinant_Neprosin_rep_1_HCD.mgf	HeLa_recombinant_Neprosin_rep_1_HCD.5665.5665.5	5	2195.08	633.737	5+	5+	3163.66	0	-4.07987	-0.00258557	PeptideShaker (0.0)	0	100	100	Confident
845	Q9UQE7	EMAKDFVEDDTTHG	IDVITA		1204	14	NH2-EMAKDFVEDDTTHG-COOH			HeLa_recombinant_Neprosin_rep_1_HCD.mgf	HeLa_recombinant_Neprosin_rep_1_HCD.3352.3352.3	3	1407.05	532.225	3+	3+	1593.66	0	-5.7331	-0.00305131	PeptideShaker (3.1305206724562305E-4)	0	35.0438	95.8763	Confident
846	Q13409	VMAQPKEDEEEDDDVVAP	KETQTP	KPPIEP	164	18	NH2-VMAQPKEDEEEDDDVVAP-COOH			HeLa_recombinant_Neprosin_rep_1_HCD.mgf	HeLa_recombinant_Neprosin_rep_1_HCD.5149.5149.2	2	2020.86	1008.44	2+	2+	2014.87	0	-1.19079	-0.00120085	PeptideShaker (3.608195113150744E-4)	0	34.4271	99.0991	Doubtful
847	P20290	SILNQLGADSLTSLRRLAEALP	LTEMLP	KQSVDG	149	22	NH2-SILNQLGADSLTSLRRLAEALP-COOH			HeLa_recombinant_Neprosin_rep_1_HCD.mgf	HeLa_recombinant_Neprosin_rep_1_HCD.21489.21489.3	3	8042.11	780.104	3+	3+	2337.3	0	-4.33452	-0.00338139	PeptideShaker (1.1737462311742108E-4)	0	39.3043	98.9796	Confident
848	P08865	TEDWSAAPTAQA	WSAQPA	TEWVGA	273	12	NH2-TEDWSAAPTAQA-COOH			HeLa_recombinant_Neprosin_rep_1_HCD.mgf	HeLa_recombinant_Neprosin_rep_1_HCD.4988.4988.2	2	1970.12	624.276	2+	2+	1246.55	0	-7.22791	-0.00451224	PeptideShaker (7.219918724343503E-4)	0	31.4147	99.0991	Doubtful
849	P80723	KAEPEKTEGAAEAKAEPP	AKEEAP	KAPEQE	84	18	NH2-KAEPEKTEGAAEAKAEPP-COOH			HeLa_recombinant_Neprosin_rep_1_HCD.mgf	HeLa_recombinant_Neprosin_rep_1_HCD.678.678.3	3	446.851	618.31	3+	3+	1851.92	0	-6.65412	-0.00411434	PeptideShaker (6.422195106287329E-5)	0	41.9232	100	Confident
850	P20810	KYRELLAKKEGITGPPADSSKPIGP	EVTIPP	DDAIDA	204	25	NH2-KYRELLAKKEGITGPPADSSKPIGP-COOH			HeLa_recombinant_Neprosin_rep_1_HCD.mgf	HeLa_recombinant_Neprosin_rep_1_HCD.4777.4777.5	5	1899.12	531.3	5+	5+	2651.46	0	0.392265	0.000208411	PeptideShaker (0.0)	0	100	100	Confident
851	Q5XKP0	REYSKEGWEYVKARTK	VAPSKA		103	16	NH2-REYSKEGWEYVKARTK-COOH			HeLa_recombinant_Neprosin_rep_1_HCD.mgf	HeLa_recombinant_Neprosin_rep_1_HCD.2523.2523.5	5	1117.85	406.814	5+	5+	2029.04	0	-2.6766	-0.00108888	PeptideShaker (0.0)	0	100	100	Confident
852	P50897	KLQQGYNAMGFSQGGQFLRAVAQRCPSPP	ALAKDP	MINLIS	104	29	NH2-KLQQGYNAMGFSQGGQFLRAVAQRC<cmm>PSPP-COOH		Carbamidomethylation of C(25)	HeLa_recombinant_Neprosin_rep_1_HCD.mgf	HeLa_recombinant_Neprosin_rep_1_HCD.12902.12902.4	4	4582.88	799.149	4+	4+	3192.57	0	-1.12972	-0.000902817	PeptideShaker (0.0)	0	100	100	Confident
853	O00116	NFEQGVACLREIAKQRCAPA	GSVAFP	SIRLMD	397	20	NH2-NFEQGVAC<cmm>LREIAKQRC<cmm>APA-COOH		Carbamidomethylation of C(8, 17)	HeLa_recombinant_Neprosin_rep_1_HCD.mgf	HeLa_recombinant_Neprosin_rep_1_HCD.10291.10291.4	4	3725.83	580.295	4+	4+	2317.14	0	3.29627	0.0019128	PeptideShaker (0.0)	0	100	100	Confident
854	O60664	TEKVLADTKELVSSKVSGA	PILQQP	QEMVSS	114	19	NH2-TEKVLADTKELVSSKVSGA-COOH			HeLa_recombinant_Neprosin_rep_1_HCD.mgf	HeLa_recombinant_Neprosin_rep_1_HCD.7288.7288.4	4	2746.99	491.273	4+	4+	1961.07	0	-2.12424	-0.00104359	PeptideShaker (0.0)	0	100	100	Confident
855	Q15717	AMAIASLNGYRLGDKILQVSFKTNKSHK	TNYEEA		299	28	NH2-AMAIASLNGYRLGDKILQVSFKTNKSHK-COOH			HeLa_recombinant_Neprosin_rep_1_HCD.mgf	HeLa_recombinant_Neprosin_rep_1_HCD.11724.11724.4	4	4198.53	773.426	4+	4+	3089.68	0	-2.19463	-0.00169738	PeptideShaker (0.0)	0	100	100	Confident
856	Q92974	EETESRDGEAVASES	RMQDIP		972	15	NH2-EETESRDGEAVASES-COOH			HeLa_recombinant_Neprosin_rep_1_HCD.mgf	HeLa_recombinant_Neprosin_rep_1_HCD.598.598.2	2	412.803	798.336	2+	2+	1594.66	0	-1.64045	-0.00130964	PeptideShaker (3.605375286791216E-4)	0	34.4305	99.0991	Doubtful
857	Q5XKP0	REYSKEGWEYVKARTK	VAPSKA		103	16	NH2-REYSKEGWEYVKARTK-COOH			HeLa_recombinant_Neprosin_rep_1_HCD.mgf	HeLa_recombinant_Neprosin_rep_1_HCD.2533.2533.4	4	1120.98	508.266	4+	4+	2029.04	0	-1.72572	-0.000877127	PeptideShaker (0.0)	0	100	100	Confident
858	P50454	LAHKLSSLIILMPHHVEP	QIVEMP	LERLEK	260	18	NH2-LAHKLSSLIILMPHHVEP-COOH			HeLa_recombinant_Neprosin_rep_1_HCD.mgf	HeLa_recombinant_Neprosin_rep_1_HCD.10486.10486.2	2	3788.87	1018.58	2+	2+	2034.14	1	0.82685	0.000841799	PeptideShaker (9.0877266185524E-4)	0	30.4154	99.0991	Doubtful
859	Q00796	MVLGHEASGTVEKVGSSVKHLKPGDRVA	FIVKKP	IEPGAP	66	28	NH2-MVLGHEASGTVEKVGSSVKHLKPGDRVA-COOH			HeLa_recombinant_Neprosin_rep_1_HCD.mgf	HeLa_recombinant_Neprosin_rep_1_HCD.7431.7431.6	6	2795.8	482.428	6+	6+	2887.53	1	-3.52714	-0.00170101	PeptideShaker (2.285655511715413E-5)	0	46.4099	100	Confident
860	P08236	TRVLGNKKGIFTRQRQP	MTEQSP	KSAAFL	599	17	NH2-TRVLGNKKGIFTRQRQP-COOH			HeLa_recombinant_Neprosin_rep_1_HCD.mgf	HeLa_recombinant_Neprosin_rep_1_HCD.953.953.5	5	558.107	400.839	5+	5+	1998.16	1	-2.34681	-0.000940225	PeptideShaker (0.0)	0	100	100	Confident
861	P61353	TRYSVDIPLDKTVVNKDVFRDP	YNHLMP	ALKRKA	83	22	NH2-TRYSVDIPLDKTVVNKDVFRDP-COOH			HeLa_recombinant_Neprosin_rep_1_HCD.mgf	HeLa_recombinant_Neprosin_rep_1_HCD.10919.10919.4	4	3936.56	645.101	4+	4+	2576.36	0	6.13392	0.00395698	PeptideShaker (0.0)	0	100	100	Confident
862	Q9Y2R9	SRYSPEFKDPLIDKEYYRKP	LTQVRW	VEELTE	35	20	NH2-SRYSPEFKDPLIDKEYYRKP-COOH			HeLa_recombinant_Neprosin_rep_1_HCD.mgf	HeLa_recombinant_Neprosin_rep_1_HCD.6918.6918.5	5	2621.46	507.262	5+	5+	2530.29	1	-5.16902	-0.00262103	PeptideShaker (0.0)	0	100	100	Confident
863	P15170	FIPYLDNLPNFNRSVDGP	WYIGLP	IRLPIV	284	18	NH2-FIPYLDNLPNFNRSVDGP-COOH			HeLa_recombinant_Neprosin_rep_1_HCD.mgf	HeLa_recombinant_Neprosin_rep_1_HCD.16390.16390.2	2	5747.86	1039.51	2+	2+	2077.03	0	-6.42927	-0.00668336	PeptideShaker (3.2979300542014805E-6)	0	54.8176	100	Confident
864	Q8NC51	KEMTLDEWKAIQNKDRAKVEFNIRKP	VKEEGP	NEGADG	286	26	NH2-KEMTLDEWKAIQNKDRAKVEFNIRKP-COOH			HeLa_recombinant_Neprosin_rep_1_HCD.mgf	HeLa_recombinant_Neprosin_rep_1_HCD.8466.8466.7	7	3133.63	456.249	7+	7+	3186.7	0	-2.02069	-0.000921939	PeptideShaker (0.0)	0	100	100	Confident
865	A5A3E0, P60709, P62736, P63261, P63267, P68032, P68133, Q562R1, Q6S8J3, Q9BYX7	DGQVITIGNERFRCP	KSYELP; KSYELP; KSYELP; KSYELP; KSYELP; KSYELP; KSYELP; RSYELP; KSYELP; KSYELP	EALFQP; EALFQP; ETLFQP; EALFQP; ETLFQP; ETLFQP; ETLFQP; EAIFQP; EALFQP; EALFQP	944; 244; 246; 244; 245; 246; 246; 245; 944; 244	15	NH2-DGQVITIGNERFRC<cmm>P-COOH		Carbamidomethylation of C(14)	HeLa_recombinant_Neprosin_rep_1_HCD.mgf	HeLa_recombinant_Neprosin_rep_1_HCD.8856.8856.2	2	3259.36	881.436	2+	2+	1760.86	0	-2.92839	-0.00258119	PeptideShaker (2.8992966040564203E-4)	0	35.3771	99.0991	Doubtful
866	O75400	GMMMSHMSQASMQP	MSSVMP	ALPPGV	110	14	NH2-GMMMSHMSQASMQP-COOH			HeLa_recombinant_Neprosin_rep_1_HCD.mgf	HeLa_recombinant_Neprosin_rep_1_HCD.6638.6638.2	2	2526.64	777.304	2+	2+	1552.6	0	-2.24601	-0.00174584	PeptideShaker (0.003735065045308885)	0	24.277	97.2973	Doubtful
867	P23246	LEQLDDEDGLPEKLAQKNPMYQKERETPP	PVIVEP	RFAQHG	450	29	NH2-LEQLDDEDGLPEKLAQKNPM<ox>YQKERETPP-COOH	Oxidation of M(20)		HeLa_recombinant_Neprosin_rep_1_HCD.mgf	HeLa_recombinant_Neprosin_rep_1_HCD.7873.7873.5	5	2935.01	686.336	5+	5+	3426.66	0	-5.60367	-0.00384602	PeptideShaker (0.0)	0	100	100	Confident
868	O00487	VDPVFQAKMLDMLKQTGRP	GVSVEA	EMVVGW	87	19	NH2-VDPVFQAKMLDMLKQTGRP-COOH			HeLa_recombinant_Neprosin_rep_1_HCD.mgf	HeLa_recombinant_Neprosin_rep_1_HCD.13186.13186.4	4	4675.82	544.292	4+	4+	2173.14	0	0.941601	0.000512506	PeptideShaker (0.0)	0	100	100	Confident
869	P39748	GIQGLAKLIADVAP	M	SAIREN	2	14	NH2-GIQGLAKLIADVAP-COOH			HeLa_recombinant_Neprosin_rep_1_HCD.mgf	HeLa_recombinant_Neprosin_rep_1_HCD.17734.17734.2	2	6241.38	683.409	2+	2+	1364.8	0	0.325865	0.000222699	PeptideShaker (4.131761886562477E-4)	0	33.8386	99.0991	Doubtful
870	P78527	AFRDYVAVARGSKDHNIRA	GHEKAP	QEPESG	4073	19	NH2-AFRDYVAVARGSKDHNIRA-COOH			HeLa_recombinant_Neprosin_rep_1_HCD.mgf	HeLa_recombinant_Neprosin_rep_1_HCD.4171.4171.3	3	1694.05	716.379	3+	3+	2145.12	1	-3.46812	-0.00248334	PeptideShaker (1.7091923211686318E-5)	0	47.6721	100	Confident
871	P78318	EEFRKAAQQQEEQEEKEEEDDEQTLHRA	IAKAAP	REWDDW	291	28	NH2-EEFRKAAQQQEEQEEKEEEDDEQTLHRA-COOH			HeLa_recombinant_Neprosin_rep_1_HCD.mgf	HeLa_recombinant_Neprosin_rep_1_HCD.5275.5275.4	4	2062.82	865.888	4+	4+	3458.55	1	-7.23878	-0.00626621	PeptideShaker (0.0)	0	100	100	Confident
872	Q96AE4	KIGGDAGTSLNSNDYGYGGQKRP	ARQIAA	LEDGDQ	44	23	NH2-KIGGDAGTSLNSNDYGYGGQKRP-COOH			HeLa_recombinant_Neprosin_rep_1_HCD.mgf	HeLa_recombinant_Neprosin_rep_1_HCD.3642.3642.4	4	1507.73	589.537	4+	4+	2354.13	0	-2.03219	-0.00119806	PeptideShaker (0.0)	0	100	100	Confident
873	P13639	RLMEPIYLVEIQCP	VLTAQP	EQVVGG	739	14	NH2-RLM<ox>EPIYLVEIQC<cmm>P-COOH	Oxidation of M(3)	Carbamidomethylation of C(13)	HeLa_recombinant_Neprosin_rep_1_HCD.mgf	HeLa_recombinant_Neprosin_rep_1_HCD.13765.13765.2	2	4869.77	888.952	2+	2+	1775.9	0	-3.23853	-0.00287891	PeptideShaker (0.00935153465517838)	0	20.2912	97.2973	Doubtful
874	Q96S55	LPPVPLHLRNAP	RNHQGP	TRLMKD	611	12	NH2-LPPVPLHLRNAP-COOH			HeLa_recombinant_Neprosin_rep_1_HCD.mgf	HeLa_recombinant_Neprosin_rep_1_HCD.8109.8109.3	3	3014.36	441.932	3+	3+	1322.78	0	-7.07545	-0.00312689	PeptideShaker (1.6101355608179224E-4)	0	37.9314	97.9381	Confident
875	P29401	VELAANTKGICFIRTSRP	VATEKA	ENAIIY	458	18	NH2-VELAANTKGIC<cmm>FIRTSRP-COOH		Carbamidomethylation of C(11)	HeLa_recombinant_Neprosin_rep_1_HCD.mgf	HeLa_recombinant_Neprosin_rep_1_HCD.7799.7799.3	3	2912.11	678.371	3+	3+	2032.09	0	0.593574	0.000402663	PeptideShaker (0.0)	0	100	100	Confident
876	P53634	FEVYDDFLHYKKGIYHHTG	GPMAVA	LRDPFN	374	19	NH2-FEVYDDFLHYKKGIYHHTG-COOH			HeLa_recombinant_Neprosin_rep_1_HCD.mgf	HeLa_recombinant_Neprosin_rep_1_HCD.9149.9149.4	4	3356.52	593.038	4+	4+	2368.13	0	-1.66113	-0.000985115	PeptideShaker (0.0)	0	100	100	Confident
877	P04075	LLKPWALTFSYGRALQASALKAWGGKKENLKAA	AINKCP	QEEYVK	292	33	NH2-LLKPWALTFSYGRALQASALKAWGGKKENLKAA-COOH			HeLa_recombinant_Neprosin_rep_1_HCD.mgf	HeLa_recombinant_Neprosin_rep_1_HCD.15896.15896.6	6	5572.63	598.845	6+	6+	3587.01	0	2.97039	0.0017788	PeptideShaker (1.50332823624064E-4)	0	38.2295	100	Confident
878	Q96KR1	VVSFTYVPSRLGEDA	MIPICP	KMATGN	7	15	NH2-VVSFTYVPSRLGEDA-COOH			HeLa_recombinant_Neprosin_rep_1_HCD.mgf	HeLa_recombinant_Neprosin_rep_1_HCD.11145.11145.2	2	4006.25	820.418	2+	2+	1638.83	0	-1.88779	-0.00154878	PeptideShaker (2.465870657831436E-4)	0	36.0803	99.0991	Doubtful
879	Q13200	VTPILEGFVILRKNPNYDL	TEEFLP		890	19	NH2-VTPILEGFVILRKNPNYDL-COOH			HeLa_recombinant_Neprosin_rep_1_HCD.mgf	HeLa_recombinant_Neprosin_rep_1_HCD.16646.16646.3	3	5842.66	734.42	3+	3+	2200.23	0	6.26861	0.00460377	PeptideShaker (2.1072227556197366E-5)	0	46.7629	100	Confident
880	P07954	KVAALTGLPFVTAP	AEKVAA	NKFEAL	296	14	NH2-KVAALTGLPFVTAP-COOH			HeLa_recombinant_Neprosin_rep_1_HCD.mgf	HeLa_recombinant_Neprosin_rep_1_HCD.14157.14157.2	2	4996.09	692.915	2+	2+	1383.81	0	1.76776	0.0012249	PeptideShaker (4.757785467128028E-4)	0	33.226	99.0991	Doubtful
881	P27797	EDWDKPEHIPDPDAKKP	PTDSKP	EDWDEE	234	17	NH2-EDWDKPEHIPDPDAKKP-COOH			HeLa_recombinant_Neprosin_rep_1_HCD.mgf	HeLa_recombinant_Neprosin_rep_1_HCD.4225.4225.4	4	1712.24	504.997	4+	4+	2015.96	0	-0.694838	-0.000350891	PeptideShaker (5.757886062812675E-5)	0	42.3974	100	Confident
882	Q15365	LDLAKLNQVARQQSHFA	QHTISP	MMHGGT	233	17	NH2-LDLAKLNQVARQQSHFA-COOH			HeLa_recombinant_Neprosin_rep_1_HCD.mgf	HeLa_recombinant_Neprosin_rep_1_HCD.9608.9608.4	4	3503.59	485.766	4+	4+	1938.04	1	-5.44475	-0.00264352	PeptideShaker (0.0)	0	100	100	Confident
883	P00491	MENGYTYEDYKNTAEWLLSHTKHRP		QVAIIC	1	25	ace-MENGYTYEDYKNTAEWLLSHTKHRP-COOH	Acetylation of protein N-term(1)		HeLa_recombinant_Neprosin_rep_1_HCD.mgf	HeLa_recombinant_Neprosin_rep_1_HCD.14097.14097.5	5	4974.22	625.896	5+	5+	3124.43	0	3.07713	0.00192596	PeptideShaker (0.0)	0	100	100	Confident
884	P33176	IRPGQHPAASPTHPSAIRGGGAFVQNSQPVAVRGGGGKQV	AQIAKP		924	40	NH2-IRPGQHPAASPTHPSAIRGGGAFVQNSQPVAVRGGGGKQV-COOH			HeLa_recombinant_Neprosin_rep_1_HCD.mgf	HeLa_recombinant_Neprosin_rep_1_HCD.4235.4235.5	5	1715.48	789.819	5+	5+	3943.08	1	-6.20042	-0.00489599	PeptideShaker (0.008849557522123894)	0	20.5308	94.2623	Confident
885	P51659	EAVKANWKKICDFENASKPQSIQESTGSIIEVLSKIDSEGGVSANHT	NHPMTP	SRATST	267	47	NH2-EAVKANWKKIC<cmm>DFENASKPQSIQESTGSIIEVLSKIDSEGGVSANHT-COOH		Carbamidomethylation of C(11)	HeLa_recombinant_Neprosin_rep_1_HCD.mgf	HeLa_recombinant_Neprosin_rep_1_HCD.16707.16707.6	6	5864.05	851.426	6+	6+	5101.53	1	-4.34791	-0.00370121	PeptideShaker (3.405345029558395E-6)	0	54.6784	100	Confident
886	P04406	GKVKVGVNGFGRIGRLVTRAA	M	FNSGKV	2	21	NH2-GKVKVGVNGFGRIGRLVTRAA-COOH			HeLa_recombinant_Neprosin_rep_1_HCD.mgf	HeLa_recombinant_Neprosin_rep_1_HCD.7141.7141.5	5	2698.8	432.065	5+	5+	2154.29	1	-1.40534	-0.000606916	PeptideShaker (0.0)	0	100	100	Confident
887	Q9Y3F4	AMRQTPLTCSGHTRP	M	VVDLAF	2	15	ace-AMRQTPLTC<cmm>SGHTRP-COOH	Acetylation of protein N-term(1)	Carbamidomethylation of C(9)	HeLa_recombinant_Neprosin_rep_1_HCD.mgf	HeLa_recombinant_Neprosin_rep_1_HCD.3131.3131.3	3	1326.73	585.617	3+	3+	1753.84	0	-3.11584	-0.0018247	PeptideShaker (0.0)	0	100	100	Confident
888	Q9Y490	TISSPVCQEQLVEAGRLVAKA	TKVVAP	VEGCVS	726	21	NH2-TISSPVC<cmm>QEQLVEAGRLVAKA-COOH		Carbamidomethylation of C(7)	HeLa_recombinant_Neprosin_rep_1_HCD.mgf	HeLa_recombinant_Neprosin_rep_1_HCD.12098.12098.3	3	4316.49	752.74	3+	3+	2255.19	0	1.02301	0.000770058	PeptideShaker (0.0)	0	100	100	Confident
889	P62249	PSKGPLQSVQVFGRKKTATAVAHCKRGNGLIKVNGRP	M	LEMIEP	2	37	NH2-PSKGPLQSVQVFGRKKTATAVAHC<cmm>KRGNGLIKVNGRP-COOH		Carbamidomethylation of C(24)	HeLa_recombinant_Neprosin_rep_1_HCD.mgf	HeLa_recombinant_Neprosin_rep_1_HCD.4972.4972.9	9	1964.26	440.697	9+	9+	3956.21	1	-2.87615	-0.00126719	PeptideShaker (0.0)	0	100	100	Confident
890	P06733	VPAFNVINGGSHAGNKLAMQEFMILPVGAANFREA	SEVILP	MRIGAE	147	35	NH2-VPAFNVINGGSHAGNKLAMQEFM<ox>ILPVGAANFREA-COOH	Oxidation of M(23)		HeLa_recombinant_Neprosin_rep_1_HCD.mgf	HeLa_recombinant_Neprosin_rep_1_HCD.16067.16067.4	4	5635.63	922.469	4+	4+	3685.85	0	-0.248715	-0.000229432	PeptideShaker (2.6871299909085438E-5)	0	45.7071	100	Confident
891	Q13636	AIRELKVCLLGDTGVGKSSIVCRFVQDHFDHNISP	M	TIGASF	2	35	ace-AIRELKVC<cmm>LLGDTGVGKSSIVC<cmm>RFVQDHFDHNISP-COOH	Acetylation of protein N-term(1)	Carbamidomethylation of C(8, 22)	HeLa_recombinant_Neprosin_rep_1_HCD.mgf	HeLa_recombinant_Neprosin_rep_1_HCD.17154.17154.6	6	6023.23	669.18	6+	6+	4009.03	0	1.51234	0.00101203	PeptideShaker (0.04895104895104895)	0	13.1024	93.5484	Confident
892	Q99459	PRIMIKGGVWRNTEDEILKAA	M	VMKYGK	2	21	NH2-PRIMIKGGVWRNTEDEILKAA-COOH			HeLa_recombinant_Neprosin_rep_1_HCD.mgf	HeLa_recombinant_Neprosin_rep_1_HCD.10948.10948.5	5	3944.52	480.267	5+	5+	2396.3	0	-0.128996	-6.19527e-05	PeptideShaker (1.9266585318861986E-4)	0	37.152	99.1736	Confident
893	Q13283	SQPRPESKPESQIPP	VVKVPA	QRPQRD	280	15	NH2-SQPRPESKPESQIPP-COOH			HeLa_recombinant_Neprosin_rep_1_HCD.mgf	HeLa_recombinant_Neprosin_rep_1_HCD.1139.1139.2	2	623.94	838.929	2+	2+	1675.85	0	-6.00727	-0.0050397	PeptideShaker (0.0021693783896537338)	0	26.6366	98.1982	Doubtful
894	P49189	LIIFSDCDMNNAVKGA	LGGKSP	LMANFL	261	16	NH2-LIIFSDC<cmm>DMNNAVKGA-COOH		Carbamidomethylation of C(7)	HeLa_recombinant_Neprosin_rep_1_HCD.mgf	HeLa_recombinant_Neprosin_rep_1_HCD.11780.11780.2	2	4218.88	884.42	2+	2+	1766.83	0	-4.71435	-0.00416948	PeptideShaker (9.439178616419663E-5)	0	40.2507	99.0991	Doubtful
895	Q92945	LRIIGDPYKVQQA	TNVDKP	CEMVMD	283	13	NH2-LRIIGDPYKVQQA-COOH			HeLa_recombinant_Neprosin_rep_1_HCD.mgf	HeLa_recombinant_Neprosin_rep_1_HCD.6417.6417.3	3	2453.49	500.955	3+	3+	1499.85	0	-1.43043	-0.000716583	PeptideShaker (2.5105127722337286E-4)	0	36.0024	96.9072	Confident
896	P32119	AGWKPGSDTIKPNVDDSKEYFSKHN	HGEVCP		174	25	NH2-AGWKPGSDTIKPNVDDSKEYFSKHN-COOH			HeLa_recombinant_Neprosin_rep_1_HCD.mgf	HeLa_recombinant_Neprosin_rep_1_HCD.6179.6179.6	6	2368.29	470.898	6+	6+	2819.35	0	-2.43708	-0.00114762	PeptideShaker (0.0018317896315319237)	0	27.3712	100	Confident
897	P13073	IQGLASKWDYEKNEWKK	DMKVNP		153	17	NH2-IQGLASKWDYEKNEWKK-COOH			HeLa_recombinant_Neprosin_rep_1_HCD.mgf	HeLa_recombinant_Neprosin_rep_1_HCD.6094.6094.5	5	2342.12	425.423	5+	5+	2122.08	0	-2.72462	-0.00115912	PeptideShaker (0.0)	0	100	100	Confident
898	P68431	CEAYLVGLFEDTNLCAIHAKRVTIMP	MALQEA	KDIQLA	97	26	NH2-C<cmm>EAYLVGLFEDTNLC<cmm>AIHAKRVTIMP-COOH		Carbamidomethylation of C(1, 15)	HeLa_recombinant_Neprosin_rep_1_HCD.mgf	HeLa_recombinant_Neprosin_rep_1_HCD.17349.17349.4	4	6092.78	756.381	4+	4+	3020.49	1	-0.486856	-0.000368127	PeptideShaker (0.0)	0	100	100	Confident
899	P12270	LHASSLDDVSLASTP	TGVAIP	KRPSTS	628	15	NH2-LHASSLDDVSLASTP-COOH			HeLa_recombinant_Neprosin_rep_1_HCD.mgf	HeLa_recombinant_Neprosin_rep_1_HCD.8430.8430.2	2	3121.48	756.875	2+	2+	1511.75	0	-6.82294	-0.00516415	PeptideShaker (2.3357209592027406E-4)	0	36.3158	99.0991	Doubtful
900	Q9H8Y5	REAVRLHSPQTHWKTVREERKKP	VYEEDP	TEEEIR	354	23	NH2-REAVRLHSPQTHWKTVREERKKP-COOH			HeLa_recombinant_Neprosin_rep_1_HCD.mgf	HeLa_recombinant_Neprosin_rep_1_HCD.974.974.6	6	565.275	478.935	6+	6+	2867.57	0	-2.77815	-0.00133056	PeptideShaker (0.00369158859548567)	0	24.3279	100	Confident
901	Q14157	QQNQTQTHHTTQQTFLNP	TTLAQP	ALPPGY	883	18	pyro-QQNQTQTHHTTQQTFLNP-COOH	Pyrolidone from Q(1)		HeLa_recombinant_Neprosin_rep_1_HCD.mgf	HeLa_recombinant_Neprosin_rep_1_HCD.4677.4677.2	2	1866.09	1068	2+	2+	2133.98	0	-2.18654	-0.00233522	PeptideShaker (0.0)	0	100	100	Confident
902	P31943, P55795	YRATENDIYNFFSPLNP	HMRGLP; HMRGLP	VRVHIE; MRVHIE	298; 298	17	NH2-YRATENDIYNFFSPLNP-COOH			HeLa_recombinant_Neprosin_rep_1_HCD.mgf	HeLa_recombinant_Neprosin_rep_1_HCD.16334.16334.2	2	5728.35	1030.99	2+	2+	2059.96	0	4.1476	0.00427614	PeptideShaker (6.037918125830213E-4)	0	32.1911	99.0991	Doubtful
903	O60814, P06899, P57053	VRLLLPGELAKHAVSEGTKAVTKYTSAK	REIQTA; REIQTA; REIQTA		99; 99; 99	28	NH2-VRLLLPGELAKHAVSEGTKAVTKYTSAK-COOH			HeLa_recombinant_Neprosin_rep_1_HCD.mgf	HeLa_recombinant_Neprosin_rep_1_HCD.12545.12545.5	5	4464.81	594.549	5+	5+	2966.69	1	4.07254	0.0024205	PeptideShaker (0.0)	0	100	100	Confident
904	P62841	EMIGHYLGEFSITYKPVKHGRPGIGATHSSRFIPLK	QVEIKP		110	36	NH2-EMIGHYLGEFSITYKPVKHGRPGIGATHSSRFIPLK-COOH			HeLa_recombinant_Neprosin_rep_1_HCD.mgf	HeLa_recombinant_Neprosin_rep_1_HCD.10664.10664.6	6	3850	671.527	6+	6+	4023.13	0	-2.33176	-0.00156584	PeptideShaker (0.0019342359767891683)	0	27.1349	100	Confident
905	P10606	ASGGGVPTDEEQATGLEREIMLAAKKGLD	AAMRSM	PYNVLA	32	29	NH2-ASGGGVPTDEEQATGLEREIMLAAKKGLD-COOH			HeLa_recombinant_Neprosin_rep_1_HCD.mgf	HeLa_recombinant_Neprosin_rep_1_HCD.15080.15080.4	4	5298.62	736.871	4+	4+	2942.47	1	-5.03029	-0.00370543	PeptideShaker (0.0)	0	100	100	Confident
906	P25787	IPTAQLVQRVAS	LVYQEP	VMQEYT	105	12	NH2-IPTAQLVQRVAS-COOH			HeLa_recombinant_Neprosin_rep_1_HCD.mgf	HeLa_recombinant_Neprosin_rep_1_HCD.7293.7293.2	2	2748.93	641.875	2+	2+	1281.74	0	-3.35368	-0.00215265	PeptideShaker (0.002501684899285424)	0	26.0177	97.2973	Doubtful
907	Q13573	KEVMNADDPDLQRP	YTDLVP	DEEAIK	122	14	NH2-KEVMNADDPDLQRP-COOH			HeLa_recombinant_Neprosin_rep_1_HCD.mgf	HeLa_recombinant_Neprosin_rep_1_HCD.3252.3252.3	3	1371.85	543.261	3+	3+	1626.77	0	-2.91988	-0.00158626	PeptideShaker (0.0)	0	100	100	Confident
908	Q00610	KVAANAPKGILRTPDTIRRFQSVP	NYSEAA	AQPGQT	382	24	NH2-KVAANAPKGILRTPDTIRRFQSVP-COOH			HeLa_recombinant_Neprosin_rep_1_HCD.mgf	HeLa_recombinant_Neprosin_rep_1_HCD.7457.7457.5	5	2804.31	527.909	5+	5+	2634.51	0	-0.537162	-0.000283573	PeptideShaker (0.0019342359767891683)	0	27.1349	99.1736	Confident
909	P04406	LAKVIHDNFGIVEGLMTTVHAITATQKTVDGPSGKLWRDGRGALQNIIP	TNCLAP	ASTGAA	160	49	NH2-LAKVIHDNFGIVEGLMTTVHAITATQKTVDGPSGKLWRDGRGALQNIIP-COOH			HeLa_recombinant_Neprosin_rep_1_HCD.mgf	HeLa_recombinant_Neprosin_rep_1_HCD.20341.20341.5	5	7373.9	1048.77	5+	5+	5237.81	1	3.92983	0.0041207	PeptideShaker (0.0)	0	100	100	Confident
910	P80723	VEAPAANSDQTVTVKE	AEEPKP		212	16	NH2-VEAPAANSDQTVTVKE-COOH			HeLa_recombinant_Neprosin_rep_1_HCD.mgf	HeLa_recombinant_Neprosin_rep_1_HCD.3031.3031.3	3	1289.65	553.61	3+	3+	1657.82	0	-4.45634	-0.00246709	PeptideShaker (6.676895670834384E-5)	0	41.7543	100	Confident
911	Q6RW13	ADPFAVPEGRSQDARGY	DSAEAP		143	17	NH2-ADPFAVPEGRSQDARGY-COOH			HeLa_recombinant_Neprosin_rep_1_HCD.mgf	HeLa_recombinant_Neprosin_rep_1_HCD.6032.6032.3	3	2322.07	612.625	3+	3+	1834.86	0	-4.41752	-0.00270629	PeptideShaker (9.488530900605272E-6)	0	50.228	100	Confident
912	P14618	LEAVRMQHLIAREAEA	AKGDYP	AIYHLQ	372	16	NH2-LEAVRMQHLIAREAEA-COOH			HeLa_recombinant_Neprosin_rep_1_HCD.mgf	HeLa_recombinant_Neprosin_rep_1_HCD.6664.6664.2	2	2534.81	918.983	2+	2+	1835.97	0	-8.35553	-0.00767866	PeptideShaker (4.14680554152553E-7)	0	63.8229	100	Confident
913	P04075	LKRCQYVTEKVLAAVYKALSDHHIYLEGTLLKP	PDGDHD	NMVTPG	199	33	NH2-LKRC<cmm>QYVTEKVLAAVYKALSDHHIYLEGTLLKP-COOH		Carbamidomethylation of C(4)	HeLa_recombinant_Neprosin_rep_1_HCD.mgf	HeLa_recombinant_Neprosin_rep_1_HCD.19152.19152.6	6	6817.83	643.696	6+	6+	3856.11	0	6.639	0.00427347	PeptideShaker (0.002139473788958325)	0	26.6969	100	Confident
914	P04406	GKVKVGVNGFGRIGR	M	LVTRAA	2	15	NH2-GKVKVGVNGFGRIGR-COOH			HeLa_recombinant_Neprosin_rep_1_HCD.mgf	HeLa_recombinant_Neprosin_rep_1_HCD.2880.2880.2	2	1241.17	772.457	2+	2+	1542.91	0	-6.83432	-0.00527926	PeptideShaker (3.804374111667264E-4)	0	34.1972	99.0991	Doubtful
915	P31948	YEDGCKTVDLKPDWGKGYSRKAAA	GDYQKA	LEFLNR	58	24	NH2-YEDGC<cmm>KTVDLKPDWGKGYSRKAAA-COOH		Carbamidomethylation of C(5)	HeLa_recombinant_Neprosin_rep_1_HCD.mgf	HeLa_recombinant_Neprosin_rep_1_HCD.4620.4620.5	5	1845.49	543.868	5+	5+	2714.31	0	-2.53593	-0.00137921	PeptideShaker (1.0296019571703603E-5)	0	49.8733	100	Confident
916	Q9UQ35	ASANLVGPRSAHATAPVNIAGSRTAAA	RTPQAP	LAPASL	2334	27	NH2-ASANLVGPRSAHATAPVNIAGSRTAAA-COOH			HeLa_recombinant_Neprosin_rep_1_HCD.mgf	HeLa_recombinant_Neprosin_rep_1_HCD.5180.5180.3	3	2030.86	844.78	3+	3+	2530.34	1	-8.64195	-0.00729772	PeptideShaker (0.0)	0	100	100	Confident
917	P40939	EERTIEYLEEVAITFAKGLADKKISP	PGLKPP	KRDKGL	233	26	NH2-EERTIEYLEEVAITFAKGLADKKISP-COOH			HeLa_recombinant_Neprosin_rep_1_HCD.mgf	HeLa_recombinant_Neprosin_rep_1_HCD.21578.21578.5	5	8095.23	590.921	5+	5+	2949.57	0	-0.710431	-0.000419809	PeptideShaker (3.093952508860307E-6)	0	55.0949	100	Confident
918	P23246	HQPPPHPQPHQQQQPPPPPQDSSKP	PQQPPP	VVAQGP	85	25	NH2-HQPPPHPQPHQQQQPPPPPQDSSKP-COOH			HeLa_recombinant_Neprosin_rep_1_HCD.mgf	HeLa_recombinant_Neprosin_rep_1_HCD.883.883.5	5	535.766	563.078	5+	5+	2810.36	0	-3.79556	-0.0021372	PeptideShaker (0.00848815175135283)	0	20.7119	94.2623	Confident
919	Q9NY12	ERVVLLGEFLHP	QDQGPP	CEDDIV	68	12	NH2-ERVVLLGEFLHP-COOH			HeLa_recombinant_Neprosin_rep_1_HCD.mgf	HeLa_recombinant_Neprosin_rep_1_HCD.13483.13483.3	3	4775.63	470.27	3+	3+	1407.79	0	0.627841	0.000295255	PeptideShaker (3.586446817476756E-5)	0	44.4534	100	Confident
920	P26006	FNLDTRFLVVKEAGNPGSLFGYSVALHRQTERQQRYLLLAGAP	GCVVSA	RELAVP	33	43	NH2-FNLDTRFLVVKEAGNPGSLFGYSVALHRQTERQQRYLLLAGAP-COOH			HeLa_recombinant_Neprosin_rep_1_HCD.mgf	HeLa_recombinant_Neprosin_rep_1_HCD.17022.17022.6	6	5974.85	806.433	6+	6+	4831.57	1	-3.6489	-0.002942	PeptideShaker (0.0)	0	100	100	Confident
921	Q8WUA4	EQESLSRLEQP	QRRLPP	DLSSEM	72	11	NH2-EQESLSRLEQP-COOH			HeLa_recombinant_Neprosin_rep_1_HCD.mgf	HeLa_recombinant_Neprosin_rep_1_HCD.4487.4487.2	2	1796.97	658.322	2+	2+	1314.64	0	-9.16607	-0.00603428	PeptideShaker (0.005330642074143432)	0	22.7322	96.3964	Doubtful
922	O15173	RMKKRDFSLEQLRQYDGSRNP	PATSLP	RILLAV	97	21	NH2-RMKKRDFSLEQLRQYDGSRNP-COOH			HeLa_recombinant_Neprosin_rep_1_HCD.mgf	HeLa_recombinant_Neprosin_rep_1_HCD.4898.4898.5	5	1938.64	525.675	5+	5+	2623.34	0	-0.0203831	-1.07149e-05	PeptideShaker (1.1645989804528686E-4)	0	39.3382	100	Confident
923	P0DPH7, P0DPH8, P68363, Q6PEY2, Q71U36, Q9BQE3	SDKTIGGGDDSFNTFFSETGAGKHVP	PDGQMP; PDGQMP; PDGQMP; PDGQMP; PDGQMP; PDGQMP	RAVFVD; RAVFVD; RAVFVD; RAVFVD; RAVFVD; RAVFVD	38; 38; 38; 38; 38; 38	26	NH2-SDKTIGGGDDSFNTFFSETGAGKHVP-COOH			HeLa_recombinant_Neprosin_rep_1_HCD.mgf	HeLa_recombinant_Neprosin_rep_1_HCD.11339.11339.4	4	4072.48	668.561	4+	4+	2670.22	0	-1.59507	-0.0010664	PeptideShaker (8.517336553389683E-4)	0	30.697	91.7526	Doubtful
924	P68104, Q5VTE0	LRLPLQDVYKIGGIGTVPVGRVETGVLKP	RPTDKP; RPTDKP	GMVVTF; GMVVTF	246; 246	29	NH2-LRLPLQDVYKIGGIGTVPVGRVETGVLKP-COOH			HeLa_recombinant_Neprosin_rep_1_HCD.mgf	HeLa_recombinant_Neprosin_rep_1_HCD.15424.15424.4	4	5418.18	769.458	4+	4+	3073.8	0	0.0419962	3.23143e-05	PeptideShaker (2.805521265851195E-5)	0	45.5199	100	Confident
925	P20674	SHGSQETDEEFDARWVTYFNKP	QSVRCY	DIDAWE	42	22	NH2-SHGSQETDEEFDARWVTYFNKP-COOH			HeLa_recombinant_Neprosin_rep_1_HCD.mgf	HeLa_recombinant_Neprosin_rep_1_HCD.11870.11870.4	4	4248.27	661.551	4+	4+	2642.17	0	2.97811	0.00197017	PeptideShaker (3.4050522462704034E-4)	0	34.6788	95.8763	Confident
926	P62277	GRMHAPGKGLSQSALP	M	YRRSVP	2	16	NH2-GRMHAPGKGLSQSALP-COOH			HeLa_recombinant_Neprosin_rep_1_HCD.mgf	HeLa_recombinant_Neprosin_rep_1_HCD.2918.2918.2	2	1254.3	803.923	2+	2+	1605.84	0	-5.9395	-0.00477493	PeptideShaker (6.26703851095165E-4)	0	32.0294	99.0991	Doubtful
927	P49321	RKPTDGASSSNCVTDISHLVRKKRKP	VSMIAS	EEESPR	697	26	NH2-RKPTDGASSSNC<cmm>VTDISHLVRKKRKP-COOH		Carbamidomethylation of C(12)	HeLa_recombinant_Neprosin_rep_1_HCD.mgf	HeLa_recombinant_Neprosin_rep_1_HCD.2402.2402.6	6	1072.64	490.434	6+	6+	2936.57	0	-4.76415	-0.00233651	PeptideShaker (1.6769605154339802E-4)	0	37.7548	100	Confident
928	P11021	AEAYLGKKVTHAVVTVP	TKMKET	AYFNDA	157	17	NH2-AEAYLGKKVTHAVVTVP-COOH			HeLa_recombinant_Neprosin_rep_1_HCD.mgf	HeLa_recombinant_Neprosin_rep_1_HCD.5950.5950.2	2	2296.81	892.004	2+	2+	1782	0	-6.27706	-0.0055992	PeptideShaker (0.00950618984825523)	0	20.2199	97.2973	Doubtful
929	P60174	APSRKFFVGGNWKMNGRKQSLGELIGTLNAA	LGSSAM	KVPADT	39	31	NH2-APSRKFFVGGNWKMNGRKQSLGELIGTLNAA-COOH			HeLa_recombinant_Neprosin_rep_1_HCD.mgf	HeLa_recombinant_Neprosin_rep_1_HCD.12501.12501.6	6	4450.13	558.803	6+	6+	3346.77	0	1.39957	0.000782081	PeptideShaker (0.0020990437689497004)	0	26.7798	100	Confident
930	O00264	RILMAINGKVFDVTKGRKFYGP	DGVQDP	EGPYGV	88	22	NH2-RILMAINGKVFDVTKGRKFYGP-COOH			HeLa_recombinant_Neprosin_rep_1_HCD.mgf	HeLa_recombinant_Neprosin_rep_1_HCD.10621.10621.4	4	3836.52	628.361	4+	4+	2509.4	0	5.61879	0.0035306	PeptideShaker (0.0)	0	100	100	Confident
931	LAM001	TEGYGKASYVRDL	GSGHFP	QCVDTY	299	13	NH2-TEGYGKASYVRDL-COOH			HeLa_recombinant_Neprosin_rep_1_HCD.mgf	HeLa_recombinant_Neprosin_rep_1_HCD.4325.4325.3	3	1744.4	486.909	3+	3+	1457.72	0	-6.39966	-0.00311607	PeptideShaker (0.0)	0	100	100	Confident
932	Q8NC51	PGHLQEGFGCVVTNRFDQLFDDESD	M	PFEVLK	2	25	NH2-PGHLQEGFGC<cmm>VVTNRFDQLFDDESD-COOH		Carbamidomethylation of C(10)	HeLa_recombinant_Neprosin_rep_1_HCD.mgf	HeLa_recombinant_Neprosin_rep_1_HCD.15779.15779.3	3	5537.69	961.426	3+	3+	2881.26	0	-2.20892	-0.00212372	PeptideShaker (1.509844184080203E-5)	0	48.2107	100	Confident
933	Q99497	YDVVVLPGGNLGAQNLSESAAVKEILKEQENRKGLIAA	AKKEGP	ICAGPT	67	38	NH2-YDVVVLPGGNLGAQNLSESAAVKEILKEQENRKGLIAA-COOH			HeLa_recombinant_Neprosin_rep_1_HCD.mgf	HeLa_recombinant_Neprosin_rep_1_HCD.15853.15853.5	5	5559.92	799.634	5+	5+	3993.15	0	-4.9298	-0.00394205	PeptideShaker (0.0)	0	100	100	Confident
934	Q99536	LLRCLVLTGFGGYDKVKLQSRP	AAASPP	AAPPAP	47	22	NH2-LLRC<cmm>LVLTGFGGYDKVKLQSRP-COOH		Carbamidomethylation of C(4)	HeLa_recombinant_Neprosin_rep_1_HCD.mgf	HeLa_recombinant_Neprosin_rep_1_HCD.11546.11546.5	5	4138.09	504.887	5+	5+	2519.4	0	-3.00067	-0.001515	PeptideShaker (0.0)	0	100	100	Confident
935	P51665	PELAVQKVVVHP	M	LVLLSV	2	12	NH2-PELAVQKVVVHP-COOH			HeLa_recombinant_Neprosin_rep_1_HCD.mgf	HeLa_recombinant_Neprosin_rep_1_HCD.6317.6317.3	3	2416.28	439.262	3+	3+	1314.77	0	-1.31196	-0.000576295	PeptideShaker (5.757758159283102E-6)	0	52.3975	100	Confident
936	P18669, Q8N0Y7	IVYELDKNLKPIKP	LPTGIP; LPTGIP	MQFLGD; MQFLGD	216; 216	14	NH2-IVYELDKNLKPIKP-COOH			HeLa_recombinant_Neprosin_rep_1_HCD.mgf	HeLa_recombinant_Neprosin_rep_1_HCD.7483.7483.2	2	2811.73	835.498	2+	2+	1668.98	0	-0.526079	-0.000439538	PeptideShaker (8.286993072332761E-6)	0	50.816	100	Confident
937	Q00839	EEYTFIQNVPLEDRVRGPKGP	PYFPIP	EEKKDC	471	21	NH2-EEYTFIQNVPLEDRVRGPKGP-COOH			HeLa_recombinant_Neprosin_rep_1_HCD.mgf	HeLa_recombinant_Neprosin_rep_1_HCD.10442.10442.4	4	3776.39	611.816	4+	4+	2443.25	0	-5.23414	-0.00320235	PeptideShaker (0.0)	0	100	100	Confident
938	P14618	TQMLESMIKKPRP	KPVICA	TRAEGS	328	13	NH2-TQMLESMIKKPRP-COOH			HeLa_recombinant_Neprosin_rep_1_HCD.mgf	HeLa_recombinant_Neprosin_rep_1_HCD.4967.4967.3	3	1962.99	520.285	3+	3+	1557.84	0	-2.45476	-0.00127718	PeptideShaker (0.0)	0	100	100	Confident
939	Q14151, Q15424	EEGDLDLASESTAHAQSSKADSLLAVVKREPA	FDSAHP; FDSAHP	EQPGDG; EQPGDG	266; 267	32	NH2-EEGDLDLASESTAHAQSSKADSLLAVVKREPA-COOH			HeLa_recombinant_Neprosin_rep_1_HCD.mgf	HeLa_recombinant_Neprosin_rep_1_HCD.10769.10769.3	3	3887.1	1109.22	3+	3+	3323.65	1	-7.8747	-0.00873218	PeptideShaker (0.0)	0	100	100	Confident
940	Q96AE4	ERIAQITGPPDRCQHA	DDGTTP	AEIITD	320	16	NH2-ERIAQITGPPDRC<cmm>QHA-COOH		Carbamidomethylation of C(13)	HeLa_recombinant_Neprosin_rep_1_HCD.mgf	HeLa_recombinant_Neprosin_rep_1_HCD.2017.2017.3	3	931.452	616.975	3+	3+	1847.91	0	-1.10795	-0.000683581	PeptideShaker (4.322805706927752E-5)	0	43.6423	100	Confident
941	Q16851	GAVLENKIVSGNLRILDH	RIDIPP		491	18	NH2-GAVLENKIVSGNLRILDH-COOH			HeLa_recombinant_Neprosin_rep_1_HCD.mgf	HeLa_recombinant_Neprosin_rep_1_HCD.10325.10325.4	4	3737.17	487.779	4+	4+	1947.09	0	-2.12825	-0.00103812	PeptideShaker (6.4015350719038234E-6)	0	51.9372	100	Confident
942	P06744	KDPSAVAKHFVALSTNTTKVKEFGID	WFLQAA	PQNMFE	234	26	NH2-KDPSAVAKHFVALSTNTTKVKEFGID-COOH			HeLa_recombinant_Neprosin_rep_1_HCD.mgf	HeLa_recombinant_Neprosin_rep_1_HCD.10636.10636.5	5	3840.44	561.706	5+	5+	2802.49	1	-0.702787	-0.000394619	PeptideShaker (5.705710845985747E-5)	0	42.4369	100	Confident
943	P22626	MKSGNFGGSRNMGGPYGGGNYGPGGSGGSGGYGGRSRY	PSNYGP		316	38	NH2-M<ox>KSGNFGGSRNMGGPYGGGNYGPGGSGGSGGYGGRSRY-COOH	Oxidation of M(1)		HeLa_recombinant_Neprosin_rep_1_HCD.mgf	HeLa_recombinant_Neprosin_rep_1_HCD.4330.4330.4	4	1746.57	909.394	4+	4+	3632.57	1	-6.21066	-0.00564642	PeptideShaker (9.955626351120719E-5)	0	40.0193	98.9691	Confident
944	Q96M27	SGPPISGFSVGSTYDITRGHAGRAPQTP	LLPAPP	LMPSFS	126	28	NH2-SGPPISGFSVGSTYDITRGHAGRAPQTP-COOH			HeLa_recombinant_Neprosin_rep_1_HCD.mgf	HeLa_recombinant_Neprosin_rep_1_HCD.9734.9734.3	3	3544.44	938.471	3+	3+	2812.39	0	0.169296	0.000158879	PeptideShaker (1.71424163378656E-5)	0	47.6593	100	Confident
945	P08238, Q58FF7	LEGDEDASRMEEVD	PDEIPP; PDEIPP		711; 584	14	NH2-LEGDEDASRMEEVD-COOH			HeLa_recombinant_Neprosin_rep_1_HCD.mgf	HeLa_recombinant_Neprosin_rep_1_HCD.3858.3858.2	2	1584.39	797.828	2+	2+	1593.65	0	-3.05256	-0.00243542	PeptideShaker (5.19467161753503E-7)	0	62.8444	100	Confident
946	Q14697	WEETFKTHSDSKPYGP	KDEPGA	MSVGLD	226	16	NH2-WEETFKTHSDSKPYGP-COOH			HeLa_recombinant_Neprosin_rep_1_HCD.mgf	HeLa_recombinant_Neprosin_rep_1_HCD.4166.4166.3	3	1692.76	636.961	3+	3+	1907.87	0	-3.80807	-0.0024256	PeptideShaker (4.135392758927279E-5)	0	43.8348	100	Confident
947	Q15843	QQQRLIYSGKQMNDEKTAADYKILGGSVLHLVLALRGG	KEGIPP	GGLRQ	39	38	NH2-QQQRLIYSGKQMNDEKTAADYKILGGSVLHLVLALRGG-COOH			HeLa_recombinant_Neprosin_rep_1_HCD.mgf	HeLa_recombinant_Neprosin_rep_1_HCD.17050.17050.5	5	5984.94	835.26	5+	5+	4170.24	1	5.4668	0.00456508	PeptideShaker (0.0)	0	100	100	Confident
948	P13667	EYEKIANILKDKD	CKQFAP	PPIPVA	100	13	NH2-EYEKIANILKDKD-COOH			HeLa_recombinant_Neprosin_rep_1_HCD.mgf	HeLa_recombinant_Neprosin_rep_1_HCD.5945.5945.3	3	2295	526.948	3+	3+	1577.83	0	-4.201	-0.00221372	PeptideShaker (1.993692216423298E-4)	0	37.0034	98.9691	Confident
949	P10809	KLVQDVANNTNEEAGDGTTTATVLARSIAKEGFEKISKGANP	YKNIGA	VEIRRG	96	42	NH2-KLVQDVANNTNEEAGDGTTTATVLARSIAKEGFEKISKGANP-COOH			HeLa_recombinant_Neprosin_rep_1_HCD.mgf	HeLa_recombinant_Neprosin_rep_1_HCD.14558.14558.6	6	5129.25	725.211	6+	6+	4344.22	1	-0.258426	-0.00018737	PeptideShaker (0.06725146198830409)	0	11.723	93.5484	Confident
950	P50454	FIFLVRDTQSGSLLFIGRLVRPKGDKMRDEL	FYADHP		388	31	NH2-FIFLVRDTQSGSLLFIGRLVRPKGDKMRDEL-COOH			HeLa_recombinant_Neprosin_rep_1_HCD.mgf	HeLa_recombinant_Neprosin_rep_1_HCD.15914.15914.7	7	5579.52	516.148	7+	7+	3605.99	0	-0.349656	-0.000180474	PeptideShaker (0.0)	0	100	100	Confident
951	O95336	ARLLTVPFEKHSTL	FLDEAA		245	14	NH2-ARLLTVPFEKHSTL-COOH			HeLa_recombinant_Neprosin_rep_1_HCD.mgf	HeLa_recombinant_Neprosin_rep_1_HCD.7647.7647.4	4	2862.14	403.735	4+	4+	1610.91	0	-2.90381	-0.00117237	PeptideShaker (2.409077912749538E-6)	0	56.1815	100	Confident
952	O75663	ERIDPNPADSQKSTQVE	EKLIFP		256	17	NH2-ERIDPNPADSQKSTQVE-COOH			HeLa_recombinant_Neprosin_rep_1_HCD.mgf	HeLa_recombinant_Neprosin_rep_1_HCD.2243.2243.2	2	1015.55	957.458	2+	2+	1912.91	0	-6.28737	-0.00601992	PeptideShaker (4.2078687144961075E-4)	0	33.7594	99.0991	Doubtful
953	P07900	LEGDDDTSRMEEVD	TEEMPP		719	14	NH2-LEGDDDTSRMEEVD-COOH			HeLa_recombinant_Neprosin_rep_1_HCD.mgf	HeLa_recombinant_Neprosin_rep_1_HCD.3347.3347.2	2	1405.81	805.823	2+	2+	1609.64	0	-5.77478	-0.00465348	PeptideShaker (0.0)	0	100	100	Confident
954	P13284	LEDQTQLLTLVCQLYQGKKPDVCPSS	TVNGKP	TSSLRS	215	26	NH2-LEDQTQLLTLVC<cmm>QLYQGKKPDVC<cmm>PSS-COOH		Carbamidomethylation of C(12, 23)	HeLa_recombinant_Neprosin_rep_1_HCD.mgf	HeLa_recombinant_Neprosin_rep_1_HCD.17583.17583.3	3	6184.75	1007.5	3+	3+	3019.5	0	-3.34762	-0.00337275	PeptideShaker (0.0)	0	100	100	Confident
955	P10515	IVFNAHIKGVETIANDVVSLATKAREGKLQP	AGLITP	HEFQGG	525	31	NH2-IVFNAHIKGVETIANDVVSLATKAREGKLQP-COOH			HeLa_recombinant_Neprosin_rep_1_HCD.mgf	HeLa_recombinant_Neprosin_rep_1_HCD.18582.18582.5	5	6576.27	664.579	5+	5+	3317.85	0	3.31936	0.00220597	PeptideShaker (0.0)	0	100	100	Confident
956	Q15084	TIVEREPWDGRDGELP	GGGAFP	VEDDID	405	16	NH2-TIVEREPWDGRDGELP-COOH			HeLa_recombinant_Neprosin_rep_1_HCD.mgf	HeLa_recombinant_Neprosin_rep_1_HCD.8561.8561.3	3	3160.31	623.643	3+	3+	1867.91	0	-0.384086	-0.000239533	PeptideShaker (4.5595590507499625E-4)	0	33.4108	95.8763	Confident
957	P43243	LENGIKNEENTEPG	QENEAA	AESSEN	731	14	NH2-LENGIKNEENTEPG-COOH			HeLa_recombinant_Neprosin_rep_1_HCD.mgf	HeLa_recombinant_Neprosin_rep_1_HCD.1391.1391.2	2	712.866	772.361	2+	2+	1542.72	0	-5.70274	-0.0044046	PeptideShaker (5.570409982174688E-4)	0	32.5411	99.0991	Doubtful
958	P22314	KKISFKSLVASLAEP	SQVKVP	DFVVTD	299	15	NH2-KKISFKSLVASLAEP-COOH			HeLa_recombinant_Neprosin_rep_1_HCD.mgf	HeLa_recombinant_Neprosin_rep_1_HCD.11380.11380.2	2	4085.81	809.484	2+	2+	1616.95	0	2.20238	0.00178279	PeptideShaker (0.0)	0	100	100	Confident
959	P14324	LPPAVFLGLARKIYKRRK	EQYAAP		402	18	NH2-LPPAVFLGLARKIYKRRK-COOH			HeLa_recombinant_Neprosin_rep_1_HCD.mgf	HeLa_recombinant_Neprosin_rep_1_HCD.9539.9539.5	5	3475.77	426.074	5+	5+	2125.34	0	-0.657847	-0.000280292	PeptideShaker (5.271973278510254E-4)	0	32.7803	99.1736	Confident
960	P04075	NMVTPGHACTQKFSHEEIAMATVTALRRTVPP	GTLLKP	AVTGIT	232	32	NH2-NM<ox>VTPGHAC<cmm>TQKFSHEEIAMATVTALRRTVPP-COOH	Oxidation of M(2)	Carbamidomethylation of C(9)	HeLa_recombinant_Neprosin_rep_1_HCD.mgf	HeLa_recombinant_Neprosin_rep_1_HCD.11130.11130.6	6	4001.16	595.303	6+	6+	3565.76	0	3.9945	0.00237793	PeptideShaker (0.0)	0	100	100	Confident
961	P53999	EGEMKPGRKGISLNPEQWSQLKEQISDIDDAVRKL	EYWMDP		93	35	NH2-EGEMKPGRKGISLNPEQWSQLKEQISDIDDAVRKL-COOH			HeLa_recombinant_Neprosin_rep_1_HCD.mgf	HeLa_recombinant_Neprosin_rep_1_HCD.16528.16528.6	6	5796.74	666.851	6+	6+	3994.06	1	0.487596	0.000325072	PeptideShaker (0.0)	0	100	100	Confident
962	P00558	VGVFEWEAFARGTKA	IVWNGP	LMDEVV	340	15	NH2-VGVFEWEAFARGTKA-COOH			HeLa_recombinant_Neprosin_rep_1_HCD.mgf	HeLa_recombinant_Neprosin_rep_1_HCD.12634.12634.3	3	4495.96	556.623	3+	3+	1666.85	0	-0.206642	-0.000115022	PeptideShaker (0.0)	0	100	100	Confident
963	P09972	IKYTPEEIAMATVTALRRTVPP	PGHACP	AVPGVT	242	22	NH2-IKYTPEEIAMATVTALRRTVPP-COOH			HeLa_recombinant_Neprosin_rep_1_HCD.mgf	HeLa_recombinant_Neprosin_rep_1_HCD.18197.18197.4	4	6426.15	615.094	4+	4+	2456.35	0	0.207552	0.000127664	PeptideShaker (1.7720591651656392E-4)	0	37.5152	97.9381	Confident
964	P23921	IQFTLNKEKLKDKEKVSKEEEEKERNTAA	RPAANP	MVCSLE	748	29	NH2-IQFTLNKEKLKDKEKVSKEEEEKERNTAA-COOH			HeLa_recombinant_Neprosin_rep_1_HCD.mgf	HeLa_recombinant_Neprosin_rep_1_HCD.3606.3606.5	5	1494.38	693.574	5+	5+	3461.84	1	-2.03381	-0.0014102	PeptideShaker (0.0)	0	100	100	Confident
965	P06576	IEEAVAKADKLAEEHSS	FYMVGP		513	17	NH2-IEEAVAKADKLAEEHSS-COOH			HeLa_recombinant_Neprosin_rep_1_HCD.mgf	HeLa_recombinant_Neprosin_rep_1_HCD.4040.4040.4	4	1649.95	457.482	4+	4+	1825.91	0	-4.70405	-0.00215202	PeptideShaker (0.0)	0	100	100	Confident
966	P41250	KTVNVVQFEPS	KPLKEP	KGAIGK	490	11	NH2-KTVNVVQFEPS-COOH			HeLa_recombinant_Neprosin_rep_1_HCD.mgf	HeLa_recombinant_Neprosin_rep_1_HCD.6027.6027.2	2	2320.28	624.334	2+	2+	1246.66	0	-1.47998	-0.000924004	PeptideShaker (0.007278248599225964)	0	21.3797	96.3964	Doubtful
967	Q9BTD8	HQALVGPPLPGPPGPP	MALRPP	MMLPPM	189	16	NH2-HQALVGPPLPGPPGPP-COOH			HeLa_recombinant_Neprosin_rep_1_HCD.mgf	HeLa_recombinant_Neprosin_rep_1_HCD.9976.9976.2	2	3623.81	765.921	2+	2+	1529.84	0	-5.43521	-0.00416297	PeptideShaker (0.0)	0	100	100	Confident
968	Q8WUM4	SIPTPAYQSSPAGGHAPTPPTPAPRTMPP	REPSAP	TKPQPP	721	29	NH2-SIPTPAYQSSPAGGHAPTPPTPAPRTMPP-COOH			HeLa_recombinant_Neprosin_rep_1_HCD.mgf	HeLa_recombinant_Neprosin_rep_1_HCD.8374.8374.3	3	3103.67	961.477	3+	3+	2880.42	1	-5.41464	-0.00520427	PeptideShaker (2.8612958236526158E-5)	0	45.4344	100	Confident
969	P00558	RFHVEEEGKGKDASGNKVKAEPA	ILLENL	KIEAFR	123	23	NH2-RFHVEEEGKGKDASGNKVKAEPA-COOH			HeLa_recombinant_Neprosin_rep_1_HCD.mgf	HeLa_recombinant_Neprosin_rep_1_HCD.579.579.4	4	405.421	621.57	4+	4+	2482.26	0	-2.51698	-0.00156448	PeptideShaker (0.0)	0	100	100	Confident
970	Q9NZT2	ESPSETPGPSPAGPTRDEPA	AGDEPA, AGDEPA	ESPSET, KAGEAA	576, 636	20	NH2-ESPSETPGPSPAGPTRDEPA-COOH			HeLa_recombinant_Neprosin_rep_1_HCD.mgf	HeLa_recombinant_Neprosin_rep_1_HCD.2617.2617.2	2	1151.06	990.441	2+	2+	1977.89	1	-14.1503	-0.0140081	PeptideShaker (5.95585857955609E-5)	0	42.2506	100	Confident
971	P27797	KKIKDPDASKPEDWDERAKIDD	WDFLPP	PTDSKP	206	22	NH2-KKIKDPDASKPEDWDERAKIDD-COOH			HeLa_recombinant_Neprosin_rep_1_HCD.mgf	HeLa_recombinant_Neprosin_rep_1_HCD.2512.2512.3	3	1114.07	867.433	3+	3+	2598.29	1	-6.73197	-0.00583733	PeptideShaker (0.0)	0	100	100	Confident
972	P26599	IRITLSKHQNVQLP	KLHGKP	REGQED	404	14	NH2-IRITLSKHQNVQLP-COOH			HeLa_recombinant_Neprosin_rep_1_HCD.mgf	HeLa_recombinant_Neprosin_rep_1_HCD.7324.7324.4	4	2761.53	412.498	4+	4+	1645.96	0	-0.775068	-0.000319714	PeptideShaker (2.2380376885546753E-4)	0	36.5013	97.9381	Confident
973	Q04323	LQELGLVPSAVLIVAKKCPS	ADMERP		278	20	NH2-LQELGLVPSAVLIVAKKC<cmm>PS-COOH		Carbamidomethylation of C(18)	HeLa_recombinant_Neprosin_rep_1_HCD.mgf	HeLa_recombinant_Neprosin_rep_1_HCD.14390.14390.3	3	5075.49	708.082	3+	3+	2121.22	0	0.612088	0.000433408	PeptideShaker (0.0)	0	100	100	Confident
974	A0A0B4J2D5, P0DPI2	FMCETALHYIHDGIGAMVRKVLELTGK	VVTTPA; VVTTPA		242; 242	27	NH2-FMC<cmm>ETALHYIHDGIGAMVRKVLELTGK-COOH		Carbamidomethylation of C(3)	HeLa_recombinant_Neprosin_rep_1_HCD.mgf	HeLa_recombinant_Neprosin_rep_1_HCD.21854.21854.6	6	8292.78	515.937	6+	6+	3088.57	1	2.55904	0.00131987	PeptideShaker (0.007688445364965795)	0	21.1416	100	Confident
975	P06730	KIVIGYQSHADTATKSGSTTKNRFVV	RLGLPP		192	26	NH2-KIVIGYQSHADTATKSGSTTKNRFVV-COOH			HeLa_recombinant_Neprosin_rep_1_HCD.mgf	HeLa_recombinant_Neprosin_rep_1_HCD.4815.4815.4	4	1911.31	702.878	4+	4+	2807.49	0	-3.25704	-0.00228931	PeptideShaker (0.0)	0	100	100	Confident
976	P52272	IDRVGQTIERMGSGVERMGPAIERMGLSMERMVPA	ERMAAP	GMGAGL	501	35	NH2-IDRVGQTIERMGSGVERMGPAIERMGLSMERMVPA-COOH			HeLa_recombinant_Neprosin_rep_1_HCD.mgf	HeLa_recombinant_Neprosin_rep_1_HCD.18730.18730.5	5	6636.03	772.991	5+	5+	3858.91	1	0.0912979	7.05541e-05	PeptideShaker (0.001877010060316116)	0	27.2653	99.1736	Confident
977	Q9NQC3	ARPPPPPPASVSPQAEP	EDDEPP	VWTPPA	141	17	NH2-ARPPPPPPASVSPQAEP-COOH			HeLa_recombinant_Neprosin_rep_1_HCD.mgf	HeLa_recombinant_Neprosin_rep_1_HCD.3927.3927.2	2	1605.94	847.942	2+	2+	1693.88	0	-5.11739	-0.00433927	PeptideShaker (0.0022641753549903503)	0	26.4509	97.2973	Doubtful
978	P46777	KMSLAQKKDRVAQKKASFLRAQERAAES	KRWNRP		270	28	NH2-KMSLAQKKDRVAQKKASFLRAQERAAES-COOH			HeLa_recombinant_Neprosin_rep_1_HCD.mgf	HeLa_recombinant_Neprosin_rep_1_HCD.1681.1681.4	4	811.897	794.688	4+	4+	3174.74	0	-5.41199	-0.00430087	PeptideShaker (9.500512003640915E-4)	0	30.2225	94.8454	Doubtful
979	O00764	NQFEAELLSGRKIHSQEEA	ADIITP	LRVMDM	150	19	NH2-NQFEAELLSGRKIHSQEEA-COOH			HeLa_recombinant_Neprosin_rep_1_HCD.mgf	HeLa_recombinant_Neprosin_rep_1_HCD.6858.6858.2	2	2602.09	1094.05	2+	2+	2185.08	1	0.433336	0.000473873	PeptideShaker (0.0022304959791250643)	0	26.516	98.1982	Doubtful
980	O60341	RQATPGVPAQQSPSM	AMYTLP		838	15	NH2-RQATPGVPAQQSPSM-COOH			HeLa_recombinant_Neprosin_rep_1_HCD.mgf	HeLa_recombinant_Neprosin_rep_1_HCD.3140.3140.2	2	1329.32	777.884	2+	2+	1553.76	0	-5.15717	-0.0040117	PeptideShaker (3.9165659549706815E-4)	0	34.0709	99.0991	Doubtful
981	P53396	DQLIKRRGKLGLVGVNLTLDGVKSWLKP	NLVVKP	RLGQEA	60	28	NH2-DQLIKRRGKLGLVGVNLTLDGVKSWLKP-COOH			HeLa_recombinant_Neprosin_rep_1_HCD.mgf	HeLa_recombinant_Neprosin_rep_1_HCD.14369.14369.6	6	5068.29	518.315	6+	6+	3102.84	1	0.347269	0.000179937	PeptideShaker (0.0014792899408284023)	0	28.2995	100	Confident
982	P06733	ALVSKKLNVTEQEKIDKL	NKTIAP	MIEMDG	76	18	NH2-ALVSKKLNVTEQEKIDKL-COOH			HeLa_recombinant_Neprosin_rep_1_HCD.mgf	HeLa_recombinant_Neprosin_rep_1_HCD.5516.5516.4	4	2145.28	514.807	4+	4+	2055.19	0	3.00448	0.00154673	PeptideShaker (9.082312883712974E-4)	0	30.418	94.8454	Doubtful
983	P53396	TAAHTANFLLNASGSTSTPAPSRTASFSESRADEVAPAKKAKP	IPNQPP	AMPQDS	430	43	NH2-TAAHTANFLLNASGSTSTPAPSRTASFSESRADEVAPAKKAKP-COOH			HeLa_recombinant_Neprosin_rep_1_HCD.mgf	HeLa_recombinant_Neprosin_rep_1_HCD.7007.7007.5	5	2650.7	869.642	5+	5+	4342.19	1	-5.61116	-0.0048786	PeptideShaker (0.01327433628318584)	0	18.7699	92.562	Confident
984	Q16777	IRNDEELNKLLGKVTIAQGGVLPNIQAVLLPKKTESHKAKSK	RHLQLA		88	42	NH2-IRNDEELNKLLGKVTIAQGGVLPNIQAVLLPKKTESHKAKSK-COOH			HeLa_recombinant_Neprosin_rep_1_HCD.mgf	HeLa_recombinant_Neprosin_rep_1_HCD.14810.14810.8	8	5211.06	573.212	8+	8+	4577.64	0	0.338155	0.000193834	PeptideShaker (0.0)	0	100	100	Confident
985	P23527, P33778, P58876, P62807, Q16778, Q5QNW6, Q8N257, Q93079, Q96A08, Q99877, Q99879, Q99880	GELAKHAVSEGTKAVTKYTSSK	VRLLLP; VRLLLP; VRLLLP; VRLLLP; VRLLLP; VRLLLP; VRLLLP; VRLLLP; VRLLLP; VRLLLP; VRLLLP; VRLLLP		105; 105; 105; 105; 105; 105; 105; 105; 106; 105; 105; 105	22	NH2-GELAKHAVSEGTKAVTKYTSSK-COOH			HeLa_recombinant_Neprosin_rep_1_HCD.mgf	HeLa_recombinant_Neprosin_rep_1_HCD.4628.4628.4	4	1847.78	573.809	4+	4+	2291.21	0	-2.98678	-0.00171385	PeptideShaker (0.0)	0	100	100	Confident
986	A5A3E0, P60709, P62736, P63261, P63267, P68032, P68133, Q6S8J3	SSSSLEKSYELPDGQVITIGNERFRCP	EMATVA; EMATAA; EMATAA; EMATAA; EMATAA; EMATAA; EMATAA; EMATAA	EALFQP; EALFQP; ETLFQP; EALFQP; ETLFQP; ETLFQP; ETLFQP; EALFQP	932; 232; 234; 232; 233; 234; 234; 932	27	NH2-SSSSLEKSYELPDGQVITIGNERFRC<cmm>P-COOH		Carbamidomethylation of C(26)	HeLa_recombinant_Neprosin_rep_1_HCD.mgf	HeLa_recombinant_Neprosin_rep_1_HCD.12318.12318.3	3	4389.3	1024.17	3+	3+	3068.49	1	-3.9894	-0.00408449	PeptideShaker (0.0)	0	100	100	Confident
987	Q16891	VQPEESLKTDHPEIGEGKPTPALSEEASSSSIRERPP	SVPAPA	EEVAAR	163	37	NH2-VQPEESLKTDHPEIGEGKPTPALSEEASSSSIRERPP-COOH			HeLa_recombinant_Neprosin_rep_1_HCD.mgf	HeLa_recombinant_Neprosin_rep_1_HCD.7169.7169.5	5	2708.34	797.998	5+	5+	3983.97	1	-4.81548	-0.00384179	PeptideShaker (0.0)	0	100	100	Confident
988	Q96K17	RQVLDSKAPKPEDIDEEDDDVPDLVENFDEASKNEAN	LAEQFP		122	37	NH2-RQVLDSKAPKPEDIDEEDDDVPDLVENFDEASKNEAN-COOH			HeLa_recombinant_Neprosin_rep_1_HCD.mgf	HeLa_recombinant_Neprosin_rep_1_HCD.12199.12199.5	5	4349.12	838.188	5+	5+	4184.91	1	-2.91749	-0.00244482	PeptideShaker (0.0014749262536873156)	0	28.3123	99.1803	Confident
989	P29401	AELLKMFGIDRDAIAQAVRGLITKA	PRSGKP		599	25	NH2-AELLKMFGIDRDAIAQAVRGLITKA-COOH			HeLa_recombinant_Neprosin_rep_1_HCD.mgf	HeLa_recombinant_Neprosin_rep_1_HCD.20697.20697.3	3	7556.75	900.853	3+	3+	2699.52	0	7.86135	0.00708186	PeptideShaker (0.0)	0	100	100	Confident
990	Q7Z6Z7	AVAEVQGRSDGSGESAQPP	PGDAPP	EDSSPP	2896	19	NH2-AVAEVQGRSDGSGESAQPP-COOH			HeLa_recombinant_Neprosin_rep_1_HCD.mgf	HeLa_recombinant_Neprosin_rep_1_HCD.1859.1859.2	2	875.071	921.426	2+	2+	1840.86	0	-9.17205	-0.00845145	PeptideShaker (0.004523491312840546)	0	23.4453	97.2973	Doubtful
991	Q08257	VETYIRSGTYSRKP	ACGVNP	LLPYTP	50	14	NH2-VETYIRSGTYSRKP-COOH			HeLa_recombinant_Neprosin_rep_1_HCD.mgf	HeLa_recombinant_Neprosin_rep_1_HCD.1754.1754.3	3	839.468	552.96	3+	3+	1655.86	0	-2.3914	-0.00132235	PeptideShaker (8.736729667350918E-6)	0	50.5865	100	Confident
992	P43686	YKTVIKKDEQEHEFYK	KDFEKA		403	16	NH2-YKTVIKKDEQEHEFYK-COOH			HeLa_recombinant_Neprosin_rep_1_HCD.mgf	HeLa_recombinant_Neprosin_rep_1_HCD.1469.1469.5	5	740.165	417.818	5+	5+	2084.06	0	-2.70238	-0.00112911	PeptideShaker (0.0)	0	100	100	Confident
993	Q96K62	APAPPPAFYPTLQPEAAPSTQ	SAPSGP	LGEVPA	353	21	NH2-APAPPPAFYPTLQPEAAPSTQ-COOH			HeLa_recombinant_Neprosin_rep_1_HCD.mgf	HeLa_recombinant_Neprosin_rep_1_HCD.925.925.3	3	549.646	717.683	3+	3+	2150.07	0	-18.8414	-0.0135224	PeptideShaker (6.399835432803156E-4)	0	31.9383	91.7526	Doubtful
994	Q14498	AMANNLQKGSAGP	EKNRAA	MRLYVG	237	13	NH2-AMANNLQKGSAGP-COOH			HeLa_recombinant_Neprosin_rep_1_HCD.mgf	HeLa_recombinant_Neprosin_rep_1_HCD.1332.1332.2	2	691.956	629.812	2+	2+	1257.61	0	-3.54528	-0.00223287	PeptideShaker (4.723688057545187E-5)	0	43.2572	100	Confident
995	Q9Y6I3	AADPWGGPAPTPASGDPWRPAAP	GPPVPP	AGPSVD	304	23	NH2-AADPWGGPAPTPASGDPWRPAAP-COOH			HeLa_recombinant_Neprosin_rep_1_HCD.mgf	HeLa_recombinant_Neprosin_rep_1_HCD.11926.11926.2	2	4265.78	1122.04	2+	2+	2241.06	1	-1.67637	-0.00188011	PeptideShaker (0.0)	0	100	100	Confident
996	O15067	MLQPLALPPGLSVHQALERVLRLP	LQRKPP	AVASKR	649	24	NH2-MLQPLALPPGLSVHQALERVLRLP-COOH			HeLa_recombinant_Neprosin_rep_1_HCD.mgf	HeLa_recombinant_Neprosin_rep_1_HCD.19651.19651.3	3	7042.29	883.521	3+	3+	2647.54	0	2.22932	0.00196965	PeptideShaker (2.514221062886954E-4)	0	35.996	96.9072	Confident
997	P40939	ISEIAAVSKRP	NTSALP	EKVIGM	481	11	NH2-ISEIAAVSKRP-COOH			HeLa_recombinant_Neprosin_rep_1_HCD.mgf	HeLa_recombinant_Neprosin_rep_1_HCD.2357.2357.2	2	1054.42	585.844	2+	2+	1169.68	0	-3.30705	-0.00193742	PeptideShaker (3.99615752588202E-4)	0	33.9836	99.0991	Doubtful
998	P04908, P0C0S8, P20671, Q6FI13, Q7L7L0, Q93077	VLPNIQAVLLPKKTESHHKAKGK	TIAQGG; TIAQGG; TIAQGG; TIAQGG; TIAQGG; TIAQGG		108; 108; 108; 108; 108; 108	23	NH2-VLPNIQAVLLPKKTESHHKAKGK-COOH			HeLa_recombinant_Neprosin_rep_1_HCD.mgf	HeLa_recombinant_Neprosin_rep_1_HCD.5329.5329.5	5	2080.71	508.106	5+	5+	2535.5	0	-3.89363	-0.00197838	PeptideShaker (0.0)	0	100	100	Confident
999	P0C7P4, P47985	VLSATSRGVAGA	SGPFAP; SGPFAP	LRPLVQ; LRPLVQ	23; 14	12	NH2-VLSATSRGVAGA-COOH			HeLa_recombinant_Neprosin_rep_1_HCD.mgf	HeLa_recombinant_Neprosin_rep_1_HCD.1843.1843.2	2	870.491	544.804	2+	2+	1087.6	0	-4.33739	-0.00236304	PeptideShaker (0.0022845092921125153)	0	26.4121	97.2973	Doubtful
1000	P38646	YLTMDSSGPKHLNMKLTRAQFEGIVTDLIRRTIAP	TDINLP	CQKAMQ	331	35	NH2-YLTMDSSGPKHLNMKLTRAQFEGIVTDLIRRTIAP-COOH			HeLa_recombinant_Neprosin_rep_1_HCD.mgf	HeLa_recombinant_Neprosin_rep_1_HCD.18475.18475.4	4	6533.27	994.285	4+	4+	3972.11	1	-0.386297	-0.000383992	PeptideShaker (0.0)	0	100	100	Confident
1001	P27816	TETDVSSAKNVVLP	KDVRWP	TETEVA	324	14	NH2-TETDVSSAKNVVLP-COOH			HeLa_recombinant_Neprosin_rep_1_HCD.mgf	HeLa_recombinant_Neprosin_rep_1_HCD.6655.6655.2	2	2532.36	730.38	2+	2+	1458.76	0	-7.6203	-0.00556576	PeptideShaker (0.0027249134948096887)	0	25.6465	97.2973	Doubtful
1002	P48643	LEVIPMALSENSGMNPIQTMTEVRARQVKEMNP	RAFADA	ALGIDC	455	33	NH2-LEVIPMALSENSGMNPIQTMTEVRARQVKEMNP-COOH			HeLa_recombinant_Neprosin_rep_1_HCD.mgf	HeLa_recombinant_Neprosin_rep_1_HCD.16401.16401.4	4	5751.15	929.47	4+	4+	3712.84	1	1.75653	0.0016322	PeptideShaker (0.0)	0	100	100	Confident
1003	P48735	DEARVEEFKLKKMWKSPNGTIRNILGGTVFREP	CATITP	IICKNI	119	33	NH2-DEARVEEFKLKKMWKSPNGTIRNILGGTVFREP-COOH			HeLa_recombinant_Neprosin_rep_1_HCD.mgf	HeLa_recombinant_Neprosin_rep_1_HCD.13653.13653.6	6	4830.21	641.853	6+	6+	3845.04	0	8.4977	0.00545423	PeptideShaker (7.683226434205659E-6)	0	51.1446	100	Confident
1004	P04075	NMVTPGHACTQKFSHEEIAMATVTALRRTVPP	GTLLKP	AVTGIT	232	32	NH2-NM<ox>VTPGHAC<cmm>TQKFSHEEIAMATVTALRRTVPP-COOH	Oxidation of M(2)	Carbamidomethylation of C(9)	HeLa_recombinant_Neprosin_rep_1_HCD.mgf	HeLa_recombinant_Neprosin_rep_1_HCD.11625.11625.5	5	4163.47	714.162	5+	5+	3565.76	0	3.50366	0.00250217	PeptideShaker (2.270666127156395E-5)	0	46.4385	100	Confident
1005	Q16637	HLLSCWLPPFPSGPP	PPPPPP	IIPPPP	227	15	NH2-HLLSC<cmm>WLPPFPSGPP-COOH		Carbamidomethylation of C(5)	HeLa_recombinant_Neprosin_rep_1_HCD.mgf	HeLa_recombinant_Neprosin_rep_1_HCD.16995.16995.2	2	5964.71	853.436	2+	2+	1703.85	1	2.65835	0.00226739	PeptideShaker (2.2890366589220927E-5)	0	46.4035	100	Confident
1006	Q16186	ILANADVQERLLP	PEIMAP	YLPSGE	300	13	NH2-ILANADVQERLLP-COOH			HeLa_recombinant_Neprosin_rep_1_HCD.mgf	HeLa_recombinant_Neprosin_rep_1_HCD.10543.10543.2	2	3806.92	726.411	2+	2+	1450.81	0	-4.41977	-0.00321059	PeptideShaker (2.9690397668618618E-5)	0	45.2738	100	Confident
1007	P51397	AAAQVAHQKPHASMDKHPSPRTQHIQQPRK	DKDFPP		73	30	NH2-AAAQVAHQKPHASMDKHPSPRTQHIQQPRK-COOH			HeLa_recombinant_Neprosin_rep_1_HCD.mgf	HeLa_recombinant_Neprosin_rep_1_HCD.376.376.6	6	307.791	564.465	6+	6+	3379.75	1	-2.58881	-0.00146086	PeptideShaker (0.0)	0	100	100	Confident
1008	Q06830	KRTIAQDYGVLKA	PLVSDP	DEGISF	109	13	NH2-KRTIAQDYGVLKA-COOH			HeLa_recombinant_Neprosin_rep_1_HCD.mgf	HeLa_recombinant_Neprosin_rep_1_HCD.3432.3432.3	3	1432.28	488.282	3+	3+	1461.83	0	-3.26293	-0.00159324	PeptideShaker (2.681684097613301E-4)	0	35.7159	95.8763	Confident
1009	P15259, P18669	MQFLGDEETVRKA	LKPTKP; LKPIKP	MEAVAA; MEAVAA	230; 230	13	NH2-M<ox>QFLGDEETVRKA-COOH	Oxidation of M(1)		HeLa_recombinant_Neprosin_rep_1_HCD.mgf	HeLa_recombinant_Neprosin_rep_1_HCD.3537.3537.3	3	1467.17	513.921	3+	3+	1538.74	0	0.274919	0.000141287	PeptideShaker (0.0)	0	100	100	Confident
1010	Q9H444	LENANTNTEVLKNMGYAAKA	EFQREA	MKAAHD	96	20	NH2-LENANTNTEVLKNMGYAAKA-COOH			HeLa_recombinant_Neprosin_rep_1_HCD.mgf	HeLa_recombinant_Neprosin_rep_1_HCD.7454.7454.3	3	2802.88	718.361	3+	3+	2151.06	1	-2.808	-0.00201623	PeptideShaker (0.0)	0	100	100	Confident
1011	Q8NFJ5	QKEFSIPRAHAWPSPYKDYEVKKEGS	LQNQPP		332	26	NH2-QKEFSIPRAHAWPSPYKDYEVKKEGS-COOH			HeLa_recombinant_Neprosin_rep_1_HCD.mgf	HeLa_recombinant_Neprosin_rep_1_HCD.6988.6988.6	6	2645.04	513.93	6+	6+	3076.54	1	-3.21942	-0.00165402	PeptideShaker (0.0)	0	100	100	Confident
1012	Q15181	RWSNAKMEIATKDP	MVVEVP	LNPIKQ	52	14	NH2-RWSNAKMEIATKDP-COOH			HeLa_recombinant_Neprosin_rep_1_HCD.mgf	HeLa_recombinant_Neprosin_rep_1_HCD.2902.2902.2	2	1248.91	823.915	2+	2+	1645.82	0	-5.52252	-0.00455011	PeptideShaker (0.007114142463525904)	0	21.4788	96.3964	Doubtful
1013	P62826	AQYEHDLEVAQTTALP	MDPALA	DEDDDL	195	16	NH2-AQYEHDLEVAQTTALP-COOH			HeLa_recombinant_Neprosin_rep_1_HCD.mgf	HeLa_recombinant_Neprosin_rep_1_HCD.9741.9741.2	2	3546.48	893.436	2+	2+	1784.86	0	-0.458932	-0.000410027	PeptideShaker (1.202248204141745E-4)	0	39.2001	99.0991	Doubtful
1014	P14866	IMPGQSYGLEDGSCSYKDFSESRNNRFSTP	VSKQPA	EQAAKN	459	30	NH2-IMPGQSYGLEDGSC<cmm>SYKDFSESRNNRFSTP-COOH		Carbamidomethylation of C(14)	HeLa_recombinant_Neprosin_rep_1_HCD.mgf	HeLa_recombinant_Neprosin_rep_1_HCD.9773.9773.4	4	3556.87	858.133	4+	4+	3428.5	0	-0.828818	-0.000711236	PeptideShaker (0.0)	0	100	100	Confident
1015	P00367, P49448	KELEDFKLQHGSILGFPKAKP	PDGIDP; PDGIDP	YEGSIL; YEGSIL	346; 346	21	NH2-KELEDFKLQHGSILGFPKAKP-COOH			HeLa_recombinant_Neprosin_rep_1_HCD.mgf	HeLa_recombinant_Neprosin_rep_1_HCD.8828.8828.5	5	3250.61	477.269	5+	5+	2381.31	0	-1.49279	-0.000712465	PeptideShaker (7.911884463630276E-6)	0	51.0172	100	Confident
1016	Q09666	KMKMPKFSMPGFKAEGP	WHLKMP, WHLKMP, WHLKMP, WHLKMP, WHLKMP	EVDVNL, EVDVNL, EVDVNL, EVDVNL, EVDVNL	879, 1714, 2050, 2512, 2896	17	NH2-KMKMPKFSMPGFKAEGP-COOH			HeLa_recombinant_Neprosin_rep_1_HCD.mgf	HeLa_recombinant_Neprosin_rep_1_HCD.9107.9107.2	2	3342.24	955.986	2+	2+	1909.96	0	-2.68684	-0.00256858	PeptideShaker (0.003703733912911016)	0	24.3136	96.3964	Doubtful
1017	P27824	VNPSREIEDPEDRKPEDWDERP	NDMTPP	KIPDPE	270	22	NH2-VNPSREIEDPEDRKPEDWDERP-COOH			HeLa_recombinant_Neprosin_rep_1_HCD.mgf	HeLa_recombinant_Neprosin_rep_1_HCD.5605.5605.5	5	2174.63	542.655	5+	5+	2707.25	1	-4.08348	-0.00221511	PeptideShaker (0.0)	0	100	100	Confident
1018	Q01105	TEIKWKSGKDLTKRSSQTQNKASRKRQHEEP	DPSSKS	ESFFTW	169	31	NH2-TEIKWKSGKDLTKRSSQTQNKASRKRQHEEP-COOH			HeLa_recombinant_Neprosin_rep_1_HCD.mgf	HeLa_recombinant_Neprosin_rep_1_HCD.536.536.7	7	389.068	526.855	7+	7+	3680.95	0	-2.31975	-0.00122218	PeptideShaker (0.0019342359767891683)	0	27.1349	100	Confident
1019	P30086	LKCDEPILSNRSGDHRGKFKVASFRKKYELRAP	YEQDRP	VAGTCY	131	33	NH2-LKC<cmm>DEPILSNRSGDHRGKFKVASFRKKYELRAP-COOH		Carbamidomethylation of C(3)	HeLa_recombinant_Neprosin_rep_1_HCD.mgf	HeLa_recombinant_Neprosin_rep_1_HCD.5532.5532.7	7	2151.72	558.589	7+	7+	3902.08	1	-3.9622	-0.00221268	PeptideShaker (0.0)	0	100	100	Confident
1020	P00558	QKAGGFLMKKELNYFAKA	VGVNLP	LESPER	183	18	pyro-QKAGGFLMKKELNYFAKA-COOH	Pyrolidone from Q(1)		HeLa_recombinant_Neprosin_rep_1_HCD.mgf	HeLa_recombinant_Neprosin_rep_1_HCD.10468.10468.4	4	3783.51	507.524	4+	4+	2026.07	0	-2.41107	-0.00122368	PeptideShaker (0.0)	0	100	100	Confident
1021	P36542	ATLKDITRRLKSIKNIQKITKSMKMVAAAKYARAERELKPA	IQVRNM	RIYGLG	26	41	NH2-ATLKDITRRLKSIKNIQKITKSMKMVAAAKYARAERELKPA-COOH			HeLa_recombinant_Neprosin_rep_1_HCD.mgf	HeLa_recombinant_Neprosin_rep_1_HCD.11951.11951.9	9	4272.48	519.975	9+	9+	4669.71	1	-0.806148	-0.000419087	PeptideShaker (0.0019342359767891683)	0	27.1349	100	Confident
1022	P78527	LVDHTSPSSDSLLFAHKRSERLQRAP	GSSTDP	LKSVGP	2667	26	NH2-LVDHTSPSSDSLLFAHKRSERLQRAP-COOH			HeLa_recombinant_Neprosin_rep_1_HCD.mgf	HeLa_recombinant_Neprosin_rep_1_HCD.4384.4384.6	6	1763.3	492.263	6+	6+	2946.54	1	-3.24471	-0.00159671	PeptideShaker (2.5600182045738993E-5)	0	45.9176	100	Confident
1023	P06733	SEFFRSGKYDLDFKSPDDP	GMDVAA	SRYISP	249	19	NH2-SEFFRSGKYDLDFKSPDDP-COOH			HeLa_recombinant_Neprosin_rep_1_HCD.mgf	HeLa_recombinant_Neprosin_rep_1_HCD.9903.9903.3	3	3598.33	750.681	3+	3+	2249.03	0	-2.93043	-0.00219983	PeptideShaker (5.511585352410767E-5)	0	42.5872	100	Confident
1024	P31327	VMIRSAYALGGLGSGICP	DTIGYP	NRETLM	584	18	NH2-VMIRSAYALGGLGSGIC<cmm>P-COOH		Carbamidomethylation of C(17)	HeLa_recombinant_Neprosin_rep_1_HCD.mgf	HeLa_recombinant_Neprosin_rep_1_HCD.12872.12872.2	2	4574.9	911.469	2+	2+	1820.93	0	-2.68006	-0.0024428	PeptideShaker (5.090497737556561E-4)	0	32.9324	99.1071	Doubtful
1025	P18669	SCESLKDTIARALPFWNEEIVP	TEDQLP	QIKEGK	152	22	NH2-SC<cmm>ESLKDTIARALPFWNEEIVP-COOH		Carbamidomethylation of C(2)	HeLa_recombinant_Neprosin_rep_1_HCD.mgf	HeLa_recombinant_Neprosin_rep_1_HCD.19256.19256.3	3	6864	859.112	3+	3+	2574.28	0	14.1402	0.0121479	PeptideShaker (4.55684666210982E-5)	0	43.4134	100	Doubtful
1026	P40926	AKVAVLGASGGIGQPLSLLLKNSP	TSAQNN	LVSRLT	25	24	NH2-AKVAVLGASGGIGQPLSLLLKNSP-COOH			HeLa_recombinant_Neprosin_rep_1_HCD.mgf	HeLa_recombinant_Neprosin_rep_1_HCD.16263.16263.3	3	5704.6	764.451	3+	3+	2289.34	1	-5.57049	-0.00425653	PeptideShaker (0.0010112721233581073)	0	29.9513	94.8454	Doubtful
1027	Q9BUJ2	RNPPGASTYNKNSNIPGSSANTSTP	PSYSPA	TVSSYS	721	25	NH2-RNPPGASTYNKNSNIPGSSANTSTP-COOH			HeLa_recombinant_Neprosin_rep_1_HCD.mgf	HeLa_recombinant_Neprosin_rep_1_HCD.2740.2740.3	3	1195.65	844.735	3+	3+	2531.2	0	-6.60815	-0.00558217	PeptideShaker (0.0)	0	100	100	Confident
1028	P52209	GQFIHTNWTGHGGTVSSSSYNA	ELLAKP		462	22	NH2-GQFIHTNWTGHGGTVSSSSYNA-COOH			HeLa_recombinant_Neprosin_rep_1_HCD.mgf	HeLa_recombinant_Neprosin_rep_1_HCD.6769.6769.3	3	2574.17	770.013	3+	3+	2307.03	0	-6.2329	-0.00479944	PeptideShaker (4.402764936380047E-5)	0	43.5627	100	Confident
1029	P25786	DEPAEKADEPMEH	QPAQPA		251	13	NH2-DEPAEKADEPMEH-COOH			HeLa_recombinant_Neprosin_rep_1_HCD.mgf	HeLa_recombinant_Neprosin_rep_1_HCD.870.870.2	2	529.943	749.309	2+	2+	1496.61	0	-3.14733	-0.00235833	PeptideShaker (0.0)	0	100	100	Confident
1030	Q9Y3C8	DLIQKGVIQHKEKCNQ	LAVEIP		152	16	NH2-DLIQKGVIQHKEKC<cmm>NQ-COOH		Carbamidomethylation of C(14)	HeLa_recombinant_Neprosin_rep_1_HCD.mgf	HeLa_recombinant_Neprosin_rep_1_HCD.1193.1193.3	3	640.8	646.676	3+	3+	1937.02	0	-4.56169	-0.00294995	PeptideShaker (0.0)	0	100	100	Confident
1031	P06733	EVYHNLKNVIKEKYGKD	AMRIGA	ATNVGD	187	17	NH2-EVYHNLKNVIKEKYGKD-COOH			HeLa_recombinant_Neprosin_rep_1_HCD.mgf	HeLa_recombinant_Neprosin_rep_1_HCD.3788.3788.3	3	1560.21	693.373	3+	3+	2076.1	1	-3.09403	-0.00214429	PeptideShaker (0.0)	0	100	100	Confident
1032	Q09666	KFSMPGFKGEGP	PKVKMP, PKVKMP, PKMKMP, PKVKMP, PKVKMP, PKVKMP, PKVKMP, PKVKMP, PKVKMP, PKVKMP, PKVKMP, PKVKMP	EVDVKL, EVDMNL, EVDVNL, DGDVKL, DVDVNL, EVDVTL, DVDVNL, EVDVNL, DVDVNL, DVDVTL, DVDVNL, DVDVSL	1389, 1517, 2250, 2645, 3029, 3609, 3811, 4067, 4195, 4323, 4659, 4787	12	NH2-KFSMPGFKGEGP-COOH			HeLa_recombinant_Neprosin_rep_1_HCD.mgf	HeLa_recombinant_Neprosin_rep_1_HCD.6924.6924.3	3	2623.83	427.88	3+	3+	1280.62	0	-2.88303	-0.0012336	PeptideShaker (4.7393308257563085E-4)	0	33.2428	94.898	Doubtful
1033	P38117	PPQRTAGVKVETTEDLVAKLKEIGRI	VISVED		230	26	NH2-PPQRTAGVKVETTEDLVAKLKEIGRI-COOH			HeLa_recombinant_Neprosin_rep_1_HCD.mgf	HeLa_recombinant_Neprosin_rep_1_HCD.13216.13216.6	6	4684.74	475.609	6+	6+	2847.62	0	-2.92491	-0.00139112	PeptideShaker (0.0)	0	100	100	Confident
1034	P14174	DQLMAFGGSSEPCALCSLHSIGKIGGAQNRSYSKLLCGLLAERLRISP	AVHVVP	DRVYIN	45	48	NH2-DQLMAFGGSSEPC<cmm>ALC<cmm>SLHSIGKIGGAQNRSYSKLLC<cmm>GLLAERLRISP-COOH		Carbamidomethylation of C(13, 16, 37)	HeLa_recombinant_Neprosin_rep_1_HCD.mgf	HeLa_recombinant_Neprosin_rep_1_HCD.17943.17943.6	6	6321.84	870.61	6+	6+	5217.63	0	-2.2917	-0.00199519	PeptideShaker (0.0)	0	100	100	Confident
1035	P68104, Q5VTE0	LRLPLQDVYKIGGIGTVPVGRVETGVLKPGMVVTFAP	RPTDKP; RPTDKP	VNVTTE; VNVTTE	246; 246	37	NH2-LRLPLQDVYKIGGIGTVPVGRVETGVLKPGMVVTFAP-COOH			HeLa_recombinant_Neprosin_rep_1_HCD.mgf	HeLa_recombinant_Neprosin_rep_1_HCD.18291.18291.5	5	6459.1	776.253	5+	5+	3876.21	0	5.10351	0.0039616	PeptideShaker (1.9841707268678763E-4)	0	37.0242	99.1736	Confident
1036	P04406	ITIFQERDP	VINGNP	SKIKWG	74	9	NH2-ITIFQERDP-COOH			HeLa_recombinant_Neprosin_rep_1_HCD.mgf	HeLa_recombinant_Neprosin_rep_1_HCD.6502.6502.2	2	2481.83	559.794	2+	2+	1117.58	0	-3.50494	-0.00196205	PeptideShaker (0.0028840369309944547)	0	25.4	97.2973	Doubtful
1037	P26640	GEDPDGRYWVSGRNEAEAREKAA	DPAVPP	KEFGVS	746	23	NH2-GEDPDGRYWVSGRNEAEAREKAA-COOH			HeLa_recombinant_Neprosin_rep_1_HCD.mgf	HeLa_recombinant_Neprosin_rep_1_HCD.4092.4092.4	4	1669.33	641.551	4+	4+	2562.18	0	-3.79737	-0.00243622	PeptideShaker (0.0)	0	100	100	Confident
1038	A6NNZ2, P04350, P68371, Q3ZCM7, Q9H4B7	RAVLVDLEPG	GGRYVP; GGNYVP; GGKYVP; GGRYVP; GRKYVP	TMDSVH; TMDSVR; TMDSVR; TMDSVR; TMDSIR	62; 62; 62; 62; 62	10	NH2-RAVLVDLEPG-COOH			HeLa_recombinant_Neprosin_rep_1_HCD.mgf	HeLa_recombinant_Neprosin_rep_1_HCD.7292.7292.2	2	2748.71	534.805	2+	2+	1067.6	0	-2.05552	-0.0010993	PeptideShaker (0.002211287178904495)	0	26.5535	98.1982	Doubtful
1039	Q01082	AQSAATLPARTQETPSA	AKTALP	QMEGFL	2182	17	NH2-AQSAATLPARTQETPSA-COOH			HeLa_recombinant_Neprosin_rep_1_HCD.mgf	HeLa_recombinant_Neprosin_rep_1_HCD.2868.2868.2	2	1237.05	850.43	2+	2+	1698.85	0	-4.77528	-0.00406106	PeptideShaker (5.639050163402966E-7)	0	62.4879	100	Confident
1040	P84098	NETNEIANANSRQQIRKLIKDGLIIRKP	KVWLDP	VTVHSR	27	28	NH2-NETNEIANANSRQQIRKLIKDGLIIRKP-COOH			HeLa_recombinant_Neprosin_rep_1_HCD.mgf	HeLa_recombinant_Neprosin_rep_1_HCD.9992.9992.7	7	3629.45	462.839	7+	7+	3231.82	1	-0.0986148	-4.56286e-05	PeptideShaker (0.02127659574468085)	0	16.721	93.75	Confident
1041	P60709, P63261	EAQSKRGILTLKYPIEHGIVTNWDDMEKIWHHTFYNELRVAP	DSYVGD; DSYVGD	EEHPVL; EEHPVL	57; 57	42	NH2-EAQSKRGILTLKYPIEHGIVTNWDDM<ox>EKIWHHTFYNELRVAP-COOH	Oxidation of M(26)		HeLa_recombinant_Neprosin_rep_1_HCD.mgf	HeLa_recombinant_Neprosin_rep_1_HCD.18220.18220.6	6	6433.58	842.935	6+	6+	5050.56	1	1.82253	0.00153597	PeptideShaker (0.0019342359767891683)	0	27.1349	100	Confident
1042	Q9BQC6	HRFIADQLDHLNVTKKWS	TSKFPP		85	18	NH2-HRFIADQLDHLNVTKKWS-COOH			HeLa_recombinant_Neprosin_rep_1_HCD.mgf	HeLa_recombinant_Neprosin_rep_1_HCD.8358.8358.5	5	3097.86	442.639	5+	5+	2207.16	1	-1.55883	-0.000689688	PeptideShaker (0.0025579984663454385)	0	25.921	97.541	Confident
1043	A6NHG4, P30046	PFLELDTNLPANRVPAGLEKRLCAAA	M; M	ASILGK; ASILGK	2; 2	26	NH2-PFLELDTNLPANRVPAGLEKRLC<cmm>AAA-COOH		Carbamidomethylation of C(23)	HeLa_recombinant_Neprosin_rep_1_HCD.mgf	HeLa_recombinant_Neprosin_rep_1_HCD.14185.14185.4	4	5005	709.886	4+	4+	2835.51	0	2.66745	0.00189358	PeptideShaker (0.0)	0	100	100	Confident
1044	Q14151, Q15424	VKEESSELEQPFAQDTSSVGPDRKLAEEEDLFDSAHP	TCKSEP; TCKSEP	EEGDLD; EEGDLD	229; 230	37	NH2-VKEESSELEQPFAQDTSSVGPDRKLAEEEDLFDSAHP-COOH			HeLa_recombinant_Neprosin_rep_1_HCD.mgf	HeLa_recombinant_Neprosin_rep_1_HCD.12293.12293.5	5	4382.65	824.387	5+	5+	4115.91	1	-2.77817	-0.00228973	PeptideShaker (7.999794291003945E-5)	0	40.9692	100	Confident
1045	P14174	QYIAVHVVPDQLMAFGGSSEP	ATGKPP	CALCSL	36	21	NH2-QYIAVHVVPDQLMAFGGSSEP-COOH			HeLa_recombinant_Neprosin_rep_1_HCD.mgf	HeLa_recombinant_Neprosin_rep_1_HCD.15336.15336.2	2	5385.91	1123.07	2+	2+	2244.09	0	13.8997	0.0156101	PeptideShaker (2.765486725663717E-4)	0	35.5823	99.0991	Doubtful
1046	Q9BWD1	REDQDKVAVLSQNRTENAQKAGHFDKEIVP	KKWQVS	VLVSTR	175	30	NH2-REDQDKVAVLSQNRTENAQKAGHFDKEIVP-COOH			HeLa_recombinant_Neprosin_rep_1_HCD.mgf	HeLa_recombinant_Neprosin_rep_1_HCD.5849.5849.6	6	2259	571.297	6+	6+	3421.73	0	0.98671	0.000563703	PeptideShaker (2.864964665435793E-4)	0	35.4288	100	Confident
1047	P31939	LRYGMNPHQTPA	GVSQMP	QLYTLQ	206	12	NH2-LRYGMNPHQTPA-COOH			HeLa_recombinant_Neprosin_rep_1_HCD.mgf	HeLa_recombinant_Neprosin_rep_1_HCD.2001.2001.3	3	926.152	462.229	3+	3+	1383.67	0	-4.93688	-0.00228198	PeptideShaker (1.03868046034318E-4)	0	39.8352	98.9691	Confident
1048	Q9BWD1	ARTIIGSFNGALAAVPVQDLGSTVIKEVLKRATVAP	VVIVSA	EDVSEV	14	36	NH2-ARTIIGSFNGALAAVPVQDLGSTVIKEVLKRATVAP-COOH			HeLa_recombinant_Neprosin_rep_1_HCD.mgf	HeLa_recombinant_Neprosin_rep_1_HCD.21252.21252.5	5	7888.02	733.622	5+	5+	3662.09	1	-5.1597	-0.00378425	PeptideShaker (0.0)	0	100	100	Confident
1049	Q6NYC8	EDAGTGGLRQQEEEA	PSPLPP	VELQPP	406	15	NH2-EDAGTGGLRQQEEEA-COOH			HeLa_recombinant_Neprosin_rep_1_HCD.mgf	HeLa_recombinant_Neprosin_rep_1_HCD.1503.1503.2	2	750.55	795.354	2+	2+	1588.7	0	-2.5328	-0.00201448	PeptideShaker (5.871310209617592E-4)	0	32.3126	99.0991	Doubtful
1050	P84103	LRSVWVARNPP	FGYYGP	GFAFVE	36	11	NH2-LRSVWVARNPP-COOH			HeLa_recombinant_Neprosin_rep_1_HCD.mgf	HeLa_recombinant_Neprosin_rep_1_HCD.4466.4466.3	3	1789.05	432.251	3+	3+	1293.73	0	1.17105	0.000506185	PeptideShaker (3.7495739120554483E-4)	0	34.2602	95.8763	Confident
1051	P40121	IFKQFFKDWK	QGHESP		339	10	NH2-IFKQFFKDWK-COOH			HeLa_recombinant_Neprosin_rep_1_HCD.mgf	HeLa_recombinant_Neprosin_rep_1_HCD.8520.8520.4	4	3148.67	347.444	4+	4+	1385.75	0	-2.81952	-0.000979629	PeptideShaker (5.1100907284773476E-5)	0	42.9157	100	Confident
1052	O60502	VESIEEVSKIIKRAP	VSKEIP	VIWDNI	261	15	NH2-VESIEEVSKIIKRAP-COOH			HeLa_recombinant_Neprosin_rep_1_HCD.mgf	HeLa_recombinant_Neprosin_rep_1_HCD.9319.9319.4	4	3410.43	425.25	4+	4+	1696.97	0	-0.34484	-0.000146643	PeptideShaker (0.0)	0	100	100	Confident
1053	Q15691	KAGPGVVRKNPGVGNGDDEAA	RTAAAP	ELMQQV	174	21	NH2-KAGPGVVRKNPGVGNGDDEAA-COOH			HeLa_recombinant_Neprosin_rep_1_HCD.mgf	HeLa_recombinant_Neprosin_rep_1_HCD.718.718.3	3	460.806	670.01	3+	3+	2007.01	0	-3.2074	-0.002149	PeptideShaker (9.384384384384384E-5)	0	40.2759	98.9796	Confident
1054	Q15427	IEAMNGQYLCNRP	DASDAA	ITVSYA	159	13	NH2-IEAMNGQYLC<cmm>NRP-COOH		Carbamidomethylation of C(10)	HeLa_recombinant_Neprosin_rep_1_HCD.mgf	HeLa_recombinant_Neprosin_rep_1_HCD.6201.6201.2	2	2376.98	783.357	2+	2+	1564.71	0	-8.89021	-0.00696427	PeptideShaker (7.08295139501679E-7)	0	61.4979	100	Confident
1055	P14618	AEKVFLAQKMMIGRCNRAGKP	LGIEIP	VICATQ	303	21	NH2-AEKVFLAQKMM<ox>IGRC<cmm>NRAGKP-COOH	Oxidation of M(11)	Carbamidomethylation of C(15)	HeLa_recombinant_Neprosin_rep_1_HCD.mgf	HeLa_recombinant_Neprosin_rep_1_HCD.3658.3658.5	5	1514.12	485.058	5+	5+	2420.26	0	-2.7875	-0.0013521	PeptideShaker (4.5605505705590306E-5)	0	43.4098	100	Confident
1056	Q9NX18	YRGDSPTDSQKDMIEIP	TSFRRF	LPPWQE	35	17	NH2-YRGDSPTDSQKDMIEIP-COOH			HeLa_recombinant_Neprosin_rep_1_HCD.mgf	HeLa_recombinant_Neprosin_rep_1_HCD.7794.7794.2	2	2910.36	976.455	2+	2+	1950.9	0	-1.52118	-0.00148537	PeptideShaker (0.004921608471132157)	0	23.0789	97.2973	Doubtful
1057	P40926	ELKASIKKGEDFVKTLK	ISDAIP		322	17	NH2-ELKASIKKGEDFVKTLK-COOH			HeLa_recombinant_Neprosin_rep_1_HCD.mgf	HeLa_recombinant_Neprosin_rep_1_HCD.7210.7210.3	3	2721.79	645.381	3+	3+	1933.12	0	-1.91006	-0.00123272	PeptideShaker (0.0)	0	100	100	Confident
1058	Q13435	VLRGEDGDKAAPPP	IVLNRP	MSAQLP	69	14	NH2-VLRGEDGDKAAPPP-COOH			HeLa_recombinant_Neprosin_rep_1_HCD.mgf	HeLa_recombinant_Neprosin_rep_1_HCD.765.765.2	2	478.34	711.37	2+	2+	1420.73	0	-4.62596	-0.00329078	PeptideShaker (0.0020168067226890756)	0	26.9534	98.1982	Doubtful
1059	P22314	AELVALAQAVNARALP	RNEEDA	AVQQNN	356	16	NH2-AELVALAQAVNARALP-COOH			HeLa_recombinant_Neprosin_rep_1_HCD.mgf	HeLa_recombinant_Neprosin_rep_1_HCD.14507.14507.2	2	5112.36	803.963	2+	2+	1605.92	0	-5.98413	-0.00481105	PeptideShaker (0.0)	0	100	100	Confident
1060	P04075	SESLFVSNHAY	QAGAAA		354	11	NH2-SESLFVSNHAY-COOH			HeLa_recombinant_Neprosin_rep_1_HCD.mgf	HeLa_recombinant_Neprosin_rep_1_HCD.6566.6566.2	2	2503.51	627.292	2+	2+	1252.57	0	-2.86574	-0.00179766	PeptideShaker (0.00467515161731829)	0	23.302	97.2973	Doubtful
1061	P18621	EEEVAQKKKISQKKLKKQKLMARE	QIVPKP		161	24	NH2-EEEVAQKKKISQKKLKKQKLMARE-COOH			HeLa_recombinant_Neprosin_rep_1_HCD.mgf	HeLa_recombinant_Neprosin_rep_1_HCD.313.313.6	6	271.601	483.954	6+	6+	2897.68	0	-1.52568	-0.00073836	PeptideShaker (0.0)	0	100	100	Confident
1062	P19388	RIQAGDPVARYFGIKRGQVVKIIRP	RENQLP	SETAGR	172	25	NH2-RIQAGDPVARYFGIKRGQVVKIIRP-COOH			HeLa_recombinant_Neprosin_rep_1_HCD.mgf	HeLa_recombinant_Neprosin_rep_1_HCD.9693.9693.6	6	3532.57	473.951	6+	6+	2836.67	1	-2.18758	-0.00103644	PeptideShaker (0.0)	0	100	100	Confident
1063	Q13367	AESVVVIKKLLQMQPAQHGEIIKHLAKLTDNIQVPMARASI	RDELVV	LWLIGE	464	41	NH2-AESVVVIKKLLQM<ox>QPAQHGEIIKHLAKLTDNIQVPM<ox>ARASI-COOH	Oxidation of M(36, 13)		HeLa_recombinant_Neprosin_rep_1_HCD.mgf	HeLa_recombinant_Neprosin_rep_1_HCD.19145.19145.6	6	6814.58	759.262	6+	6+	4549.52	0	1.37668	0.00104526	PeptideShaker (0.072992700729927)	0	11.3672	83.871	Confident
1064	O43684	TGSNEFKLNQPP	M	EDGISS	2	12	NH2-TGSNEFKLNQPP-COOH			HeLa_recombinant_Neprosin_rep_1_HCD.mgf	HeLa_recombinant_Neprosin_rep_1_HCD.4968.4968.2	2	1963.5	666.332	2+	2+	1330.65	0	-2.30686	-0.00153714	PeptideShaker (0.006596537365768136)	0	21.8068	96.3964	Doubtful
1065	Q12904	RTVVSGLVNHVPLEQMQNRMVILLCNLKPA	VGEIAP	KMRGVL	187	30	NH2-RTVVSGLVNHVPLEQMQNRMVILLC<cmm>NLKPA-COOH		Carbamidomethylation of C(25)	HeLa_recombinant_Neprosin_rep_1_HCD.mgf	HeLa_recombinant_Neprosin_rep_1_HCD.18218.18218.5	5	6433.12	686.78	5+	5+	3428.86	0	1.4145	0.000971447	PeptideShaker (4.846722403974312E-5)	0	43.1455	100	Confident
1066	P10768	QRMSIFGHSMGGHGALICALKNPGKYKSVSA	NFPVDP	FAPICN	141	31	NH2-QRMSIFGHSMGGHGALIC<cmm>ALKNPGKYKSVSA-COOH		Carbamidomethylation of C(18)	HeLa_recombinant_Neprosin_rep_1_HCD.mgf	HeLa_recombinant_Neprosin_rep_1_HCD.9164.9164.5	5	3361.38	661.339	5+	5+	3301.66	0	-1.20421	-0.00079639	PeptideShaker (0.0)	0	100	100	Confident
1067	P04908, P0C0S8, P16104, P20671, Q16777, Q6FI13, Q7L7L0, Q8IUE6, Q93077, Q96KK5, Q99878, Q9BTM1	VLEYLTAEILELAGNAARDNKKTRIIPRHLQLA	PVYLAA; PVYLAA; PVYLAA; PVYLAA; PVYMAA; PVYMAA; PVYLAA; PVYLAA; PVYLAA; PVYLAA; PVYLAA; PVYLAA	IRNDEE; IRNDEE; IRNDEE; IRNDEE; IRNDEE; IRNDEE; IRNDEE; VRNDEE; IRNDEE; IRNDEE; IRNDEE; IRNDEE	55; 55; 55; 55; 55; 55; 55; 55; 55; 55; 55; 55	33	NH2-VLEYLTAEILELAGNAARDNKKTRIIPRHLQLA-COOH			HeLa_recombinant_Neprosin_rep_1_HCD.mgf	HeLa_recombinant_Neprosin_rep_1_HCD.17918.17918.6	6	6313.93	622.526	6+	6+	3729.11	0	1.77205	0.00110314	PeptideShaker (0.010507836208216817)	0	19.7849	100	Confident
1068	P62805	LIYEETRGVLKVFLENVIRDAVTYTEHAKRKTVTA	VKRISG	MDVVYA	50	35	NH2-LIYEETRGVLKVFLENVIRDAVTYTEHAKRKTVTA-COOH			HeLa_recombinant_Neprosin_rep_1_HCD.mgf	HeLa_recombinant_Neprosin_rep_1_HCD.21396.21396.6	6	7984.95	678.213	6+	6+	4062.23	1	1.72719	0.00117112	PeptideShaker (0.007736943907156673)	0	21.1143	100	Confident
1069	P62258	ANTGESKVFYYKMKGDYHRYLAEFATGNDRKEA	KHLIPA	AENSLV	112	33	NH2-ANTGESKVFYYKMKGDYHRYLAEFATGNDRKEA-COOH			HeLa_recombinant_Neprosin_rep_1_HCD.mgf	HeLa_recombinant_Neprosin_rep_1_HCD.10094.10094.5	5	3661.07	772.967	5+	5+	3858.84	1	-12.0693	-0.00932683	PeptideShaker (0.0)	0	100	100	Confident
1070	P23246	GEVFINKGKGFGFIKLESRALAEIAKA	AKYGEP	ELDDTP	324	27	NH2-GEVFINKGKGFGFIKLESRALAEIAKA-COOH			HeLa_recombinant_Neprosin_rep_1_HCD.mgf	HeLa_recombinant_Neprosin_rep_1_HCD.14352.14352.3	3	5062.5	965.212	3+	3+	2892.62	0	-2.85582	-0.00275648	PeptideShaker (8.422236490057072E-4)	0	30.7457	91.7526	Doubtful
1071	P22090, P62701, Q8TD47	KHWMLDKLTGVFAPRPSTGPHKLRECLP	KRVAAP; KRVAAP; KRVAAP	LIVFLR; LIIFLR; LIVFLR	16; 16; 16	28	NH2-KHWMLDKLTGVFAPRPSTGPHKLREC<cmm>LP-COOH		Carbamidomethylation of C(26)	HeLa_recombinant_Neprosin_rep_1_HCD.mgf	HeLa_recombinant_Neprosin_rep_1_HCD.11000.11000.4	4	3960.3	818.684	4+	4+	3270.73	0	-6.50132	-0.00532256	PeptideShaker (0.0)	0	100	100	Confident
1072	P14618	MADTFLEHMCRLDID	QQLHAA	SPPITA	22	15	NH2-MADTFLEHMC<cmm>RLDID-COOH		Carbamidomethylation of C(10)	HeLa_recombinant_Neprosin_rep_1_HCD.mgf	HeLa_recombinant_Neprosin_rep_1_HCD.13431.13431.3	3	4760.13	622.944	3+	3+	1865.81	0	-0.506399	-0.000315458	PeptideShaker (2.356530349723367E-5)	0	46.2773	100	Confident
1073	P00966	TDATGFININSLRLKEYHRLQSKVTAK	QGDYEP		386	27	NH2-TDATGFININSLRLKEYHRLQSKVTAK-COOH			HeLa_recombinant_Neprosin_rep_1_HCD.mgf	HeLa_recombinant_Neprosin_rep_1_HCD.9709.9709.4	4	3537.79	776.929	4+	4+	3102.69	1	-3.28711	-0.00255303	PeptideShaker (1.2285398375470346E-4)	0	39.1061	98.9691	Confident
1074	P60709	LVVDNGSGMCKAGFAGDD	DDDIAA	APRAVF	8	18	NH2-LVVDNGSGMC<cmm>KAGFAGDD-COOH		Carbamidomethylation of C(10)	HeLa_recombinant_Neprosin_rep_1_HCD.mgf	HeLa_recombinant_Neprosin_rep_1_HCD.6541.6541.2	2	2494.76	906.891	2+	2+	1811.78	0	-8.21095	-0.0074465	PeptideShaker (7.197197699103876E-5)	0	41.4284	100	Confident
1075	O14950, P19105	IDKKGNFNYIEFTRILKHGAKDKDD	LYREAP; LYREAP		148; 147	25	NH2-IDKKGNFNYIEFTRILKHGAKDKDD-COOH			HeLa_recombinant_Neprosin_rep_1_HCD.mgf	HeLa_recombinant_Neprosin_rep_1_HCD.8351.8351.5	5	3095.92	593.915	5+	5+	2964.55	0	-1.72099	-0.00102213	PeptideShaker (0.0)	0	100	100	Confident
1076	Q96EL2	KNRAARVRVSKGDKPVTYEEA	TSPVCA	HAPHYI	36	21	NH2-KNRAARVRVSKGDKPVTYEEA-COOH			HeLa_recombinant_Neprosin_rep_1_HCD.mgf	HeLa_recombinant_Neprosin_rep_1_HCD.637.637.5	5	432.239	475.664	5+	5+	2373.29	0	-0.682459	-0.000324622	PeptideShaker (0.005060553633217993)	0	22.958	95.8678	Confident
1077	Q08211	SAAGINLMIGSTRYGDGPRPP	RQISRP	KMARYD	1142	21	NH2-SAAGINLMIGSTRYGDGPRPP-COOH			HeLa_recombinant_Neprosin_rep_1_HCD.mgf	HeLa_recombinant_Neprosin_rep_1_HCD.10340.10340.3	3	3741.84	710.694	3+	3+	2129.07	0	-4.59207	-0.00326357	PeptideShaker (0.0)	0	100	100	Confident
1078	P26196	VIMGLSSQNGQLRGP	ARTENP	VKPTGG	10	15	NH2-VIMGLSSQNGQLRGP-COOH			HeLa_recombinant_Neprosin_rep_1_HCD.mgf	HeLa_recombinant_Neprosin_rep_1_HCD.7956.7956.2	2	2961.6	778.91	2+	2+	1555.81	0	-5.17196	-0.00402851	PeptideShaker (0.0)	0	100	100	Confident
1079	P18583	KETLPDSGFSANIEDINEADLVRP	EVPPPP	LLPKDM	1713	24	NH2-KETLPDSGFSANIEDINEADLVRP-COOH			HeLa_recombinant_Neprosin_rep_1_HCD.mgf	HeLa_recombinant_Neprosin_rep_1_HCD.13628.13628.3	3	4822.6	877.437	3+	3+	2629.29	0	0.854354	0.000749641	PeptideShaker (0.0)	0	100	100	Confident
1080	P04350, P07437, P68371, Q13885, Q9BUF5, Q9BVA1	GFAPLTSRGSQQYRALTVP	LHFFMP; LHFFMP; LHFFMP; LHFFMP; LHFFMP; LHFFMP	ELTQQM; ELTQQV; ELTQQM; ELTQQM; ELTQQM; ELTQQM	269; 269; 269; 269; 269; 269	19	NH2-GFAPLTSRGSQQYRALTVP-COOH			HeLa_recombinant_Neprosin_rep_1_HCD.mgf	HeLa_recombinant_Neprosin_rep_1_HCD.10144.10144.2	2	3678.33	1025.05	2+	2+	2048.08	0	-1.62076	-0.00166135	PeptideShaker (6.136475208640158E-4)	0	32.1208	99.0991	Doubtful
1081	P14618	EKVFLAQKMMIGRCNRAGKPVICA	GIEIPA	TQMLES	304	24	NH2-EKVFLAQKMMIGRC<cmm>NRAGKPVIC<cmm>A-COOH		Carbamidomethylation of C(14, 23)	HeLa_recombinant_Neprosin_rep_1_HCD.mgf	HeLa_recombinant_Neprosin_rep_1_HCD.7146.7146.4	4	2700.97	695.37	4+	4+	2776.45	1	-1.05749	-0.00073508	PeptideShaker (2.5713624506798396E-5)	0	45.8984	100	Confident
1082	P14618	LEAVRMQHLIAREA	AKGDYP	EAAIYH	372	14	NH2-LEAVRMQHLIAREA-COOH			HeLa_recombinant_Neprosin_rep_1_HCD.mgf	HeLa_recombinant_Neprosin_rep_1_HCD.5712.5712.3	3	2212.75	546.294	3+	3+	1635.89	0	-16.3458	-0.00892974	PeptideShaker (2.046855682133206E-6)	0	56.8891	100	Doubtful
1083	P35232	AELIANSLATAGDGLIELRKLEAA	EGDSKA	EDIAYQ	221	24	NH2-AELIANSLATAGDGLIELRKLEAA-COOH			HeLa_recombinant_Neprosin_rep_1_HCD.mgf	HeLa_recombinant_Neprosin_rep_1_HCD.18446.18446.3	3	6521.04	813.786	3+	3+	2438.34	0	-1.13298	-0.000922004	PeptideShaker (0.0)	0	100	100	Confident
1084	P04406	ELNGKLTGMAFRVP	VGKVIP	TANVSV	223	14	NH2-ELNGKLTGM<ox>AFRVP-COOH	Oxidation of M(9)		HeLa_recombinant_Neprosin_rep_1_HCD.mgf	HeLa_recombinant_Neprosin_rep_1_HCD.8424.8424.2	2	3119.42	774.913	2+	2+	1547.81	0	-1.36247	-0.00105579	PeptideShaker (0.0)	0	100	100	Confident
1085	Q16658	TGYTLEFRSGKVAFRDCEGRYLAP	ARPEPA	SGPSGT	210	24	NH2-TGYTLEFRSGKVAFRDC<cmm>EGRYLAP-COOH		Carbamidomethylation of C(17)	HeLa_recombinant_Neprosin_rep_1_HCD.mgf	HeLa_recombinant_Neprosin_rep_1_HCD.10328.10328.5	5	3737.85	559.682	5+	5+	2792.37	1	0.496794	0.000277947	PeptideShaker (0.0010253438878427162)	0	29.8913	99.1736	Confident
1086	P10515	IVFNAHIKGVETIANDVVSLATKAREGKLQP	AGLITP	HEFQGG	525	31	NH2-IVFNAHIKGVETIANDVVSLATKAREGKLQP-COOH			HeLa_recombinant_Neprosin_rep_1_HCD.mgf	HeLa_recombinant_Neprosin_rep_1_HCD.18540.18540.6	6	6560.77	553.984	6+	6+	3317.85	0	5.00371	0.00277196	PeptideShaker (1.3748303829867145E-5)	0	48.6175	100	Confident
1087	P14618	LEAVRMQHLIAREAEA	AKGDYP	AIYHLQ	372	16	NH2-LEAVRMQHLIAREAEA-COOH			HeLa_recombinant_Neprosin_rep_1_HCD.mgf	HeLa_recombinant_Neprosin_rep_1_HCD.6705.6705.2	2	2552.09	918.986	2+	2+	1835.97	0	-5.69891	-0.00523725	PeptideShaker (0.0)	0	100	100	Confident
1088	Q6GMV3	ENIATCIALRPYPKEEVGQYLKKFRLFK	LWLEQP		113	28	NH2-ENIATC<cmm>IALRPYPKEEVGQYLKKFRLFK-COOH		Carbamidomethylation of C(6)	HeLa_recombinant_Neprosin_rep_1_HCD.mgf	HeLa_recombinant_Neprosin_rep_1_HCD.14467.14467.6	6	5099.78	569.482	6+	6+	3410.85	0	-1.14543	-0.000652305	PeptideShaker (0.0)	0	100	100	Confident
1089	P29692	RENIQKSLAGSSGPGASSGTSGDHGELVVRIAS	RDIARA	LEVENQ	54	33	NH2-RENIQKSLAGSSGPGASSGTSGDHGELVVRIAS-COOH			HeLa_recombinant_Neprosin_rep_1_HCD.mgf	HeLa_recombinant_Neprosin_rep_1_HCD.6518.6518.4	4	2487.54	807.16	4+	4+	3223.62	1	-3.09204	-0.002495	PeptideShaker (0.0)	0	100	100	Confident
1090	Q9Y4Z0	ECYIRGSTIKYLRIP	KFWRMP	DEIIDM	58	15	NH2-EC<cmm>YIRGSTIKYLRIP-COOH		Carbamidomethylation of C(2)	HeLa_recombinant_Neprosin_rep_1_HCD.mgf	HeLa_recombinant_Neprosin_rep_1_HCD.9894.9894.3	3	3595.75	623.67	3+	3+	1868	0	-5.48831	-0.00342291	PeptideShaker (3.7536923820731665E-7)	0	64.2554	100	Confident
1091	Q13428	TSPQSTSVQAKGTNKLRKP	VGTLPA	KLPEVQ	1110	19	NH2-TSPQSTSVQAKGTNKLRKP-COOH			HeLa_recombinant_Neprosin_rep_1_HCD.mgf	HeLa_recombinant_Neprosin_rep_1_HCD.620.620.3	3	424.297	676.707	3+	3+	2027.11	0	-6.53635	-0.00442322	PeptideShaker (0.0)	0	100	100	Confident
1092	P07437	ELTQQVFDAKNMMAACDPRHGRYLTVA	RALTVP	AVFRGR	288	27	NH2-ELTQQVFDAKNMMAAC<cmm>DPRHGRYLTVA-COOH		Carbamidomethylation of C(16)	HeLa_recombinant_Neprosin_rep_1_HCD.mgf	HeLa_recombinant_Neprosin_rep_1_HCD.11790.11790.5	5	4221.61	625.304	5+	5+	3121.49	0	-2.56431	-0.00160348	PeptideShaker (0.002921212609462477)	0	25.3444	97.5207	Confident
1093	P14866	VLMVYGLDQSKMNCDRVFNVFCLYGNVEKVKFMKSKPGA	PHADSP	AMVEMA	383	39	NH2-VLMVYGLDQSKMNC<cmm>DRVFNVFC<cmm>LYGNVEKVKFMKSKPGA-COOH		Carbamidomethylation of C(14, 22)	HeLa_recombinant_Neprosin_rep_1_HCD.mgf	HeLa_recombinant_Neprosin_rep_1_HCD.16303.16303.6	6	5718.31	762.88	6+	6+	4571.27	0	-6.38904	-0.0048741	PeptideShaker (0.03749352186706163)	0	14.2604	96.7742	Confident
1094	P31327	REVEMDAVGKDGRVISHAISEHVEDAGVHSGDATLMLP	KFVEGA	TQTISQ	1174	38	NH2-REVEMDAVGKDGRVISHAISEHVEDAGVHSGDATLMLP-COOH			HeLa_recombinant_Neprosin_rep_1_HCD.mgf	HeLa_recombinant_Neprosin_rep_1_HCD.13691.13691.6	6	4843	672.166	6+	6+	4026.95	0	-0.172051	-0.000115647	PeptideShaker (0.07352941176470588)	0	11.3354	80.6452	Doubtful
1095	P04406	FIDLNYMVYMFQYDSTHGKFHGT	VAINDP	VKAENG	37	23	NH2-FIDLNYMVYMFQYDSTHGKFHGT-COOH			HeLa_recombinant_Neprosin_rep_1_HCD.mgf	HeLa_recombinant_Neprosin_rep_1_HCD.18674.18674.4	4	6615.45	704.575	4+	4+	2813.26	1	2.48984	0.00175365	PeptideShaker (0.0)	0	100	100	Confident
1096	P49419	VEEAKKEGGTVVYGGKVMDRPGNYVEP	SMFLGA	TIVTGL	385	27	NH2-VEEAKKEGGTVVYGGKVMDRPGNYVEP-COOH			HeLa_recombinant_Neprosin_rep_1_HCD.mgf	HeLa_recombinant_Neprosin_rep_1_HCD.5523.5523.3	3	2147.97	970.486	3+	3+	2907.44	1	-3.95314	-0.00383516	PeptideShaker (0.0)	0	100	100	Confident
1097	P04406	ISWYDNEFGYSNRVVDLMAHMASKE	DHFVKL		311	25	NH2-ISWYDNEFGYSNRVVDLMAHMASKE-COOH			HeLa_recombinant_Neprosin_rep_1_HCD.mgf	HeLa_recombinant_Neprosin_rep_1_HCD.17652.17652.4	4	6209.21	741.595	4+	4+	2961.34	1	1.63837	0.0012146	PeptideShaker (6.830008369559437E-4)	0	31.6558	92.7835	Doubtful
1098	Q8N163	KDEAQNEGPATESEAP	EVVKEP	LKEDGL	599	16	NH2-KDEAQNEGPATESEAP-COOH			HeLa_recombinant_Neprosin_rep_1_HCD.mgf	HeLa_recombinant_Neprosin_rep_1_HCD.1063.1063.2	2	599.12	836.863	2+	2+	1671.72	0	-6.71108	-0.0056163	PeptideShaker (1.3329778725673153E-4)	0	38.7518	99.0991	Doubtful
1099	P00338	ITVVGVGAVGMACAISILMK	QTPQNK	DLADEL	23	20	NH2-ITVVGVGAVGMAC<cmm>AISILMK-COOH		Carbamidomethylation of C(13)	HeLa_recombinant_Neprosin_rep_1_HCD.mgf	HeLa_recombinant_Neprosin_rep_1_HCD.21798.21798.3	3	8246.59	664.37	3+	3+	1989.08	1	1.06472	0.00070701	PeptideShaker (0.0)	0	100	100	Confident
1100	P15531	SEDLLKEHYVDLKDRPFFAGLVKYMHSGPVVA	LKFMQA	MVWEGL	44	32	NH2-SEDLLKEHYVDLKDRPFFAGLVKYMHSGPVVA-COOH			HeLa_recombinant_Neprosin_rep_1_HCD.mgf	HeLa_recombinant_Neprosin_rep_1_HCD.15911.15911.6	6	5578.63	610.987	6+	6+	3659.88	0	-0.433095	-0.000264615	PeptideShaker (0.0013585052129942102)	0	28.6694	100	Confident
1101	P11940	KEAAQKAVNSATGVPTV	LQAHQA		620	17	NH2-KEAAQKAVNSATGVPTV-COOH			HeLa_recombinant_Neprosin_rep_1_HCD.mgf	HeLa_recombinant_Neprosin_rep_1_HCD.2959.2959.2	2	1267.81	835.955	2+	2+	1669.9	0	-3.15314	-0.00263589	PeptideShaker (3.59827282904206E-4)	0	34.4391	99.0991	Doubtful
1102	Q14151, Q15424	EEGDLDLASESTAHAQSSKADSLLAVVKREPA	FDSAHP; FDSAHP	EQPGDG; EQPGDG	266; 267	32	NH2-EEGDLDLASESTAHAQSSKADSLLAVVKREPA-COOH			HeLa_recombinant_Neprosin_rep_1_HCD.mgf	HeLa_recombinant_Neprosin_rep_1_HCD.10788.10788.4	4	3893.03	831.914	4+	4+	3323.65	0	-5.85936	-0.00487451	PeptideShaker (0.0)	0	100	100	Confident
1103	P0DME0, Q01105	SEEILKVEQKYNKLRQP	RLNEQD; RLNEQA	FFQKRS; FFQKRS	73; 63	17	NH2-SEEILKVEQKYNKLRQP-COOH			HeLa_recombinant_Neprosin_rep_1_HCD.mgf	HeLa_recombinant_Neprosin_rep_1_HCD.6096.6096.3	3	2342.87	701.39	3+	3+	2101.15	0	-1.8249	-0.00127997	PeptideShaker (0.0)	0	100	100	Confident
1104	P98175	LEPGADSVSMQAFSRAQPG	AGPEAS	AAPGIY	484	19	NH2-LEPGADSVSMQAFSRAQPG-COOH			HeLa_recombinant_Neprosin_rep_1_HCD.mgf	HeLa_recombinant_Neprosin_rep_1_HCD.9025.9025.2	2	3313.24	974.462	2+	2+	1946.92	0	-2.88242	-0.00280882	PeptideShaker (0.0)	0	100	100	Confident
1105	P52272	TEIKMEEESGAPGVPSGNGAPGPKGEGERP	AAEVAA	AQNEKR	14	30	NH2-TEIKMEEESGAPGVPSGNGAPGPKGEGERP-COOH			HeLa_recombinant_Neprosin_rep_1_HCD.mgf	HeLa_recombinant_Neprosin_rep_1_HCD.5046.5046.4	4	1989.02	741.854	4+	4+	2963.39	0	-1.6675	-0.00123705	PeptideShaker (1.251271265537635E-7)	0	69.0265	100	Confident
1106	Q9BUN8	ASMRRAADQNGGGGRHNWGQGFRLGDQ	GFGVPP		225	27	NH2-ASMRRAADQNGGGGRHNWGQGFRLGDQ-COOH			HeLa_recombinant_Neprosin_rep_1_HCD.mgf	HeLa_recombinant_Neprosin_rep_1_HCD.3779.3779.5	5	1557.61	580.678	5+	5+	2898.36	0	-0.085939	-4.99029e-05	PeptideShaker (0.0023695224027572626)	0	26.2534	98.3471	Confident
1107	P14866	KRLKTDNAGDQHGGGGGGGGGAGAAGGGGGGENYDDPHKTPASP	EGGRAP	VVHIRG	59	44	NH2-KRLKTDNAGDQHGGGGGGGGGAGAAGGGGGGENYDDPHKTPASP-COOH			HeLa_recombinant_Neprosin_rep_1_HCD.mgf	HeLa_recombinant_Neprosin_rep_1_HCD.723.723.5	5	462.197	792.966	5+	5+	3958.79	1	-0.612461	-0.000485538	PeptideShaker (0.01023391812865497)	0	19.8996	94.2149	Confident
1108	P39019	PGVTVKDVNQQEFVRA	M	LAAFLK	2	16	NH2-PGVTVKDVNQQEFVRA-COOH			HeLa_recombinant_Neprosin_rep_1_HCD.mgf	HeLa_recombinant_Neprosin_rep_1_HCD.6281.6281.2	2	2405.04	893.971	2+	2+	1785.94	0	-5.25446	-0.00469736	PeptideShaker (0.0)	0	100	100	Confident
1109	Q9NRF9	MEEMEFQRFVTP	SDVLSA	LKEALE	73	12	NH2-MEEMEFQRFVTP-COOH			HeLa_recombinant_Neprosin_rep_1_HCD.mgf	HeLa_recombinant_Neprosin_rep_1_HCD.12809.12809.2	2	4553.78	772.339	2+	2+	1542.68	0	-14.3169	-0.0110576	PeptideShaker (7.73342090430027E-7)	0	61.1163	100	Confident
1110	E9PAV3, Q13765	AEIDEEPVSKAKQSRSEKKA	AQLAAA; AQLAAA	RKAMSK; RKAMSK	1920; 57	20	NH2-AEIDEEPVSKAKQSRSEKKA-COOH			HeLa_recombinant_Neprosin_rep_1_HCD.mgf	HeLa_recombinant_Neprosin_rep_1_HCD.413.413.4	4	327.745	558.296	4+	4+	2229.16	0	-2.28946	-0.0012782	PeptideShaker (0.0)	0	100	100	Confident
1111	Q16891	EESLKTDHPEIGEGKPTPALSEEASSSSIRERPP	APAVQP	EEVAAR	166	34	NH2-EESLKTDHPEIGEGKPTPALSEEASSSSIRERPP-COOH			HeLa_recombinant_Neprosin_rep_1_HCD.mgf	HeLa_recombinant_Neprosin_rep_1_HCD.6386.6386.4	4	2440.96	916.203	4+	4+	3659.79	1	-3.18837	-0.00292041	PeptideShaker (0.0)	0	100	100	Confident
1112	P00558	MKNNQITNNQRIKAAVP	VDFNVP	SIKFCL	29	17	NH2-MKNNQITNNQRIKAAVP-COOH			HeLa_recombinant_Neprosin_rep_1_HCD.mgf	HeLa_recombinant_Neprosin_rep_1_HCD.3236.3236.2	2	1365.51	970.523	2+	2+	1939.04	0	-5.69886	-0.00553091	PeptideShaker (0.0014047747440773183)	0	28.5239	99.0991	Doubtful
1113	Q8NCW5	DLLISLTAPKKSATQFTGRYHYLGGRFVPP	AGGIQP	ALEKKY	236	30	NH2-DLLISLTAPKKSATQFTGRYHYLGGRFVPP-COOH			HeLa_recombinant_Neprosin_rep_1_HCD.mgf	HeLa_recombinant_Neprosin_rep_1_HCD.13118.13118.5	5	4656.06	667.763	5+	5+	3332.8	1	-9.15037	-0.00610849	PeptideShaker (0.0)	0	100	100	Confident
1114	O14893	ESAVEELMPRLLP	MAWVPA	VEPCDL	18	13	NH2-ESAVEELMPRLLP-COOH			HeLa_recombinant_Neprosin_rep_1_HCD.mgf	HeLa_recombinant_Neprosin_rep_1_HCD.16897.16897.2	2	5928.28	742.396	2+	2+	1482.78	0	1.33318	0.000989749	PeptideShaker (1.4610872290992081E-6)	0	58.3532	100	Confident
1115	P52272	AEVLNKHSLSGRP	ESMKKA	LKVKED	129	13	NH2-AEVLNKHSLSGRP-COOH			HeLa_recombinant_Neprosin_rep_1_HCD.mgf	HeLa_recombinant_Neprosin_rep_1_HCD.1250.1250.2	2	660.358	704.384	2+	2+	1406.76	0	-6.56848	-0.00462676	PeptideShaker (3.381457532465057E-7)	0	64.709	100	Confident
1116	P62899	REYTINIHKRIHGVGFKKRAP	INEVVT	RALKEI	23	21	NH2-REYTINIHKRIHGVGFKKRAP-COOH			HeLa_recombinant_Neprosin_rep_1_HCD.mgf	HeLa_recombinant_Neprosin_rep_1_HCD.2697.2697.5	5	1179.27	505.093	5+	5+	2519.43	1	-3.6867	-0.0018614	PeptideShaker (0.0)	0	100	100	Confident
1117	Q13428	AQEKSLGNILQAKPTSSPAKGPPQKAGP	PTAVAP	VAVQVK	567	28	NH2-AQEKSLGNILQAKPTSSPAKGPPQKAGP-COOH			HeLa_recombinant_Neprosin_rep_1_HCD.mgf	HeLa_recombinant_Neprosin_rep_1_HCD.4797.4797.3	3	1905.19	934.508	3+	3+	2799.52	1	-8.76804	-0.00819095	PeptideShaker (0.0)	0	100	100	Confident
1118	P14618	EAAIYHLQLFEELRRLAPITSD	LIAREA	PTEATA	386	22	NH2-EAAIYHLQLFEELRRLAPITSD-COOH			HeLa_recombinant_Neprosin_rep_1_HCD.mgf	HeLa_recombinant_Neprosin_rep_1_HCD.18757.18757.4	4	6649.91	647.1	4+	4+	2584.36	0	1.60359	0.00103768	PeptideShaker (0.0)	0	100	100	Confident
1119	P14618	TQMLESMIKKPRP	KPVICA	TRAEGS	328	13	NH2-TQMLESMIKKPRP-COOH			HeLa_recombinant_Neprosin_rep_1_HCD.mgf	HeLa_recombinant_Neprosin_rep_1_HCD.5012.5012.4	4	1978.07	390.466	4+	4+	1557.84	0	-2.10998	-0.000823877	PeptideShaker (0.0)	0	100	100	Confident
1120	P14866	IMPGQSYGLEDGSCSYKDFSESRNNRFSTP	VSKQPA	EQAAKN	459	30	NH2-IM<ox>PGQSYGLEDGSC<cmm>SYKDFSESRNNRFSTP-COOH	Oxidation of M(2)	Carbamidomethylation of C(14)	HeLa_recombinant_Neprosin_rep_1_HCD.mgf	HeLa_recombinant_Neprosin_rep_1_HCD.9066.9066.4	4	3327.18	862.373	4+	4+	3444.5	1	-11.3673	-0.00980008	PeptideShaker (0.0)	0	100	100	Confident
1121	P04792	RLPEEWSQWLGGSSWPGYVRP	QAFGLP	LPPAAI	37	21	NH2-RLPEEWSQWLGGSSWPGYVRP-COOH			HeLa_recombinant_Neprosin_rep_1_HCD.mgf	HeLa_recombinant_Neprosin_rep_1_HCD.16719.16719.2	2	5868	1244.12	2+	2+	2486.21	0	2.49423	0.0031031	PeptideShaker (6.569585197687246E-4)	0	31.8246	99.0991	Doubtful
1122	Q96B36	TLAREDNEEDEDEP	PSPPRP	TETETS	97	14	NH2-TLAREDNEEDEDEP-COOH			HeLa_recombinant_Neprosin_rep_1_HCD.mgf	HeLa_recombinant_Neprosin_rep_1_HCD.1357.1357.2	2	700.574	831.336	2+	2+	1660.67	0	-7.04831	-0.00585956	PeptideShaker (3.697482542600281E-4)	0	34.3209	99.0991	Doubtful
1123	P10253	HLYTLFHQAHVAGETVARP	RYALLP	LFLEFP	708	19	NH2-HLYTLFHQAHVAGETVARP-COOH			HeLa_recombinant_Neprosin_rep_1_HCD.mgf	HeLa_recombinant_Neprosin_rep_1_HCD.6979.6979.4	4	2642.21	537.784	4+	4+	2146.11	1	-1.59813	-0.00085905	PeptideShaker (0.0)	0	100	100	Confident
1124	P53396	MDYSWARELGLIRKP	PPPTVP	ASFMTS	823	15	NH2-MDYSWARELGLIRKP-COOH			HeLa_recombinant_Neprosin_rep_1_HCD.mgf	HeLa_recombinant_Neprosin_rep_1_HCD.12736.12736.4	4	4530.42	459.496	4+	4+	1833.96	0	-0.117807	-5.4132e-05	PeptideShaker (0.0)	0	100	100	Confident
1125	P10809	VEEGIVLGGGCALLRCIP	NATRAA	ALDSLT	432	18	NH2-VEEGIVLGGGC<cmm>ALLRC<cmm>IP-COOH		Carbamidomethylation of C(11, 16)	HeLa_recombinant_Neprosin_rep_1_HCD.mgf	HeLa_recombinant_Neprosin_rep_1_HCD.16225.16225.2	2	5694.08	957.003	2+	2+	1911.99	0	0.203443	0.000194695	PeptideShaker (0.0)	0	100	100	Confident
1126	Q99470	SELLKAEAHHAEL	GIFMKP		199	13	NH2-SELLKAEAHHAEL-COOH			HeLa_recombinant_Neprosin_rep_1_HCD.mgf	HeLa_recombinant_Neprosin_rep_1_HCD.3124.3124.2	2	1323.46	724.38	2+	2+	1446.75	0	-1.02134	-0.000739838	PeptideShaker (7.839908032652172E-7)	0	61.0569	100	Confident
1127	P49327	FRGYAVLGGERGGPEVQQVPAGERP	PATAMP	LWFICS	467	25	NH2-FRGYAVLGGERGGPEVQQVPAGERP-COOH			HeLa_recombinant_Neprosin_rep_1_HCD.mgf	HeLa_recombinant_Neprosin_rep_1_HCD.7518.7518.3	3	2822.23	876.452	3+	3+	2625.34	1	-3.91375	-0.00342892	PeptideShaker (0.0)	0	100	100	Confident
1128	P15259, P18669	MQFLGDEETVRKA	LKPTKP; LKPIKP	MEAVAA; MEAVAA	230; 230	13	NH2-MQFLGDEETVRKA-COOH			HeLa_recombinant_Neprosin_rep_1_HCD.mgf	HeLa_recombinant_Neprosin_rep_1_HCD.5509.5509.3	3	2143.41	508.587	3+	3+	1522.74	0	-2.83518	-0.00144194	PeptideShaker (0.0)	0	100	100	Confident
1129	P22626	AMAARPHSIDGRVVEP	MAEVDA	KRAVAR	78	16	NH2-AMAARPHSIDGRVVEP-COOH			HeLa_recombinant_Neprosin_rep_1_HCD.mgf	HeLa_recombinant_Neprosin_rep_1_HCD.3019.3019.2	2	1285.8	853.438	2+	2+	1704.87	0	-6.26548	-0.00534724	PeptideShaker (2.2363529030656123E-4)	0	36.5046	99.0991	Doubtful
1130	Q9UHX1	TLGLLEPKKEKEEEELFPESERP	ILASPP	EMLSEQ	409	23	NH2-TLGLLEPKKEKEEEELFPESERP-COOH			HeLa_recombinant_Neprosin_rep_1_HCD.mgf	HeLa_recombinant_Neprosin_rep_1_HCD.9433.9433.3	3	3443.73	910.137	3+	3+	2726.4	1	-6.23528	-0.00567291	PeptideShaker (0.0)	0	100	100	Confident
1131	Q15233	MDQLDDEEGLPEKLVIKNQQFHKEREQPP	PVTVEP	RFAQPG	227	29	NH2-MDQLDDEEGLPEKLVIKNQQFHKEREQPP-COOH			HeLa_recombinant_Neprosin_rep_1_HCD.mgf	HeLa_recombinant_Neprosin_rep_1_HCD.8871.8871.6	6	3263.46	582.628	6+	6+	3489.72	0	0.750046	0.000436997	PeptideShaker (0.0)	0	100	100	Confident
1132	P18206	MVMDAKAVAGNISDPGLQKSFLDSGYRILGAVAKVREAFQP	SKTISP	QEPDFP	797	41	NH2-MVMDAKAVAGNISDPGLQKSFLDSGYRILGAVAKVREAFQP-COOH			HeLa_recombinant_Neprosin_rep_1_HCD.mgf	HeLa_recombinant_Neprosin_rep_1_HCD.21214.21214.4	4	7861.41	1088.57	4+	4+	4349.27	1	-1.58526	-0.00172528	PeptideShaker (0.0)	0	100	100	Confident
1133	P22234	GRSNGLGPVMSGNTAYP	VFVAVA	VISCPP	330	17	NH2-GRSNGLGPVMSGNTAYP-COOH			HeLa_recombinant_Neprosin_rep_1_HCD.mgf	HeLa_recombinant_Neprosin_rep_1_HCD.7260.7260.2	2	2737.92	839.401	2+	2+	1676.79	0	-3.78864	-0.0031802	PeptideShaker (2.042205582028591E-4)	0	36.899	99.0991	Doubtful
1134	P04406	TANVSVVDLTCRLEKP	MAFRVP	AKYDDI	237	16	NH2-TANVSVVDLTC<cmm>RLEKP-COOH		Carbamidomethylation of C(11)	HeLa_recombinant_Neprosin_rep_1_HCD.mgf	HeLa_recombinant_Neprosin_rep_1_HCD.10451.10451.3	3	3778.85	601.32	3+	3+	1800.94	0	-0.70697	-0.000425116	PeptideShaker (6.59464405749802E-5)	0	41.8081	100	Confident
1135	O60841	LEAINEQTKMIKNFDRENVRIP	GATNVP	GMLIID	675	22	NH2-LEAINEQTKMIKNFDRENVRIP-COOH			HeLa_recombinant_Neprosin_rep_1_HCD.mgf	HeLa_recombinant_Neprosin_rep_1_HCD.10784.10784.3	3	3891.69	887.139	3+	3+	2657.4	1	-1.63727	-0.00145194	PeptideShaker (0.0)	0	100	100	Confident
1136	P18206	KPPLPEGEVPPPRPPPP	DELAPP	EEKDEE	862	17	NH2-KPPLPEGEVPPPRPPPP-COOH			HeLa_recombinant_Neprosin_rep_1_HCD.mgf	HeLa_recombinant_Neprosin_rep_1_HCD.6087.6087.3	3	2339.78	601.005	3+	3+	1799.99	0	0.589008	0.000353997	PeptideShaker (0.0)	0	100	100	Confident
1137	P07900, P08238, Q14568	YSNKEIFLREL	LIINTF; LIINTF; LIINTF	ISNSSD; ISNASD; ISNSSD	38; 33; 38	11	NH2-YSNKEIFLREL-COOH			HeLa_recombinant_Neprosin_rep_1_HCD.mgf	HeLa_recombinant_Neprosin_rep_1_HCD.8908.8908.3	3	3274.16	471.255	3+	3+	1410.75	0	-5.19657	-0.00244892	PeptideShaker (1.1990352904634442E-4)	0	39.2117	98.9691	Confident
1138	Q6P6C2	RIDEVVSRAEKGLYNEHTVDRAP	CAKIEA	LRNKYF	106	23	NH2-RIDEVVSRAEKGLYNEHTVDRAP-COOH			HeLa_recombinant_Neprosin_rep_1_HCD.mgf	HeLa_recombinant_Neprosin_rep_1_HCD.8043.8043.5	5	2990.87	531.879	5+	5+	2653.36	1	-0.455476	-0.000242167	PeptideShaker (0.0)	0	100	100	Confident
1139	Q10713	SSGGAYPNIPLSSPLPGVPKP	PAYRRF	VFATVD	34	21	NH2-SSGGAYPNIPLSSPLPGVPKP-COOH			HeLa_recombinant_Neprosin_rep_1_HCD.mgf	HeLa_recombinant_Neprosin_rep_1_HCD.13663.13663.2	2	4833.3	1018.05	2+	2+	2034.08	0	-1.32116	-0.001345	PeptideShaker (2.962886774445906E-7)	0	65.2828	100	Confident
1140	P13804	ELYIAVGISGAIQHLAGMKDSKTIVAINKD	GKIVAP	PEAPIF	273	30	NH2-ELYIAVGISGAIQHLAGMKDSKTIVAINKD-COOH			HeLa_recombinant_Neprosin_rep_1_HCD.mgf	HeLa_recombinant_Neprosin_rep_1_HCD.17485.17485.5	5	6144.5	631.946	5+	5+	3154.71	0	-3.56439	-0.00225251	PeptideShaker (5.071742974209553E-7)	0	62.9484	100	Confident
1141	P30101	KYKELGEKLSKDPNIVIA	CKNLEP	KMDATA	415	18	NH2-KYKELGEKLSKDPNIVIA-COOH			HeLa_recombinant_Neprosin_rep_1_HCD.mgf	HeLa_recombinant_Neprosin_rep_1_HCD.5883.5883.4	4	2272.35	512.046	4+	4+	2044.16	0	-0.0763333	-3.90862e-05	PeptideShaker (1.6486052799331765E-4)	0	37.8288	97.9381	Confident
1142	Q16658	VETAGDSELFLMKLINRP	GQLAAS	IIVFRG	367	18	NH2-VETAGDSELFLMKLINRP-COOH			HeLa_recombinant_Neprosin_rep_1_HCD.mgf	HeLa_recombinant_Neprosin_rep_1_HCD.16169.16169.3	3	5677.84	678.368	3+	3+	2032.07	0	7.67442	0.00520604	PeptideShaker (0.0)	0	100	100	Confident
1143	Q15717	AMAIASLNGYRLGDKILQVSFKTNKSHK	TNYEEA		299	28	NH2-AMAIASLNGYRLGDKILQVSFKTNKSHK-COOH			HeLa_recombinant_Neprosin_rep_1_HCD.mgf	HeLa_recombinant_Neprosin_rep_1_HCD.11700.11700.5	5	4190.12	619.142	5+	5+	3089.68	1	-3.26253	-0.00201932	PeptideShaker (0.0)	0	100	100	Confident
1144	LAM001	EIYDSSGTGGFHTTT	TVEWGG	QMGSGH	276	15	NH2-EIYDSSGTGGFHTTT-COOH			HeLa_recombinant_Neprosin_rep_1_HCD.mgf	HeLa_recombinant_Neprosin_rep_1_HCD.4792.4792.2	2	1903.7	786.841	2+	2+	1571.67	0	-3.83731	-0.00301937	PeptideShaker (6.548659816768497E-5)	0	41.8385	100	Confident
1145	P09651	PNTKRSRGFGFVTYATVEEVDAAMNARPHKVDGRVVEP	CVVMRD	KRAVSR	49	38	NH2-PNTKRSRGFGFVTYATVEEVDAAMNARPHKVDGRVVEP-COOH			HeLa_recombinant_Neprosin_rep_1_HCD.mgf	HeLa_recombinant_Neprosin_rep_1_HCD.12381.12381.8	8	4408.2	526.147	8+	8+	4200.13	1	-2.62836	-0.00138258	PeptideShaker (0.0)	0	100	100	Confident
1146	Q15428	EIAEGIMPRHRFMSA	FQIDYP	YEQRIE	140	15	NH2-EIAEGIMPRHRFMSA-COOH			HeLa_recombinant_Neprosin_rep_1_HCD.mgf	HeLa_recombinant_Neprosin_rep_1_HCD.6771.6771.3	3	2574.61	582.289	3+	3+	1743.85	0	-5.346	-0.00311293	PeptideShaker (0.0)	0	100	100	Confident
1147	P14618	RAPIIAVTRNPQTARQAHLYRGIFP	VARYRP	VLCKDP	447	25	NH2-RAPIIAVTRNPQTARQAHLYRGIFP-COOH			HeLa_recombinant_Neprosin_rep_1_HCD.mgf	HeLa_recombinant_Neprosin_rep_1_HCD.8360.8360.5	5	3098.74	570.126	5+	5+	2845.59	0	0.25906	0.000147697	PeptideShaker (0.00526719019344953)	0	22.7842	95.8678	Confident
1148	P21333	REGPYSISVLYGDEEVP	VNYVPS	RSPFKV	1515	17	NH2-REGPYSISVLYGDEEVP-COOH			HeLa_recombinant_Neprosin_rep_1_HCD.mgf	HeLa_recombinant_Neprosin_rep_1_HCD.12732.12732.2	2	4529.43	955.458	2+	2+	1908.91	0	-4.74121	-0.00453005	PeptideShaker (0.0)	0	100	100	Confident
1149	Q9UQ35	AIPTAVNLADSRTPA	ASARTP	AAAAMN	2249	15	NH2-AIPTAVNLADSRTPA-COOH			HeLa_recombinant_Neprosin_rep_1_HCD.mgf	HeLa_recombinant_Neprosin_rep_1_HCD.7472.7472.2	2	2808.59	748.909	2+	2+	1495.8	0	2.65989	0.00199201	PeptideShaker (0.001606833010115723)	0	27.9403	99.0991	Doubtful
1150	P26599	LAPLAIPSAAAAAAAAGRIAIP	PNVHGA	GLAGAG	308	22	NH2-LAPLAIPSAAAAAAAAGRIAIP-COOH			HeLa_recombinant_Neprosin_rep_1_HCD.mgf	HeLa_recombinant_Neprosin_rep_1_HCD.18456.18456.2	2	6525.35	979.087	2+	2+	1956.15	0	4.19824	0.00411043	PeptideShaker (0.001300753577072337)	0	28.858	99.0991	Doubtful
1151	Q6NZY4	LPPDTPPLPRGTPPP	FQFQPP	VFTPPL	468	15	NH2-LPPDTPPLPRGTPPP-COOH			HeLa_recombinant_Neprosin_rep_1_HCD.mgf	HeLa_recombinant_Neprosin_rep_1_HCD.7853.7853.2	2	2928.51	776.429	2+	2+	1550.85	0	-1.88765	-0.00146563	PeptideShaker (1.3888531755215182E-6)	0	58.5734	100	Confident
1152	P78347	RLEKILRNKAKIKFIIKKP	STFGIP	EMFETA	790	19	NH2-RLEKILRNKAKIKFIIKKP-COOH			HeLa_recombinant_Neprosin_rep_1_HCD.mgf	HeLa_recombinant_Neprosin_rep_1_HCD.4635.4635.6	6	1849.7	390.262	6+	6+	2335.53	0	-1.05019	-0.000409851	PeptideShaker (2.9542097488921716E-4)	0	35.2956	100	Confident
1153	Q96K17	RQVLDSKAPKPEDIDEEDDDVPDLVENFDEASKNEAN	LAEQFP		122	37	NH2-RQVLDSKAPKPEDIDEEDDDVPDLVENFDEASKNEAN-COOH			HeLa_recombinant_Neprosin_rep_1_HCD.mgf	HeLa_recombinant_Neprosin_rep_1_HCD.12203.12203.4	4	4350.29	1047.23	4+	4+	4184.91	0	-3.33806	-0.00349574	PeptideShaker (5.768827354730438E-4)	0	32.3891	92.8571	Doubtful
1154	P40925	KENFSCLTRLDHNRAKA	SAPSIP	QIALKL	149	17	NH2-KENFSC<cmm>LTRLDHNRAKA-COOH		Carbamidomethylation of C(6)	HeLa_recombinant_Neprosin_rep_1_HCD.mgf	HeLa_recombinant_Neprosin_rep_1_HCD.2526.2526.4	4	1119.26	515.766	4+	4+	2059.04	0	-2.3006	-0.00118657	PeptideShaker (0.0)	0	100	100	Confident
1155	P30101	RELSDFISYLQREATNPPVIQEEKPKKKKKAQEDL	KKYEGG		471	35	NH2-RELSDFISYLQREATNPPVIQEEKPKKKKKAQEDL-COOH			HeLa_recombinant_Neprosin_rep_1_HCD.mgf	HeLa_recombinant_Neprosin_rep_1_HCD.13013.13013.6	6	4618.66	693.538	6+	6+	4155.23	0	-11.3469	-0.00786961	PeptideShaker (0.0032904901972005086)	0	24.8274	100	Confident
1156	Q9BVC6	SRRDFAPPGQQKREAP	HSALAQ	VDVLTQ	35	16	NH2-SRRDFAPPGQQKREAP-COOH			HeLa_recombinant_Neprosin_rep_1_HCD.mgf	HeLa_recombinant_Neprosin_rep_1_HCD.658.658.4	4	440.762	460.743	4+	4+	1838.95	0	-3.22216	-0.0014846	PeptideShaker (0.0)	0	100	100	Confident
1157	Q14019	KEFVISDRKELEEDFIKSELKKAGGANYDAQTE	VVQNFA		110	33	NH2-KEFVISDRKELEEDFIKSELKKAGGANYDAQTE-COOH			HeLa_recombinant_Neprosin_rep_1_HCD.mgf	HeLa_recombinant_Neprosin_rep_1_HCD.11071.11071.6	6	3981.93	632.319	6+	6+	3786.9	1	-7.68303	-0.00485688	PeptideShaker (0.010355029585798817)	0	19.8485	100	Confident
1158	Q9Y520	LQHTTPQAQAQSLSRP	QTLQPP	AQVSQP	2614	16	NH2-LQHTTPQAQAQSLSRP-COOH			HeLa_recombinant_Neprosin_rep_1_HCD.mgf	HeLa_recombinant_Neprosin_rep_1_HCD.2544.2544.2	2	1125.2	881.961	2+	2+	1761.91	0	-2.48548	-0.0021921	PeptideShaker (0.0)	0	100	100	Confident
1159	O00299	DDEEIELAYEQVAKALK	FASTCP		225	17	NH2-DDEEIELAYEQVAKALK-COOH			HeLa_recombinant_Neprosin_rep_1_HCD.mgf	HeLa_recombinant_Neprosin_rep_1_HCD.16671.16671.2	2	5850.31	982.992	2+	2+	1962.98	1	-6.79688	-0.00667791	PeptideShaker (0.0)	0	100	100	Confident
1160	Q13409	KEDEEEDDDVVAP	PVMAQP	KPPIEP	169	13	NH2-KEDEEEDDDVVAP-COOH			HeLa_recombinant_Neprosin_rep_1_HCD.mgf	HeLa_recombinant_Neprosin_rep_1_HCD.2471.2471.2	2	1100.11	745.31	2+	2+	1488.61	0	-3.80233	-0.00283392	PeptideShaker (4.281463404191553E-5)	0	43.6841	100	Confident
1161	A0A0B4J2D5, P0DPI2	FMCETALHYIHDGIGAMVRKVLELTGK	VVTTPA; VVTTPA		242; 242	27	NH2-FM<ox>C<cmm>ETALHYIHDGIGAMVRKVLELTGK-COOH	Oxidation of M(2)	Carbamidomethylation of C(3)	HeLa_recombinant_Neprosin_rep_1_HCD.mgf	HeLa_recombinant_Neprosin_rep_1_HCD.21269.21269.6	6	7898.36	518.601	6+	6+	3104.56	1	-0.724675	-0.000375696	PeptideShaker (0.0)	0	100	100	Confident
1162	P62273	GHQQLYWSHP	M	RKFGQG	2	10	NH2-GHQQLYWSHP-COOH			HeLa_recombinant_Neprosin_rep_1_HCD.mgf	HeLa_recombinant_Neprosin_rep_1_HCD.3471.3471.2	2	1445.1	626.792	2+	2+	1251.58	0	-6.55628	-0.00410946	PeptideShaker (0.0019430166216240087)	0	27.1152	98.1982	Doubtful
1163	P00558	VGVFEWEAFARGTKALMDEVVKATSRG	IVWNGP	CITIIG	340	27	NH2-VGVFEWEAFARGTKALMDEVVKATSRG-COOH			HeLa_recombinant_Neprosin_rep_1_HCD.mgf	HeLa_recombinant_Neprosin_rep_1_HCD.21210.21210.5	5	7858.27	591.715	5+	5+	2953.51	0	9.4508	0.00559213	PeptideShaker (8.781713704838414E-4)	0	30.5642	99.1736	Confident
1164	P14618	RQAHLYRGIFP	RNPQTA	VLCKDP	461	11	NH2-RQAHLYRGIFP-COOH			HeLa_recombinant_Neprosin_rep_1_HCD.mgf	HeLa_recombinant_Neprosin_rep_1_HCD.4938.4938.3	3	1953.08	453.253	3+	3+	1356.74	0	-3.73411	-0.0016925	PeptideShaker (2.8189024321490186E-4)	0	35.4992	96.9072	Confident
1165	O95757	FAIEQVTGMLLAKLKETSENALKKP	LEEERP	VADCVI	112	25	NH2-FAIEQVTGMLLAKLKETSENALKKP-COOH			HeLa_recombinant_Neprosin_rep_1_HCD.mgf	HeLa_recombinant_Neprosin_rep_1_HCD.19990.19990.5	5	7202.01	552.717	5+	5+	2758.53	0	7.14859	0.00395112	PeptideShaker (3.483620990473471E-4)	0	34.5797	99.1736	Confident
1166	Q9NQC3	ARPPPPPPASVSP	EDDEPP	QAEPVW	141	13	NH2-ARPPPPPPASVSP-COOH			HeLa_recombinant_Neprosin_rep_1_HCD.mgf	HeLa_recombinant_Neprosin_rep_1_HCD.2692.2692.2	2	1177.41	635.349	2+	2+	1268.69	0	-3.26887	-0.00207688	PeptideShaker (0.00542905007135323)	0	22.6528	96.3964	Doubtful
1167	P26373	APSRNGMVLKPHFHKD	M	WQRRVA	2	16	NH2-APSRNGMVLKPHFHKD-COOH			HeLa_recombinant_Neprosin_rep_1_HCD.mgf	HeLa_recombinant_Neprosin_rep_1_HCD.1090.1090.5	5	608.854	367.596	5+	5+	1832.95	0	-2.45941	-0.000904072	PeptideShaker (0.004268658707396785)	0	23.6971	96.6942	Confident
1168	P11021	IISKLYGSAGPPPTGEEDTAEKDEL	EEIVQP		630	25	NH2-IISKLYGSAGPPPTGEEDTAEKDEL-COOH			HeLa_recombinant_Neprosin_rep_1_HCD.mgf	HeLa_recombinant_Neprosin_rep_1_HCD.8342.8342.3	3	3093.42	873.098	3+	3+	2616.28	0	-3.70378	-0.00323378	PeptideShaker (1.0956361033132255E-5)	0	49.6033	100	Confident
1169	P80723	AEPAEAKEGKEKPDQDAEGKAEEKEGEKD	SEPQAA	AAAAKE	46	29	NH2-AEPAEAKEGKEKPDQDAEGKAEEKEGEKD-COOH			HeLa_recombinant_Neprosin_rep_1_HCD.mgf	HeLa_recombinant_Neprosin_rep_1_HCD.311.311.4	4	270.8	786.369	4+	4+	3141.46	0	-3.68991	-0.00290164	PeptideShaker (8.645016433311739E-7)	0	60.6323	100	Confident
1170	P68104, Q5VTE0	GPKFLKSGDAAIVDMVP	GKKLED; GKKLED	GKPMCV; GKPMCV	390; 390	17	NH2-GPKFLKSGDAAIVDMVP-COOH			HeLa_recombinant_Neprosin_rep_1_HCD.mgf	HeLa_recombinant_Neprosin_rep_1_HCD.11805.11805.3	3	4226.21	582.317	3+	3+	1743.92	0	4.22255	0.00245885	PeptideShaker (2.2691173133651012E-4)	0	36.4414	97.9381	Confident
1171	P34932	IKIRFQESEERP	KNLGQP	KLFEEL	685	12	NH2-IKIRFQESEERP-COOH			HeLa_recombinant_Neprosin_rep_1_HCD.mgf	HeLa_recombinant_Neprosin_rep_1_HCD.3480.3480.2	2	1448.01	766.413	2+	2+	1530.82	0	-2.97105	-0.00227706	PeptideShaker (1.3280055445051241E-4)	0	38.768	99.0991	Doubtful
1172	Q9BW60	RALQQNGAPGIAKVKAN	KGKRLP		263	17	NH2-RALQQNGAPGIAKVKAN-COOH			HeLa_recombinant_Neprosin_rep_1_HCD.mgf	HeLa_recombinant_Neprosin_rep_1_HCD.1444.1444.3	3	731.908	579.332	3+	3+	1734.99	0	-5.61208	-0.00325128	PeptideShaker (4.399046545525805E-5)	0	43.5664	100	Confident
1173	Q09666	KVEGDLKGPEVDIRDP	MDISLP	KVDIDV	4617	16	NH2-KVEGDLKGPEVDIRDP-COOH			HeLa_recombinant_Neprosin_rep_1_HCD.mgf	HeLa_recombinant_Neprosin_rep_1_HCD.5142.5142.3	3	2018.8	589.644	3+	3+	1765.92	0	-5.4438	-0.00320992	PeptideShaker (6.792751454922452E-7)	0	61.6795	100	Confident
1174	P31327	LLTNFQVTKLFAEAVQKSRKVDSKSLFHYRQ	VDSGIP	YSAGKA	1463	31	NH2-LLTNFQVTKLFAEAVQKSRKVDSKSLFHYRQ-COOH			HeLa_recombinant_Neprosin_rep_1_HCD.mgf	HeLa_recombinant_Neprosin_rep_1_HCD.14695.14695.8	8	5173.44	461.135	8+	8+	3681.02	0	1.53145	0.000706202	PeptideShaker (0.0)	0	100	100	Confident
1175	Q9H4A4	LYHAMMGGSEVAQTLAKETFASTASQLHSNVVNYVQQIVAPKGS	QKYTLP		607	44	NH2-LYHAMMGGSEVAQTLAKETFASTASQLHSNVVNYVQQIVAPKGS-COOH			HeLa_recombinant_Neprosin_rep_1_HCD.mgf	HeLa_recombinant_Neprosin_rep_1_HCD.20076.20076.6	6	7242.36	778.234	6+	6+	4662.32	1	8.18047	0.00636491	PeptideShaker (0.004477345650517826)	0	23.4898	100	Confident
1176	P21333	TITDNKDGTVTVRYAP	GKVAQP	SEAGLH	1819	16	NH2-TITDNKDGTVTVRYAP-COOH			HeLa_recombinant_Neprosin_rep_1_HCD.mgf	HeLa_recombinant_Neprosin_rep_1_HCD.4708.4708.2	2	1876.62	875.949	2+	2+	1749.89	0	-3.26567	-0.00286057	PeptideShaker (0.0)	0	100	100	Confident
1177	Q5VWI1	PDSAAAAAAHPFPALHG	LPLPSA	QWLFGG	97	17	NH2-PDSAAAAAAHPFPALHG-COOH			HeLa_recombinant_Neprosin_rep_1_HCD.mgf	HeLa_recombinant_Neprosin_rep_1_HCD.2298.2298.2	2	1034.78	801.385	2+	2+	1599.78	1	-16.8009	-0.0134558	PeptideShaker (0.0019342359767891683)	0	27.1349	99.0991	Doubtful
1178	Q15149	AAPTLRSELELTLGKLEQVRSLSAIYLEKLKTISLVIRGTQGA	LPEPSP	EEVLRA	1196	43	NH2-AAPTLRSELELTLGKLEQVRSLSAIYLEKLKTISLVIRGTQGA-COOH			HeLa_recombinant_Neprosin_rep_1_HCD.mgf	HeLa_recombinant_Neprosin_rep_1_HCD.22781.22781.6	6	9045.69	778.779	6+	6+	4665.68	1	-10.8971	-0.00848471	PeptideShaker (0.06309768318980866)	0	11.9999	90.3226	Confident
1179	P53611	EEVLQRVNVQP	PVFCMP	ELVS	317	11	NH2-EEVLQRVNVQP-COOH			HeLa_recombinant_Neprosin_rep_1_HCD.mgf	HeLa_recombinant_Neprosin_rep_1_HCD.6160.6160.2	2	2361.83	655.852	2+	2+	1309.7	0	-7.21596	-0.00473264	PeptideShaker (0.002220360284876414)	0	26.5358	98.1982	Doubtful
1180	Q8NBS9	GLAGVKIAEVDCTAERNICSKYSVRGYP	SKKEFP	TLLLFR	370	28	NH2-GLAGVKIAEVDC<cmm>TAERNIC<cmm>SKYSVRGYP-COOH		Carbamidomethylation of C(12, 19)	HeLa_recombinant_Neprosin_rep_1_HCD.mgf	HeLa_recombinant_Neprosin_rep_1_HCD.10509.10509.4	4	3796.06	779.142	4+	4+	3112.54	0	-1.4052	-0.00109486	PeptideShaker (0.0)	0	100	100	Confident
1181	P36578	ELPLVVEDKVEGYKKT	RIEEVP	KEAVLL	149	16	NH2-ELPLVVEDKVEGYKKT-COOH			HeLa_recombinant_Neprosin_rep_1_HCD.mgf	HeLa_recombinant_Neprosin_rep_1_HCD.7358.7358.4	4	2773.38	462.508	4+	4+	1846.01	0	-3.05917	-0.0014149	PeptideShaker (2.012262026174707E-4)	0	36.9632	98.9796	Confident
1182	Q08257	VETYIRSGTYSRKP	ACGVNP	LLPYTP	50	14	NH2-VETYIRSGTYSRKP-COOH			HeLa_recombinant_Neprosin_rep_1_HCD.mgf	HeLa_recombinant_Neprosin_rep_1_HCD.1752.1752.4	4	838.667	414.972	4+	4+	1655.86	0	-2.5818	-0.00107138	PeptideShaker (0.0)	0	100	100	Confident
1183	P13667	SRFDVSGYPTIKILKKGQAVDYEGSRTQEEIVAKVREVSQP	SASVLA	DWTPPP	130	41	NH2-SRFDVSGYPTIKILKKGQAVDYEGSRTQEEIVAKVREVSQP-COOH			HeLa_recombinant_Neprosin_rep_1_HCD.mgf	HeLa_recombinant_Neprosin_rep_1_HCD.13087.13087.5	5	4644.97	922.702	5+	5+	4607.43	1	8.19013	0.00755535	PeptideShaker (0.0)	0	100	100	Confident
1184	Q09666	KFKMPDLHLKAP	GKLKGP, GKLKGP	KISMPE, KISMPE	4116, 4580	12	NH2-KFKMPDLHLKAP-COOH			HeLa_recombinant_Neprosin_rep_1_HCD.mgf	HeLa_recombinant_Neprosin_rep_1_HCD.8141.8141.4	4	3024.46	356.957	4+	4+	1423.8	0	-2.73903	-0.000977716	PeptideShaker (4.3648687971790967E-4)	0	33.6003	94.8454	Doubtful
1185	A1L0T0	ILLLGGAASTLLQNRGA	QMAQSP	LQAVDQ	143	17	NH2-ILLLGGAASTLLQNRGA-COOH			HeLa_recombinant_Neprosin_rep_1_HCD.mgf	HeLa_recombinant_Neprosin_rep_1_HCD.14843.14843.2	2	5220.87	834.495	2+	2+	1666.97	0	0.946025	0.000789452	PeptideShaker (0.0)	0	100	100	Confident
1186	P30041	VDWKDGDSVMVLP	KRVATP	TIPEEE	179	13	NH2-VDWKDGDSVMVLP-COOH			HeLa_recombinant_Neprosin_rep_1_HCD.mgf	HeLa_recombinant_Neprosin_rep_1_HCD.12815.12815.2	2	4555.95	730.856	2+	2+	1459.7	0	-2.89599	-0.00211656	PeptideShaker (0.0023185916702447404)	0	26.3478	97.2973	Doubtful
1187	P55072	LRHPALFKAIGVKPP	EMVELP	RGILLY	224	15	NH2-LRHPALFKAIGVKPP-COOH			HeLa_recombinant_Neprosin_rep_1_HCD.mgf	HeLa_recombinant_Neprosin_rep_1_HCD.6657.6657.4	4	2533.14	411.757	4+	4+	1643	0	-3.35297	-0.00138061	PeptideShaker (5.330904810030986E-4)	0	32.732	93.8144	Doubtful
1188	P00558	VGVFEWEAFARGTKALMDEVVKATSRG	IVWNGP	CITIIG	340	27	NH2-VGVFEWEAFARGTKALMDEVVKATSRG-COOH			HeLa_recombinant_Neprosin_rep_1_HCD.mgf	HeLa_recombinant_Neprosin_rep_1_HCD.21315.21315.5	5	7928.74	591.909	5+	5+	2953.51	1	-1.97757	-0.00117015	PeptideShaker (0.0)	0	100	100	Confident
1189	P05161	LGEYGLKPLSTVFMNLRLRGG	LEDQLP	GTEPGG	137	21	NH2-LGEYGLKPLSTVFMNLRLRGG-COOH			HeLa_recombinant_Neprosin_rep_1_HCD.mgf	HeLa_recombinant_Neprosin_rep_1_HCD.16228.16228.4	4	5694.99	581.077	4+	4+	2320.27	0	2.77183	0.00161064	PeptideShaker (7.182013652289752E-7)	0	61.4375	100	Confident
1190	P63104	MDKNELVQKAKLAEQAERYDDMAA		CMKSVT	1	24	ace-MDKNELVQKAKLAEQAERYDDMAA-COOH	Acetylation of protein N-term(1)		HeLa_recombinant_Neprosin_rep_1_HCD.mgf	HeLa_recombinant_Neprosin_rep_1_HCD.11081.11081.3	3	3984.75	937.122	3+	3+	2808.34	0	0.244481	0.000229108	PeptideShaker (0.0)	0	100	100	Confident
1191	P30040	VFYLFRDGDFENPVPYTGA	DKESYP	VKVGAI	117	19	NH2-VFYLFRDGDFENPVPYTGA-COOH			HeLa_recombinant_Neprosin_rep_1_HCD.mgf	HeLa_recombinant_Neprosin_rep_1_HCD.16206.16206.2	2	5688.41	1104.04	2+	2+	2206.04	0	8.66264	0.00956378	PeptideShaker (0.006411954851359229)	0	21.9301	96.3964	Doubtful
1192	Q96AY3	LEDVVIERYHIPRACP	SPAGGP	REVQMG	41	16	NH2-LEDVVIERYHIPRAC<cmm>P-COOH		Carbamidomethylation of C(15)	HeLa_recombinant_Neprosin_rep_1_HCD.mgf	HeLa_recombinant_Neprosin_rep_1_HCD.8600.8600.4	4	3173.3	492.76	4+	4+	1966.01	1	-1.8257	-0.000899173	PeptideShaker (0.0)	0	100	100	Confident
1193	P14618	RAPIIAVTRNPQTA	VARYRP	RQAHLY	447	14	NH2-RAPIIAVTRNPQTA-COOH			HeLa_recombinant_Neprosin_rep_1_HCD.mgf	HeLa_recombinant_Neprosin_rep_1_HCD.3081.3081.2	2	1307.6	754.938	2+	2+	1506.86	1	-2.98398	-0.00225123	PeptideShaker (6.285552657217385E-5)	0	42.0166	100	Confident
1194	P35232	IIFDCRSRPRNVPVITGSKDLQNVNITLRILFRPVAS	PWVQKP	QLPRIF	65	37	NH2-IIFDC<cmm>RSRPRNVPVITGSKDLQNVNITLRILFRPVAS-COOH		Carbamidomethylation of C(5)	HeLa_recombinant_Neprosin_rep_1_HCD.mgf	HeLa_recombinant_Neprosin_rep_1_HCD.16292.16292.6	6	5714.49	711.904	6+	6+	4264.37	1	1.05	0.00074732	PeptideShaker (0.0)	0	100	100	Confident
1195	Q96I24	RFAVGIVIGRNGEMIKKIQNDAGVRIQFKPDDGISP	IEVSVP	ERAAQV	262	36	NH2-RFAVGIVIGRNGEMIKKIQNDAGVRIQFKPDDGISP-COOH			HeLa_recombinant_Neprosin_rep_1_HCD.mgf	HeLa_recombinant_Neprosin_rep_1_HCD.13830.13830.6	6	4888.5	657.528	6+	6+	3938.13	1	-3.04584	-0.00200222	PeptideShaker (0.0103397341211226)	0	19.8549	100	Confident
1196	P06744	GKSPEDLERLLP	KELQAA	HKVFEG	453	12	NH2-GKSPEDLERLLP-COOH			HeLa_recombinant_Neprosin_rep_1_HCD.mgf	HeLa_recombinant_Neprosin_rep_1_HCD.10366.10366.2	2	3750.61	677.373	2+	2+	1352.73	0	0.701822	0.000475395	PeptideShaker (2.6903953203580313E-5)	0	45.7018	100	Confident
1197	P52701	ALSDANKASARASREGGRAAAAP	FFPKSP	GASPSP	16	23	NH2-ALSDANKASARASREGGRAAAAP-COOH			HeLa_recombinant_Neprosin_rep_1_HCD.mgf	HeLa_recombinant_Neprosin_rep_1_HCD.966.966.5	5	562.242	440.431	5+	5+	2197.13	0	-5.01621	-0.00220931	PeptideShaker (6.77688517415183E-4)	0	31.6897	99.2	Confident
1198	P55769	LLCEDKNVPYVFVRSKQALGRACGVSRP	IILHLP	VIACSV	71	28	NH2-LLC<cmm>EDKNVPYVFVRSKQALGRAC<cmm>GVSRP-COOH		Carbamidomethylation of C(3, 23)	HeLa_recombinant_Neprosin_rep_1_HCD.mgf	HeLa_recombinant_Neprosin_rep_1_HCD.9178.9178.5	5	3366.98	644.945	5+	5+	3218.68	1	2.05946	0.00132782	PeptideShaker (0.0)	0	100	100	Confident
1199	P06733	LYRHIADLAGNSEVILPVPA	VEKGVP	FNVING	130	20	NH2-LYRHIADLAGNSEVILPVPA-COOH			HeLa_recombinant_Neprosin_rep_1_HCD.mgf	HeLa_recombinant_Neprosin_rep_1_HCD.12929.12929.3	3	4591.21	716.73	3+	3+	2147.17	0	-2.34588	-0.00168137	PeptideShaker (0.0)	0	100	100	Confident
1200	P13639	IQRTILMMGRYVEP	DLYLKP	IEDVPC	447	14	NH2-IQRTILMMGRYVEP-COOH			HeLa_recombinant_Neprosin_rep_1_HCD.mgf	HeLa_recombinant_Neprosin_rep_1_HCD.10252.10252.3	3	3714.34	569.642	3+	3+	1705.9	0	1.82761	0.00104108	PeptideShaker (6.516639151968025E-5)	0	41.8598	100	Confident
1201	P27824	EYVPDPDAEKP	WLDDEP	EDWDED	329	11	NH2-EYVPDPDAEKP-COOH			HeLa_recombinant_Neprosin_rep_1_HCD.mgf	HeLa_recombinant_Neprosin_rep_1_HCD.3970.3970.2	2	1621.54	630.29	2+	2+	1258.57	0	-4.83936	-0.00305022	PeptideShaker (0.0032339319259563405)	0	24.9027	97.2973	Doubtful
1202	P21333	SEAKMSCMDNKDGSCSVEYIP	LAVEGP	YEAGTY	1396	21	NH2-SEAKMSC<cmm>MDNKDGSC<cmm>SVEYIP-COOH		Carbamidomethylation of C(7, 15)	HeLa_recombinant_Neprosin_rep_1_HCD.mgf	HeLa_recombinant_Neprosin_rep_1_HCD.6637.6637.3	3	2526.45	803.327	3+	3+	2406.98	0	-9.22562	-0.00741125	PeptideShaker (3.0937979962147915E-4)	0	35.0951	95.8763	Confident
1203	P60174	EFVDIINAKQ	GASLKP		277	10	NH2-EFVDIINAKQ-COOH			HeLa_recombinant_Neprosin_rep_1_HCD.mgf	HeLa_recombinant_Neprosin_rep_1_HCD.7874.7874.2	2	2935.21	588.814	2+	2+	1175.62	0	-4.46792	-0.00263078	PeptideShaker (1.0857553988079294E-5)	0	49.6427	100	Confident
1204	P12277	PFSNSHNALKLRFP	M	AEDEFP	2	14	NH2-PFSNSHNALKLRFP-COOH			HeLa_recombinant_Neprosin_rep_1_HCD.mgf	HeLa_recombinant_Neprosin_rep_1_HCD.7687.7687.4	4	2875.32	407.723	4+	4+	1626.86	0	-1.31876	-0.000537688	PeptideShaker (0.0)	0	100	100	Confident
1205	Q8NC51	KEMTLDEWKAIQNKDRAKVEFNIRKP	VKEEGP	NEGADG	286	26	NH2-KEMTLDEWKAIQNKDRAKVEFNIRKP-COOH			HeLa_recombinant_Neprosin_rep_1_HCD.mgf	HeLa_recombinant_Neprosin_rep_1_HCD.8490.8490.4	4	3140.33	797.931	4+	4+	3186.7	1	-2.19118	-0.00174787	PeptideShaker (0.0)	0	100	100	Confident
1206	P55084	NIRNVVVVDGVRTP	KTLAKP	FLLSGT	50	14	NH2-NIRNVVVVDGVRTP-COOH			HeLa_recombinant_Neprosin_rep_1_HCD.mgf	HeLa_recombinant_Neprosin_rep_1_HCD.6694.6694.3	3	2546.71	513.297	3+	3+	1536.87	0	-2.06551	-0.00106022	PeptideShaker (9.610459255016418E-6)	0	50.1726	100	Confident
1207	Q15233	TMEGIGAIGGTPPAFNRAAPG	RFGQAA	AEFAPN	440	21	NH2-TMEGIGAIGGTPPAFNRAAPG-COOH			HeLa_recombinant_Neprosin_rep_1_HCD.mgf	HeLa_recombinant_Neprosin_rep_1_HCD.10831.10831.2	2	3905.5	992.99	2+	2+	1983.98	0	-8.68135	-0.00862057	PeptideShaker (0.0)	0	100	100	Confident
1208	P22234	QIFGLSNHLVWSKLRASILNTWISLKQADKKIRECNL	SAQFAA		389	37	NH2-QIFGLSNHLVWSKLRASILNTWISLKQADKKIREC<cmm>NL-COOH		Carbamidomethylation of C(35)	HeLa_recombinant_Neprosin_rep_1_HCD.mgf	HeLa_recombinant_Neprosin_rep_1_HCD.19591.19591.7	7	7012.28	626.637	7+	7+	4379.41	0	0.485187	0.000304036	PeptideShaker (0.029013539651837523)	0	15.374	93.5484	Confident
1209	P08708	IIPSKKLRNKIAGYVTHLMKRIQRGP	VCEEIA	VRGISI	40	26	NH2-IIPSKKLRNKIAGYVTHLMKRIQRGP-COOH			HeLa_recombinant_Neprosin_rep_1_HCD.mgf	HeLa_recombinant_Neprosin_rep_1_HCD.12052.12052.7	7	4302.69	432.122	7+	7+	3016.8	1	0.806742	0.000348495	PeptideShaker (0.0)	0	100	100	Confident
1210	P31327	ILRCEMASTGEVACFGEGIHTAFLKA	LRDADP	MLSTGF	1324	26	NH2-ILRC<cmm>EMASTGEVAC<cmm>FGEGIHTAFLKA-COOH		Carbamidomethylation of C(4, 14)	HeLa_recombinant_Neprosin_rep_1_HCD.mgf	HeLa_recombinant_Neprosin_rep_1_HCD.13686.13686.3	3	4841.36	957.134	3+	3+	2867.38	1	-0.293065	-0.000280404	PeptideShaker (3.3763290719100866E-4)	0	34.7156	95.8763	Confident
1211	P31327	FFAVQFHPEVTPGP	MHESKP	IDTEYL	371	14	NH2-FFAVQFHPEVTPGP-COOH			HeLa_recombinant_Neprosin_rep_1_HCD.mgf	HeLa_recombinant_Neprosin_rep_1_HCD.12881.12881.2	2	4577.54	786.891	2+	2+	1571.78	0	-6.86958	-0.00540565	PeptideShaker (3.8984666031361E-4)	0	34.0911	99.0991	Doubtful
1212	P14866	TRLNVFKNDQDTWDYTNPNLSGQGDPGSNPNKRQRQPP	IEYAKP	LLGDHP	271	38	NH2-TRLNVFKNDQDTWDYTNPNLSGQGDPGSNPNKRQRQPP-COOH			HeLa_recombinant_Neprosin_rep_1_HCD.mgf	HeLa_recombinant_Neprosin_rep_1_HCD.7830.7830.6	6	2921.38	726.685	6+	6+	4354.09	0	-5.18502	-0.00376789	PeptideShaker (0.0)	0	100	100	Confident
1213	P0DMV8, P0DMV9, P11142, P17066, P34931, P38646, P54652	AYFNDSQRQATKD	AVITVP; AVITVP; AVVTVP; AVITVP; AVITVP; AVITVP; AVITVP	AGVIAG; AGVIAG; AGTIAG; AGAIAG; AGVIAG; AGQISG; AGTITG	148; 148; 148; 150; 150; 195; 149	13	NH2-AYFNDSQRQATKD-COOH			HeLa_recombinant_Neprosin_rep_1_HCD.mgf	HeLa_recombinant_Neprosin_rep_1_HCD.886.886.2	2	536.571	772.357	2+	2+	1542.71	0	-4.27498	-0.00330182	PeptideShaker (0.0)	0	100	100	Confident
1214	O95169	ASHMTKDMFPGPYPRTP	PLGART	EERAAA	29	17	NH2-ASHMTKDMFPGPYPRTP-COOH			HeLa_recombinant_Neprosin_rep_1_HCD.mgf	HeLa_recombinant_Neprosin_rep_1_HCD.6110.6110.3	3	2346.87	644.971	3+	3+	1931.9	0	-5.5105	-0.00355413	PeptideShaker (8.645016433311739E-7)	0	60.6323	100	Confident
1215	Q9NX18	DLEYLFEKPR	QRLRAP		157	10	NH2-DLEYLFEKPR-COOH			HeLa_recombinant_Neprosin_rep_1_HCD.mgf	HeLa_recombinant_Neprosin_rep_1_HCD.9406.9406.3	3	3435.04	437.564	3+	3+	1308.67	1	-2.5998	-0.00113671	PeptideShaker (9.970288540150351E-5)	0	40.0129	98.9691	Confident
1216	P40939	YGKQFTPCQLLADHANSPNKKFYQ	KKYEAA		740	24	NH2-YGKQFTPC<cmm>QLLADHANSPNKKFYQ-COOH		Carbamidomethylation of C(8)	HeLa_recombinant_Neprosin_rep_1_HCD.mgf	HeLa_recombinant_Neprosin_rep_1_HCD.8575.8575.4	4	3165.11	714.601	4+	4+	2854.39	0	-3.81058	-0.00272305	PeptideShaker (9.98320600636941E-6)	0	50.0073	100	Confident
1217	P30101	YEVRGFPTIYFSPANKKLNPKKYEGG	NDVPSP	RELSDF	445	26	NH2-YEVRGFPTIYFSPANKKLNPKKYEGG-COOH			HeLa_recombinant_Neprosin_rep_1_HCD.mgf	HeLa_recombinant_Neprosin_rep_1_HCD.9743.9743.5	5	3546.89	601.52	5+	5+	3002.57	0	-0.569276	-0.000342431	PeptideShaker (0.00932689926579347)	0	20.3026	94.2149	Confident
1218	P29401	AELLKMFGIDRDAIAQAVRGLITKA	PRSGKP		599	25	NH2-AELLKM<ox>FGIDRDAIAQAVRGLITKA-COOH	Oxidation of M(6)		HeLa_recombinant_Neprosin_rep_1_HCD.mgf	HeLa_recombinant_Neprosin_rep_1_HCD.19433.19433.3	3	6943.53	906.173	3+	3+	2715.51	0	-4.61588	-0.00418281	PeptideShaker (0.0)	0	100	100	Confident
1219	P51148	NIVIALAGNKADLASKRA	QRQASP	VEFQEA	126	18	NH2-NIVIALAGNKADLASKRA-COOH			HeLa_recombinant_Neprosin_rep_1_HCD.mgf	HeLa_recombinant_Neprosin_rep_1_HCD.7192.7192.3	3	2715.99	609.025	3+	3+	1824.06	0	-2.7748	-0.00168993	PeptideShaker (0.0)	0	100	100	Confident
1220	P06733	SEFFRSGKYDLDFKSP	GMDVAA	DDPSRY	249	16	NH2-SEFFRSGKYDLDFKSP-COOH			HeLa_recombinant_Neprosin_rep_1_HCD.mgf	HeLa_recombinant_Neprosin_rep_1_HCD.9438.9438.2	2	3445.25	961.964	2+	2+	1921.92	0	-3.82455	-0.00367909	PeptideShaker (5.120619025944471E-4)	0	32.9068	99.0991	Doubtful
1221	P09651	GFGFVTYATVEEVDAAMNAR	NTKRSR	PHKVDG	56	20	NH2-GFGFVTYATVEEVDAAMNAR-COOH			HeLa_recombinant_Neprosin_rep_1_HCD.mgf	HeLa_recombinant_Neprosin_rep_1_HCD.18298.18298.3	3	6461.15	717.008	3+	3+	2147	1	-0.938196	-0.00067238	PeptideShaker (0.0)	0	100	100	Confident
1222	P23246	EKLAQKNPMYQKERETPP	DEDGLP	RFAQHG	461	18	NH2-EKLAQKNPMYQKERETPP-COOH			HeLa_recombinant_Neprosin_rep_1_HCD.mgf	HeLa_recombinant_Neprosin_rep_1_HCD.1533.1533.3	3	760.142	729.709	3+	3+	2186.12	0	-5.1068	-0.0037265	PeptideShaker (0.0)	0	100	100	Confident
1223	P14618	VEASFKCCSGAIIVLTKSGRSAHQVARYRPRAP	ATAVGA	IIAVTR	417	33	NH2-VEASFKC<cmm>C<cmm>SGAIIVLTKSGRSAHQVARYRPRAP-COOH		Carbamidomethylation of C(7, 8)	HeLa_recombinant_Neprosin_rep_1_HCD.mgf	HeLa_recombinant_Neprosin_rep_1_HCD.7748.7748.5	5	2895.31	735.39	5+	5+	3671.93	0	-3.57401	-0.0026283	PeptideShaker (0.0)	0	100	100	Confident
1224	P14324	AVFLGLARKIYKRRK	AAPLPP		405	15	NH2-AVFLGLARKIYKRRK-COOH			HeLa_recombinant_Neprosin_rep_1_HCD.mgf	HeLa_recombinant_Neprosin_rep_1_HCD.3957.3957.5	5	1615.38	364.637	5+	5+	1818.15	0	0.211191	7.70079e-05	PeptideShaker (0.00698471678692556)	0	21.5585	95.3125	Confident
1225	P07437	ELTQQVFDAKNMMAACDPRHGRYLTVAA	RALTVP	VFRGRM	288	28	NH2-ELTQQVFDAKNMMAAC<cmm>DPRHGRYLTVAA-COOH		Carbamidomethylation of C(16)	HeLa_recombinant_Neprosin_rep_1_HCD.mgf	HeLa_recombinant_Neprosin_rep_1_HCD.11889.11889.3	3	4254.12	1065.51	3+	3+	3192.53	1	-5.11804	-0.00545165	PeptideShaker (0.0)	0	100	100	Confident
1226	O95298	EEDKKTYGEIFEKFHPIR	HPEDFP		102	18	NH2-EEDKKTYGEIFEKFHPIR-COOH			HeLa_recombinant_Neprosin_rep_1_HCD.mgf	HeLa_recombinant_Neprosin_rep_1_HCD.8226.8226.4	4	3054.7	567.289	4+	4+	2265.14	0	-6.2266	-0.0035323	PeptideShaker (1.1309233000675223E-5)	0	49.4657	100	Confident
1227	P52789	KCDVSFLQSEDGSGKGAALITAVACRIREAGQR	VKDLAP		885	33	NH2-KC<cmm>DVSFLQSEDGSGKGAALITAVAC<cmm>RIREAGQR-COOH		Carbamidomethylation of C(2, 25)	HeLa_recombinant_Neprosin_rep_1_HCD.mgf	HeLa_recombinant_Neprosin_rep_1_HCD.14749.14749.5	5	5190.11	710.963	5+	5+	3549.78	0	0.0105854	7.52584e-06	PeptideShaker (0.0)	0	100	100	Confident
1228	P14618	VICATQMLESMIKKPRP	NRAGKP	TRAEGS	324	17	NH2-VIC<cmm>ATQMLESMIKKPRP-COOH		Carbamidomethylation of C(3)	HeLa_recombinant_Neprosin_rep_1_HCD.mgf	HeLa_recombinant_Neprosin_rep_1_HCD.12579.12579.3	3	4476.21	668.024	3+	3+	2001.06	0	-3.14273	-0.00209943	PeptideShaker (0.0)	0	100	100	Confident
1229	Q6UVK1	AVASLDFATEPYNAARP	AQGVPP	YSVALL	2154	17	NH2-AVASLDFATEPYNAARP-COOH			HeLa_recombinant_Neprosin_rep_1_HCD.mgf	HeLa_recombinant_Neprosin_rep_1_HCD.10737.10737.2	2	3876.1	897.453	2+	2+	1791.88	1	4.4364	0.00397922	PeptideShaker (1.7091923211686318E-5)	0	47.6721	100	Confident
1230	P07237	LAPEYAKAAGKLKAEGSEIRLAKVDA	CGHCKA	TEESDL	59	26	NH2-LAPEYAKAAGKLKAEGSEIRLAKVDA-COOH			HeLa_recombinant_Neprosin_rep_1_HCD.mgf	HeLa_recombinant_Neprosin_rep_1_HCD.9004.9004.5	5	3306.11	540.71	5+	5+	2698.5	0	3.52188	0.00190431	PeptideShaker (0.0)	0	100	100	Confident
1231	P23588	QRPKLNLKPRSTPKEDDSSASTSQSTRAA	DDRGPP	SIFGGA	330	29	NH2-QRPKLNLKPRSTPKEDDSSASTSQSTRAA-COOH			HeLa_recombinant_Neprosin_rep_1_HCD.mgf	HeLa_recombinant_Neprosin_rep_1_HCD.1074.1074.4	4	603.57	789.909	4+	4+	3155.63	0	-6.55204	-0.00517555	PeptideShaker (0.0)	0	100	100	Confident
1232	Q8NFJ5	RAHAWPSPYKDYEVKKEGS	KEFSIP		339	19	NH2-RAHAWPSPYKDYEVKKEGS-COOH			HeLa_recombinant_Neprosin_rep_1_HCD.mgf	HeLa_recombinant_Neprosin_rep_1_HCD.2843.2843.4	4	1229.04	562.783	4+	4+	2247.11	0	-1.79784	-0.0010118	PeptideShaker (0.0)	0	100	100	Confident
1233	P29401	AELLKMFGIDRDAIAQAVRGLITKA	PRSGKP		599	25	NH2-AELLKMFGIDRDAIAQAVRGLITKA-COOH			HeLa_recombinant_Neprosin_rep_1_HCD.mgf	HeLa_recombinant_Neprosin_rep_1_HCD.20806.20806.3	3	7614.47	900.849	3+	3+	2699.52	0	3.38964	0.00305354	PeptideShaker (0.0)	0	100	100	Confident
1234	P06733	VPAFNVINGGSHAGNKLAMQEFMILPVGAANFREA	SEVILP	MRIGAE	147	35	NH2-VPAFNVINGGSHAGNKLAMQEFMILPVGAANFREA-COOH			HeLa_recombinant_Neprosin_rep_1_HCD.mgf	HeLa_recombinant_Neprosin_rep_1_HCD.17336.17336.4	4	6087.66	918.474	4+	4+	3669.85	0	3.61579	0.003321	PeptideShaker (0.0)	0	100	100	Confident
1235	P04075	NMVTPGHACTQKFSHEEIAMATVTALRRTVPP	GTLLKP	AVTGIT	232	32	NH2-NM<ox>VTPGHAC<cmm>TQKFSHEEIAMATVTALRRTVPP-COOH	Oxidation of M(2)	Carbamidomethylation of C(9)	HeLa_recombinant_Neprosin_rep_1_HCD.mgf	HeLa_recombinant_Neprosin_rep_1_HCD.11431.11431.5	5	4100.65	714.16	5+	5+	3565.76	0	0.939726	0.000671114	PeptideShaker (0.0)	0	100	100	Confident
1236	P49915	LKDFHKDEVRILGRELGLP	GKVIEP	EELVSR	411	19	NH2-LKDFHKDEVRILGRELGLP-COOH			HeLa_recombinant_Neprosin_rep_1_HCD.mgf	HeLa_recombinant_Neprosin_rep_1_HCD.11357.11357.4	4	4078.17	559.571	4+	4+	2234.25	0	0.141749	7.93186e-05	PeptideShaker (0.0)	0	100	100	Confident
1237	P27797	RQIDNPDYKGTWIHP	KGEWKP	EIDNPE	278	15	NH2-RQIDNPDYKGTWIHP-COOH			HeLa_recombinant_Neprosin_rep_1_HCD.mgf	HeLa_recombinant_Neprosin_rep_1_HCD.5607.5607.3	3	2175.4	613.974	3+	3+	1838.91	0	-3.67145	-0.00225418	PeptideShaker (7.023966625516154E-4)	0	31.5342	92.7835	Doubtful
1238	Q969H8	FKAELSKLVIVAKASRTEL	AHRPGA		155	19	NH2-FKAELSKLVIVAKASRTEL-COOH			HeLa_recombinant_Neprosin_rep_1_HCD.mgf	HeLa_recombinant_Neprosin_rep_1_HCD.10830.10830.4	4	3905.32	526.568	4+	4+	2102.25	0	-1.29422	-0.000681498	PeptideShaker (0.0)	0	100	100	Confident
1239	P14618	VICATQMLESMIKKPRP	NRAGKP	TRAEGS	324	17	NH2-VIC<cmm>ATQMLESMIKKPRP-COOH		Carbamidomethylation of C(3)	HeLa_recombinant_Neprosin_rep_1_HCD.mgf	HeLa_recombinant_Neprosin_rep_1_HCD.12578.12578.4	4	4475.74	501.271	4+	4+	2001.06	0	-1.65621	-0.000830211	PeptideShaker (0.0)	0	100	100	Confident
1240	P07437	ELTQQVFDAKNMMAACDPRHGRYLTVA	RALTVP	AVFRGR	288	27	NH2-ELTQQVFDAKNMMAAC<cmm>DPRHGRYLTVA-COOH		Carbamidomethylation of C(16)	HeLa_recombinant_Neprosin_rep_1_HCD.mgf	HeLa_recombinant_Neprosin_rep_1_HCD.11802.11802.4	4	4225.23	781.371	4+	4+	3121.49	0	-11.1337	-0.00869964	PeptideShaker (8.080137098663047E-5)	0	40.9258	100	Confident
1241	P00558	LELLEGKVLPGVDALSNI	TGGGAS		400	18	NH2-LELLEGKVLPGVDALSNI-COOH			HeLa_recombinant_Neprosin_rep_1_HCD.mgf	HeLa_recombinant_Neprosin_rep_1_HCD.17697.17697.2	2	6225.71	940.549	2+	2+	1879.07	0	9.47146	0.00890829	PeptideShaker (2.4469457667838235E-4)	0	36.1138	99.0991	Doubtful
1242	P62266	VRFKVVKVANVSLLALYKGKKERPRS	VGDIPG		118	26	NH2-VRFKVVKVANVSLLALYKGKKERPRS-COOH			HeLa_recombinant_Neprosin_rep_1_HCD.mgf	HeLa_recombinant_Neprosin_rep_1_HCD.7456.7456.6	6	2803.81	498.474	6+	6+	2984.81	0	-5.13017	-0.00255727	PeptideShaker (0.0)	0	100	100	Confident
1243	P00558	DKYSLEPVAVELKSLLGKDVLFLKDCVGP	DGVPMP	EVEKAC	74	29	NH2-DKYSLEPVAVELKSLLGKDVLFLKDC<cmm>VGP-COOH		Carbamidomethylation of C(26)	HeLa_recombinant_Neprosin_rep_1_HCD.mgf	HeLa_recombinant_Neprosin_rep_1_HCD.21079.21079.5	5	7777.13	647.353	5+	5+	3231.75	0	-6.2331	-0.00403504	PeptideShaker (9.922166119110093E-4)	0	30.0339	99.1736	Confident
1244	P55211	TLENLTPVVLRPEIRKP	AKLSKP	EVLRPE	102	17	NH2-TLENLTPVVLRPEIRKP-COOH			HeLa_recombinant_Neprosin_rep_1_HCD.mgf	HeLa_recombinant_Neprosin_rep_1_HCD.10047.10047.4	4	3646.53	494.549	4+	4+	1974.16	0	1.76372	0.000872246	PeptideShaker (1.7530177653011608E-6)	0	57.5621	100	Confident
1245	O75608	VRPVTLNMNVAMP	ICPHAP	SWFDII	58	13	NH2-VRPVTLNMNVAMP-COOH			HeLa_recombinant_Neprosin_rep_1_HCD.mgf	HeLa_recombinant_Neprosin_rep_1_HCD.11432.11432.2	2	4100.84	721.386	2+	2+	1440.76	0	0.0180638	1.3031e-05	PeptideShaker (1.5791551519936834E-4)	0	38.0158	99.0991	Doubtful
1246	P54727	AAATTTATTTTTSSGGHP	SSAVAA	LEFLRN	258	18	NH2-AAATTTATTTTTSSGGHP-COOH			HeLa_recombinant_Neprosin_rep_1_HCD.mgf	HeLa_recombinant_Neprosin_rep_1_HCD.497.497.2	2	367.277	817.384	2+	2+	1632.76	0	-3.12323	-0.00255289	PeptideShaker (0.0)	0	100	100	Confident
1247	P31327	ILRCEMASTGEVACFGEGIHTAFLKAMLSTGFKIPQKGILIGIQQSFRP	LRDADP	RFLGVA	1324	49	NH2-ILRC<cmm>EMASTGEVAC<cmm>FGEGIHTAFLKAMLSTGFKIPQKGILIGIQQSFRP-COOH		Carbamidomethylation of C(4, 14)	HeLa_recombinant_Neprosin_rep_1_HCD.mgf	HeLa_recombinant_Neprosin_rep_1_HCD.21242.21242.7	7	7881.06	773.552	7+	7+	5407.81	0	1.36638	0.00105697	PeptideShaker (0.0)	0	100	100	Confident
1248	P49915	EEKRKIIGDTFVKIANEVIGEMNLKP	NMTTSP	EEVFLA	334	26	NH2-EEKRKIIGDTFVKIANEVIGEMNLKP-COOH			HeLa_recombinant_Neprosin_rep_1_HCD.mgf	HeLa_recombinant_Neprosin_rep_1_HCD.18646.18646.4	4	6601.51	743.666	4+	4+	2970.62	0	4.5331	0.0033711	PeptideShaker (6.755387421468621E-4)	0	31.7035	91.8367	Doubtful
1249	A1L0T0	LMVLGSQALLTPTSADKLRAA	SRAKRP	VETLGV	287	21	NH2-LMVLGSQALLTPTSADKLRAA-COOH			HeLa_recombinant_Neprosin_rep_1_HCD.mgf	HeLa_recombinant_Neprosin_rep_1_HCD.12764.12764.2	2	4539.34	1079.11	2+	2+	2155.2	1	-3.14413	-0.00339129	PeptideShaker (0.0)	0	100	100	Confident
1250	Q96CN7	SAPESGLLSKV	QNLIKA		288	11	NH2-SAPESGLLSKV-COOH			HeLa_recombinant_Neprosin_rep_1_HCD.mgf	HeLa_recombinant_Neprosin_rep_1_HCD.7009.7009.2	2	2651.13	544.3	2+	2+	1086.59	0	-6.34821	-0.00345535	PeptideShaker (0.002192621831099169)	0	26.5904	98.1982	Doubtful
1251	P30040	RQALLKQGQDNLSSVKETQKKWAEQYLKIMGKILDQGEDFPA	ASGVEA	SEMTRI	177	42	NH2-RQALLKQGQDNLSSVKETQKKWAEQYLKIMGKILDQGEDFPA-COOH			HeLa_recombinant_Neprosin_rep_1_HCD.mgf	HeLa_recombinant_Neprosin_rep_1_HCD.17773.17773.5	5	6260.14	967.512	5+	5+	4831.53	1	-2.75323	-0.00266324	PeptideShaker (0.008875739644970414)	0	20.518	94.3548	Confident
1252	P46940	AAKLEGVLAEVAQHYQDTLIRAKREKA	QALQIP	QEIQDE	565	27	NH2-AAKLEGVLAEVAQHYQDTLIRAKREKA-COOH			HeLa_recombinant_Neprosin_rep_1_HCD.mgf	HeLa_recombinant_Neprosin_rep_1_HCD.13415.13415.5	5	4755.13	602.741	5+	5+	3007.66	1	3.49553	0.00210619	PeptideShaker (8.828344414000783E-4)	0	30.5412	99.1736	Confident
1253	P80723	VEAPAANSDQTVTVK	AEEPKP	E	212	15	NH2-VEAPAANSDQTVTVK-COOH			HeLa_recombinant_Neprosin_rep_1_HCD.mgf	HeLa_recombinant_Neprosin_rep_1_HCD.2396.2396.2	2	1069.59	765.391	2+	2+	1528.77	0	-4.07487	-0.00311888	PeptideShaker (0.0)	0	100	100	Confident
1254	P11021	SYVAFTPEGERLIGDAAKNQLTSNPENTVFDAKRLIGRTWND	GNRITP	PSVQQD	64	42	NH2-SYVAFTPEGERLIGDAAKNQLTSNPENTVFDAKRLIGRTWND-COOH			HeLa_recombinant_Neprosin_rep_1_HCD.mgf	HeLa_recombinant_Neprosin_rep_1_HCD.16525.16525.4	4	5795.38	1174.59	4+	4+	4693.35	1	-2.32435	-0.00272959	PeptideShaker (7.126132546065357E-4)	0	31.4715	92.8571	Doubtful
1255	Q06830	AGWKPGSDTIKPDVQKSKEYFSKQK	HGEVCP		175	25	NH2-AGWKPGSDTIKPDVQKSKEYFSKQK-COOH			HeLa_recombinant_Neprosin_rep_1_HCD.mgf	HeLa_recombinant_Neprosin_rep_1_HCD.5238.5238.4	4	2051.08	713.877	4+	4+	2851.49	0	-3.27677	-0.00233922	PeptideShaker (8.036212459134855E-7)	0	60.9495	100	Confident
1256	P68104, Q5VTE0	LRLPLQDVYKIGGIGTVPVGRVETGVLKP	RPTDKP; RPTDKP	GMVVTF; GMVVTF	246; 246	29	NH2-LRLPLQDVYKIGGIGTVPVGRVETGVLKP-COOH			HeLa_recombinant_Neprosin_rep_1_HCD.mgf	HeLa_recombinant_Neprosin_rep_1_HCD.15440.15440.3	3	5424.45	1025.61	3+	3+	3073.8	0	0.105838	0.000108549	PeptideShaker (2.4150026753778364E-4)	0	36.1708	97.9381	Confident
1257	O60664	VQQPSVVDRVASMP	VTVEEP	LISSTC	20	14	NH2-VQQPSVVDRVASMP-COOH			HeLa_recombinant_Neprosin_rep_1_HCD.mgf	HeLa_recombinant_Neprosin_rep_1_HCD.7995.7995.2	2	2975.01	756.889	2+	2+	1511.78	0	-8.40482	-0.00636157	PeptideShaker (0.009027759098367269)	0	20.4442	97.2973	Doubtful
1258	P06733	LYRHIADLAGNSEVILPVP	VEKGVP	AFNVIN	130	19	NH2-LYRHIADLAGNSEVILPVP-COOH			HeLa_recombinant_Neprosin_rep_1_HCD.mgf	HeLa_recombinant_Neprosin_rep_1_HCD.13439.13439.3	3	4762.51	693.048	3+	3+	2076.14	0	-7.59052	-0.00526063	PeptideShaker (2.6377684478930824E-4)	0	35.7876	96.9072	Confident
1259	P26885	SELGYGERGAPP	RKLVIP	KIPGGA	108	12	NH2-SELGYGERGAPP-COOH			HeLa_recombinant_Neprosin_rep_1_HCD.mgf	HeLa_recombinant_Neprosin_rep_1_HCD.2822.2822.2	2	1222.38	616.797	2+	2+	1231.58	0	-3.1406	-0.00193712	PeptideShaker (4.768344064145231E-5)	0	43.2163	100	Confident
1260	P00367, P49448	KELEDFKLQHGSILGFPKAKP	PDGIDP; PDGIDP	YEGSIL; YEGSIL	346; 346	21	NH2-KELEDFKLQHGSILGFPKAKP-COOH			HeLa_recombinant_Neprosin_rep_1_HCD.mgf	HeLa_recombinant_Neprosin_rep_1_HCD.8883.8883.6	6	3266.98	397.891	6+	6+	2381.31	0	-3.37683	-0.00134361	PeptideShaker (7.466142695275265E-4)	0	31.269	100	Confident
1261	LAM001	ASKVGEYNKLE	MQPSSY	QPWHKN	58	11	NH2-ASKVGEYNKLE-COOH			HeLa_recombinant_Neprosin_rep_1_HCD.mgf	HeLa_recombinant_Neprosin_rep_1_HCD.1115.1115.3	3	616.18	413.217	3+	3+	1236.64	0	-5.13358	-0.00212129	PeptideShaker (8.53367003096667E-5)	0	40.6886	100	Confident
1262	Q96C90	TEAFISGLLDKIRGMQKLSTPQK	VDCYKP	K	124	23	NH2-TEAFISGLLDKIRGMQKLSTPQK-COOH			HeLa_recombinant_Neprosin_rep_1_HCD.mgf	HeLa_recombinant_Neprosin_rep_1_HCD.16661.16661.5	5	5847.16	513.29	5+	5+	2560.4	1	2.48499	0.00127502	PeptideShaker (0.0)	0	100	100	Confident
1263	P40926	LLLGKKGIEKNLGIGKVSSFEEKMISDAIPELKASIKKGEDFVKTLK	TYFSTP		292	47	NH2-LLLGKKGIEKNLGIGKVSSFEEKMISDAIPELKASIKKGEDFVKTLK-COOH			HeLa_recombinant_Neprosin_rep_1_HCD.mgf	HeLa_recombinant_Neprosin_rep_1_HCD.19802.19802.8	8	7115.39	642.245	8+	8+	5128.92	1	-4.09075	-0.00262676	PeptideShaker (0.0)	0	100	100	Confident
1264	P11413	TVYEAVTKNIHES	YLALPP	CMSQIG	145	13	NH2-TVYEAVTKNIHES-COOH			HeLa_recombinant_Neprosin_rep_1_HCD.mgf	HeLa_recombinant_Neprosin_rep_1_HCD.4842.4842.2	2	1919.6	745.873	2+	2+	1489.74	0	-6.4419	-0.00480487	PeptideShaker (0.0)	0	100	100	Confident
1265	P04406	AKYDDIKKVVKQASEGP	CRLEKP	LKGILG	253	17	NH2-AKYDDIKKVVKQASEGP-COOH			HeLa_recombinant_Neprosin_rep_1_HCD.mgf	HeLa_recombinant_Neprosin_rep_1_HCD.5692.5692.3	3	2205.31	626.009	3+	3+	1875.01	0	-2.51537	-0.00157465	PeptideShaker (7.901837626216142E-4)	0	31.0227	92.7835	Doubtful
1266	P54136	LLVTPSQQAKFGDYQCNSAMGISQMLKTKEQKVNP	DLENPP	REIAEN	100	35	NH2-LLVTPSQQAKFGDYQC<cmm>NSAMGISQMLKTKEQKVNP-COOH		Carbamidomethylation of C(16)	HeLa_recombinant_Neprosin_rep_1_HCD.mgf	HeLa_recombinant_Neprosin_rep_1_HCD.11978.11978.5	5	4280.98	788.802	5+	5+	3938.97	0	0.487169	0.000384279	PeptideShaker (6.546470795105452E-4)	0	31.8399	99.2126	Confident
1267	P68104, Q5VTE0	TRPTDKPLRLPLQDVYKIGGIGTVPVGRVETGVLKP	DCILPP; DCILPP	GMVVTF; GMVVTF	239; 239	36	NH2-TRPTDKPLRLPLQDVYKIGGIGTVPVGRVETGVLKP-COOH			HeLa_recombinant_Neprosin_rep_1_HCD.mgf	HeLa_recombinant_Neprosin_rep_1_HCD.13963.13963.6	6	4934.53	646.044	6+	6+	3869.23	1	-2.55918	-0.00165292	PeptideShaker (0.061946902654867256)	0	12.0798	93.75	Confident
1268	P26599	REGQEDQGLTKDYGNSPLHRFKKPGSKNFQNIFPP	QNVQLP	SATLHL	418	35	NH2-REGQEDQGLTKDYGNSPLHRFKKPGSKNFQNIFPP-COOH			HeLa_recombinant_Neprosin_rep_1_HCD.mgf	HeLa_recombinant_Neprosin_rep_1_HCD.8803.8803.6	6	3242.03	672.51	6+	6+	4029.02	0	-1.56493	-0.00105244	PeptideShaker (5.553025843782276E-4)	0	32.5547	100	Confident
1269	Q96C19	DEAAEALGSADCELSAKLLRRADLNQGIGEP	AAAGAP	QSPSRR	42	31	NH2-DEAAEALGSADC<cmm>ELSAKLLRRADLNQGIGEP-COOH		Carbamidomethylation of C(12)	HeLa_recombinant_Neprosin_rep_1_HCD.mgf	HeLa_recombinant_Neprosin_rep_1_HCD.14409.14409.4	4	5081.09	818.147	4+	4+	3268.6	0	-12.7038	-0.0103937	PeptideShaker (0.0)	0	100	100	Confident
1270	P04792	KLATQSNEITIPVTFESRAQLGGPEAAKSDETAAK	VEAPMP		171	35	NH2-KLATQSNEITIPVTFESRAQLGGPEAAKSDETAAK-COOH			HeLa_recombinant_Neprosin_rep_1_HCD.mgf	HeLa_recombinant_Neprosin_rep_1_HCD.9784.9784.5	5	3559.99	732.783	5+	5+	3657.88	1	-2.37646	-0.00174096	PeptideShaker (7.486139242189905E-4)	0	31.2574	99.1736	Confident
1271	Q9H9B4	RNILLTNEQLESARKIVHDYRQGIVPP	FTVTDP	GLTENE	35	27	NH2-RNILLTNEQLESARKIVHDYRQGIVPP-COOH			HeLa_recombinant_Neprosin_rep_1_HCD.mgf	HeLa_recombinant_Neprosin_rep_1_HCD.12191.12191.5	5	4346.1	632.755	5+	5+	3158.73	0	1.56037	0.000987331	PeptideShaker (4.2078687144961075E-4)	0	33.7594	99.1736	Confident
1272	P08559	FEVRGANQWIKFKSVS	YSSDPP		375	16	NH2-FEVRGANQWIKFKSVS-COOH			HeLa_recombinant_Neprosin_rep_1_HCD.mgf	HeLa_recombinant_Neprosin_rep_1_HCD.9374.9374.2	2	3426.42	948.506	2+	2+	1895.01	0	-3.74388	-0.00355111	PeptideShaker (3.11604138102954E-4)	0	35.064	99.0991	Doubtful
1273	P30048	ASKEYFQKVNQ	IKPSPA		246	11	NH2-ASKEYFQKVNQ-COOH			HeLa_recombinant_Neprosin_rep_1_HCD.mgf	HeLa_recombinant_Neprosin_rep_1_HCD.1102.1102.2	2	612.43	671.341	2+	2+	1340.67	0	-3.00467	-0.00201717	PeptideShaker (0.004734303936431596)	0	23.2474	97.2973	Doubtful
1274	P04075	LLTADDRVNP	RFYRQL	CIGGVI	63	10	NH2-LLTADDRVNP-COOH			HeLa_recombinant_Neprosin_rep_1_HCD.mgf	HeLa_recombinant_Neprosin_rep_1_HCD.3731.3731.2	2	1541.17	557.296	2+	2+	1112.58	0	-4.4653	-0.00248851	PeptideShaker (0.0028566048901202353)	0	25.4415	97.2973	Doubtful
1275	P26373	RKPSAPKKGDSSAEELKLATQLTGP	KLILFP	VMPVRN	129	25	NH2-RKPSAPKKGDSSAEELKLATQLTGP-COOH			HeLa_recombinant_Neprosin_rep_1_HCD.mgf	HeLa_recombinant_Neprosin_rep_1_HCD.5320.5320.3	3	2077.7	870.476	3+	3+	2608.42	0	-4.39846	-0.00382877	PeptideShaker (2.6455609691571687E-4)	0	35.7748	95.8763	Confident
1276	Q13177	EEKKPRHKIISIFSGTEKGSKKKEKERP	PLPSVP	EISPPS	45	28	NH2-EEKKPRHKIISIFSGTEKGSKKKEKERP-COOH			HeLa_recombinant_Neprosin_rep_1_HCD.mgf	HeLa_recombinant_Neprosin_rep_1_HCD.542.542.6	6	391.71	549.983	6+	6+	3293.86	0	-0.91653	-0.000504076	PeptideShaker (0.0)	0	100	100	Confident
1277	Q12905	HIPFDFYLCEMAFPRVKPAP	FRPFVP	DETSFS	29	20	NH2-HIPFDFYLC<cmm>EMAFPRVKPAP-COOH		Carbamidomethylation of C(9)	HeLa_recombinant_Neprosin_rep_1_HCD.mgf	HeLa_recombinant_Neprosin_rep_1_HCD.16291.16291.3	3	5714.03	812.408	3+	3+	2434.2	0	1.85327	0.0015056	PeptideShaker (0.0)	0	100	100	Confident
1278	P49736	LEEEEDGEELIGDGMERDYRAIP	LGTEGP	ELDAYE	63	23	NH2-LEEEEDGEELIGDGMERDYRAIP-COOH			HeLa_recombinant_Neprosin_rep_1_HCD.mgf	HeLa_recombinant_Neprosin_rep_1_HCD.12513.12513.3	3	4454.28	889.392	3+	3+	2664.19	1	-13.2672	-0.0117955	PeptideShaker (0.0)	0	100	100	Confident
1279	Q9Y4Z0	ECYIRGSTIKYLRIP	KFWRMP	DEIIDM	58	15	NH2-EC<cmm>YIRGSTIKYLRIP-COOH		Carbamidomethylation of C(2)	HeLa_recombinant_Neprosin_rep_1_HCD.mgf	HeLa_recombinant_Neprosin_rep_1_HCD.9905.9905.4	4	3598.96	468.006	4+	4+	1868	0	-1.93864	-0.000907298	PeptideShaker (1.197523282347449E-5)	0	49.2172	100	Confident
1280	P31948	EVQQIMSDPAMRLILEQMQKDPQALSEHLKNPVIAQKIQKLMDVGLIAIR	RAMADP		494	50	NH2-EVQQIMSDPAMRLILEQMQKDPQALSEHLKNPVIAQKIQKLMDVGLIAIR-COOH			HeLa_recombinant_Neprosin_rep_1_HCD.mgf	HeLa_recombinant_Neprosin_rep_1_HCD.21661.21661.8	8	8149.2	714.516	8+	8+	5707.08	1	-1.938	-0.00138449	PeptideShaker (0.0)	0	100	100	Confident
1281	LAM001	EIYDSSGTGGFHTT	TVEWGG	TQMGSG	276	14	NH2-EIYDSSGTGGFHTT-COOH			HeLa_recombinant_Neprosin_rep_1_HCD.mgf	HeLa_recombinant_Neprosin_rep_1_HCD.4455.4455.2	2	1785.67	736.819	2+	2+	1470.63	1	-4.34107	-0.00319642	PeptideShaker (0.0)	0	100	100	Confident
1282	P04406	SKIKWGDAGAEYVVESTGVFTTMEKAGAHLQGGAKRVIISAPSADAP	FQERDP	MFVMGV	83	47	NH2-SKIKWGDAGAEYVVESTGVFTTMEKAGAHLQGGAKRVIISAPSADAP-COOH			HeLa_recombinant_Neprosin_rep_1_HCD.mgf	HeLa_recombinant_Neprosin_rep_1_HCD.16322.16322.6	6	5724.56	801.08	6+	6+	4800.45	0	-3.83358	-0.00307102	PeptideShaker (0.0021233382570162483)	0	26.7298	100	Confident
1283	Q71UI9	TIAGGGVIPHIHKSLIGKKGQQKTA	DSLIKA		104	25	NH2-TIAGGGVIPHIHKSLIGKKGQQKTA-COOH			HeLa_recombinant_Neprosin_rep_1_HCD.mgf	HeLa_recombinant_Neprosin_rep_1_HCD.3138.3138.5	5	1328.73	508.698	5+	5+	2538.48	0	-8.25474	-0.0041992	PeptideShaker (0.002161722190635733)	0	26.652	98.3471	Confident
1284	P14618	IIAVTRNPQTARQAHLYRGIFP	YRPRAP	VLCKDP	450	22	NH2-IIAVTRNPQTARQAHLYRGIFP-COOH			HeLa_recombinant_Neprosin_rep_1_HCD.mgf	HeLa_recombinant_Neprosin_rep_1_HCD.8144.8144.4	4	3025.72	631.355	4+	4+	2521.4	0	-4.04878	-0.00255623	PeptideShaker (0.0)	0	100	100	Confident
1285	Q99497	VQCSRDVVICPDASLEDAKKEGP	LAGKDP	YDVVVL	44	23	NH2-VQC<cmm>SRDVVIC<cmm>PDASLEDAKKEGP-COOH		Carbamidomethylation of C(3, 10)	HeLa_recombinant_Neprosin_rep_1_HCD.mgf	HeLa_recombinant_Neprosin_rep_1_HCD.6511.6511.3	3	2484.87	858.749	3+	3+	2572.23	1	-1.29517	-0.0011118	PeptideShaker (0.0)	0	100	100	Confident
1286	Q6IBW4	MEPAGVSPMPGTQKDTGRTEEQP	PEGMSP	MEVSVC	202	23	NH2-MEPAGVSPMPGTQKDTGRTEEQP-COOH			HeLa_recombinant_Neprosin_rep_1_HCD.mgf	HeLa_recombinant_Neprosin_rep_1_HCD.4293.4293.3	3	1733.08	815.367	3+	3+	2442.12	1	-16.1594	-0.0131706	PeptideShaker (0.0)	0	100	100	Doubtful
1287	P31943, P55795	YRATENDIYNFFSP	HMRGLP; HMRGLP	LNPVRV; LNPMRV	298; 298	14	NH2-YRATENDIYNFFSP-COOH			HeLa_recombinant_Neprosin_rep_1_HCD.mgf	HeLa_recombinant_Neprosin_rep_1_HCD.13871.13871.2	2	4901.75	868.896	2+	2+	1735.78	0	-3.60947	-0.00313627	PeptideShaker (0.002024563324415614)	0	26.9367	98.1982	Doubtful
1288	P52272	GMGAGLERMGP	ERMVPA	VMDRMA	536	11	NH2-GMGAGLERMGP-COOH			HeLa_recombinant_Neprosin_rep_1_HCD.mgf	HeLa_recombinant_Neprosin_rep_1_HCD.5340.5340.2	2	2084.07	538.254	2+	2+	1074.5	0	-2.21633	-0.00119295	PeptideShaker (0.0)	0	100	100	Confident
1289	P63261	ALVIDNGSGMCKAGFAGDDAPRAVFP	MEEEIA	SIVGRP	7	26	NH2-ALVIDNGSGMC<cmm>KAGFAGDDAPRAVFP-COOH		Carbamidomethylation of C(11)	HeLa_recombinant_Neprosin_rep_1_HCD.mgf	HeLa_recombinant_Neprosin_rep_1_HCD.12672.12672.3	3	4510.28	879.759	3+	3+	2635.25	1	0.204199	0.000179577	PeptideShaker (2.8486538686143863E-5)	0	45.4536	100	Confident
1290	P29401	APSVDIANIRMP	TPPQED	SLPSYK	293	12	NH2-APSVDIANIRMP-COOH			HeLa_recombinant_Neprosin_rep_1_HCD.mgf	HeLa_recombinant_Neprosin_rep_1_HCD.11867.11867.2	2	4247.63	642.337	2+	2+	1282.67	0	-8.05568	-0.00517451	PeptideShaker (1.199532949850646E-6)	0	59.2099	100	Confident
1291	P23246	IERAVVIVDDRGRSTGKGIVEFASKPA	FSQFGP	ARKAFE	397	27	NH2-IERAVVIVDDRGRSTGKGIVEFASKPA-COOH			HeLa_recombinant_Neprosin_rep_1_HCD.mgf	HeLa_recombinant_Neprosin_rep_1_HCD.7566.7566.6	6	2837.18	479.268	6+	6+	2869.58	0	-4.46255	-0.00213877	PeptideShaker (0.00260545905707196)	0	25.8412	100	Confident
1292	Q9UQE7	EMAKDFVEDDTTHG	IDVITA		1204	14	NH2-EMAKDFVEDDTTHG-COOH			HeLa_recombinant_Neprosin_rep_1_HCD.mgf	HeLa_recombinant_Neprosin_rep_1_HCD.3348.3348.2	2	1406.06	797.833	2+	2+	1593.66	0	-6.5699	-0.00524172	PeptideShaker (0.0)	0	100	100	Confident
1293	Q8N4V1	SFYVFNHRGRVLFRPSDTANSSNQDALSSNTSLKLRKLESL	TLRNHP	RR	89	41	NH2-SFYVFNHRGRVLFRPSDTANSSNQDALSSNTSLKLRKLESL-COOH			HeLa_recombinant_Neprosin_rep_1_HCD.mgf	HeLa_recombinant_Neprosin_rep_1_HCD.11756.11756.6	6	4209.72	776.901	6+	6+	4654.4	1	-8.73515	-0.00678495	PeptideShaker (0.010309278350515464)	0	19.8677	100	Confident
1294	Q8IYS1	LEGLPRPPPP	LGVRGA	VKVVVL	144	10	NH2-LEGLPRPPPP-COOH			HeLa_recombinant_Neprosin_rep_1_HCD.mgf	HeLa_recombinant_Neprosin_rep_1_HCD.6190.6190.2	2	2372.55	536.806	2+	2+	1071.61	0	-9.81566	-0.00526916	PeptideShaker (2.5015466551900367E-4)	0	36.0179	99.0991	Doubtful
1295	P50213	SEAKESMDKNKMGLKGP	GKWMIP	LKTPIA	82	17	NH2-SEAKESMDKNKMGLKGP-COOH			HeLa_recombinant_Neprosin_rep_1_HCD.mgf	HeLa_recombinant_Neprosin_rep_1_HCD.1195.1195.3	3	641.223	617.308	3+	3+	1848.91	0	-2.6362	-0.00162735	PeptideShaker (6.20598869953109E-4)	0	32.0719	92.7835	Doubtful
1296	P14618	IIAVTRNPQTARQA	YRPRAP	HLYRGI	450	14	NH2-IIAVTRNPQTARQA-COOH			HeLa_recombinant_Neprosin_rep_1_HCD.mgf	HeLa_recombinant_Neprosin_rep_1_HCD.1651.1651.3	3	801.28	513.629	3+	3+	1537.87	0	-2.34775	-0.00120588	PeptideShaker (0.0)	0	100	100	Confident
1297	P26599	LAIPSAAAAAAAAGRIAIP	HGALAP	GLAGAG	311	19	NH2-LAIPSAAAAAAAAGRIAIP-COOH			HeLa_recombinant_Neprosin_rep_1_HCD.mgf	HeLa_recombinant_Neprosin_rep_1_HCD.15976.15976.2	2	5603.83	838.485	2+	2+	1674.98	0	-13.8103	-0.0115799	PeptideShaker (0.0)	0	100	100	Confident
1298	LAM001	VEWGGEIYDSSGTGGFHTTT	TNGADT	QMGSGH	271	20	NH2-VEWGGEIYDSSGTGGFHTTT-COOH			HeLa_recombinant_Neprosin_rep_1_HCD.mgf	HeLa_recombinant_Neprosin_rep_1_HCD.10591.10591.2	2	3825.85	1050.96	2+	2+	2099.91	0	-3.20763	-0.00337109	PeptideShaker (8.113289510389869E-4)	0	30.908	99.0991	Doubtful
1299	P62266	VRFKVVKVANVSLLALYKGKKERPRS	VGDIPG		118	26	NH2-VRFKVVKVANVSLLALYKGKKERPRS-COOH			HeLa_recombinant_Neprosin_rep_1_HCD.mgf	HeLa_recombinant_Neprosin_rep_1_HCD.7522.7522.7	7	2823.74	427.408	7+	7+	2984.81	0	-1.80762	-0.000772592	PeptideShaker (0.0038684719535783366)	0	24.1246	100	Confident
1300	P11142	LRDAKLDKSQIHDIVLVGGSTRIPKIQKLLQDFFNGKELNKSINP	DPVEKA	DEAVAY	321	45	NH2-LRDAKLDKSQIHDIVLVGGSTRIPKIQKLLQDFFNGKELNKSINP-COOH			HeLa_recombinant_Neprosin_rep_1_HCD.mgf	HeLa_recombinant_Neprosin_rep_1_HCD.17123.17123.6	6	6011.99	848.827	6+	6+	5085.85	1	13.9628	0.0118495	PeptideShaker (0.0661764705882353)	0	11.793	93.5484	Doubtful
1301	Q99729	VEKVLDQKEHRLDGRVID	FKDAAS	PKKAMA	123	18	NH2-VEKVLDQKEHRLDGRVID-COOH			HeLa_recombinant_Neprosin_rep_1_HCD.mgf	HeLa_recombinant_Neprosin_rep_1_HCD.3001.3001.4	4	1280.29	538.298	4+	4+	2148.17	1	-2.75304	-0.00148127	PeptideShaker (0.0)	0	100	100	Confident
1302	O43765	EIFEAAATGKEMPQDLRSP	LPQTLP	ARTPPS	60	19	NH2-EIFEAAATGKEMPQDLRSP-COOH			HeLa_recombinant_Neprosin_rep_1_HCD.mgf	HeLa_recombinant_Neprosin_rep_1_HCD.9111.9111.3	3	3344.13	697.337	3+	3+	2089.02	0	-12.4721	-0.00869738	PeptideShaker (0.0)	0	100	100	Confident
1303	Q13177	EEKKPRHKIISIFSGTEKGSKKKEKERP	PLPSVP	EISPPS	45	28	NH2-EEKKPRHKIISIFSGTEKGSKKKEKERP-COOH			HeLa_recombinant_Neprosin_rep_1_HCD.mgf	HeLa_recombinant_Neprosin_rep_1_HCD.535.535.5	5	388.777	659.777	5+	5+	3293.86	0	-3.00348	-0.00198163	PeptideShaker (0.0)	0	100	100	Confident
1304	P08865	TGATPIAGRFTPGTFTNQIQAAFREP	LKFAAA	RLLVVT	94	26	NH2-TGATPIAGRFTPGTFTNQIQAAFREP-COOH			HeLa_recombinant_Neprosin_rep_1_HCD.mgf	HeLa_recombinant_Neprosin_rep_1_HCD.15560.15560.3	3	5462.12	917.479	3+	3+	2748.4	1	4.89396	0.00448844	PeptideShaker (0.0)	0	100	100	Confident
1305	Q15459	MPPIIHAP	GSVIAP	RINVVP	617	8	NH2-MPPIIHAP-COOH			HeLa_recombinant_Neprosin_rep_1_HCD.mgf	HeLa_recombinant_Neprosin_rep_1_HCD.6796.6796.2	2	2583.02	438.243	2+	2+	874.473	0	-2.17077	-0.000951327	PeptideShaker (0.007913723227231828)	0	21.0162	96.3964	Doubtful
1306	P27824	EYVPDPDAEKP	WLDDEP	EDWDED	329	11	NH2-EYVPDPDAEKP-COOH			HeLa_recombinant_Neprosin_rep_1_HCD.mgf	HeLa_recombinant_Neprosin_rep_1_HCD.3877.3877.2	2	1590.53	630.289	2+	2+	1258.57	0	-6.19507	-0.00390471	PeptideShaker (8.311274270186207E-4)	0	30.8033	99.0991	Doubtful
1307	P62910	EIAHNVSSKNRKAIVERA	NKSYCA	AQLAIR	98	18	NH2-EIAHNVSSKNRKAIVERA-COOH			HeLa_recombinant_Neprosin_rep_1_HCD.mgf	HeLa_recombinant_Neprosin_rep_1_HCD.601.601.4	4	414.315	506.287	4+	4+	2021.11	0	2.21266	0.00112024	PeptideShaker (0.0)	0	100	100	Confident
1308	P33240	RGYLGPPHQGPPMHHVPGHESRGPPPHELRGGPLPEPRP	TGEVEP	LMAEPR	344	39	NH2-RGYLGPPHQGPPMHHVPGHESRGPPPHELRGGPLPEPRP-COOH			HeLa_recombinant_Neprosin_rep_1_HCD.mgf	HeLa_recombinant_Neprosin_rep_1_HCD.4799.4799.7	7	1905.94	604.884	7+	7+	4226.14	1	-0.435239	-0.000263207	PeptideShaker (0.0)	0	100	100	Confident
1309	P0CG38, P0CG39, P60709, P63261, Q6S8J3, Q9BYX7	ESGPSIVHRKCF	SKQEYD; SKQEYD; SKQEYD; SKQEYD; SKQEYD; SKQEYD		1064; 1027; 364; 364; 1064; 364	12	NH2-ESGPSIVHRKC<cmm>F-COOH		Carbamidomethylation of C(11)	HeLa_recombinant_Neprosin_rep_1_HCD.mgf	HeLa_recombinant_Neprosin_rep_1_HCD.1718.1718.3	3	825.83	472.906	3+	3+	1415.7	0	-1.44837	-0.000684945	PeptideShaker (3.539477330192393E-5)	0	44.5106	100	Confident
1310	P25705	KTGTAEMSSILEERILGADTSVDLEETGRVLSIGDGIARVHGLRNVQA	SNTHLQ	EEMVEF	45	48	NH2-KTGTAEMSSILEERILGADTSVDLEETGRVLSIGDGIARVHGLRNVQA-COOH			HeLa_recombinant_Neprosin_rep_1_HCD.mgf	HeLa_recombinant_Neprosin_rep_1_HCD.18054.18054.6	6	6368.49	845.109	6+	6+	5063.63	1	-4.86377	-0.00410962	PeptideShaker (0.0)	0	100	100	Confident
1311	Q969H8	FKAELSKLVIVAKASRTEL	AHRPGA		155	19	NH2-FKAELSKLVIVAKASRTEL-COOH			HeLa_recombinant_Neprosin_rep_1_HCD.mgf	HeLa_recombinant_Neprosin_rep_1_HCD.10825.10825.5	5	3903.41	421.456	5+	5+	2102.25	0	-0.86545	-0.00036475	PeptideShaker (0.0)	0	100	100	Confident
1312	P50990	KQITSYGETCPGLEQYAIKKFAEA	TEIELA	FEAIPR	421	24	NH2-KQITSYGETC<cmm>PGLEQYAIKKFAEA-COOH		Carbamidomethylation of C(10)	HeLa_recombinant_Neprosin_rep_1_HCD.mgf	HeLa_recombinant_Neprosin_rep_1_HCD.11403.11403.3	3	4092.61	911.454	3+	3+	2731.35	0	-5.01283	-0.00456899	PeptideShaker (0.0)	0	100	100	Confident
1313	O00592	LDNLTKDDLDEEEDTHL	DSWIVP		542	17	NH2-LDNLTKDDLDEEEDTHL-COOH			HeLa_recombinant_Neprosin_rep_1_HCD.mgf	HeLa_recombinant_Neprosin_rep_1_HCD.7885.7885.2	2	2938.56	1008.45	2+	2+	2013.9	1	-5.12143	-0.00516219	PeptideShaker (1.71424163378656E-5)	0	47.6593	100	Confident
1314	P11940	SYPMASLYVGDLHPDVTEA	MNPSAP	MLYEKF	7	19	NH2-SYPMASLYVGDLHPDVTEA-COOH			HeLa_recombinant_Neprosin_rep_1_HCD.mgf	HeLa_recombinant_Neprosin_rep_1_HCD.13906.13906.2	2	4913.18	1032.98	2+	2+	2063.95	0	-1.76507	-0.00182329	PeptideShaker (0.0015068175799594053)	0	28.2194	99.0991	Doubtful
1315	O95372	VRFGALTAEKLRSVVTP	LDPMVP	ARVQFK	181	17	NH2-VRFGALTAEKLRSVVTP-COOH			HeLa_recombinant_Neprosin_rep_1_HCD.mgf	HeLa_recombinant_Neprosin_rep_1_HCD.10204.10204.3	3	3696.76	615.364	3+	3+	1843.07	0	0.52162	0.000320986	PeptideShaker (4.4563279857397507E-4)	0	33.5102	94.8454	Doubtful
1316	Q02790	NAELKYELHLKSFEKA	KFQIPP	KESWEM	240	16	NH2-NAELKYELHLKSFEKA-COOH			HeLa_recombinant_Neprosin_rep_1_HCD.mgf	HeLa_recombinant_Neprosin_rep_1_HCD.6963.6963.4	4	2636.9	480.762	4+	4+	1919.02	0	1.11297	0.00053507	PeptideShaker (0.0)	0	100	100	Confident
1317	Q9NQC3	ARPPPPPPASVSPQAEP	EDDEPP	VWTPPA	141	17	NH2-ARPPPPPPASVSPQAEP-COOH			HeLa_recombinant_Neprosin_rep_1_HCD.mgf	HeLa_recombinant_Neprosin_rep_1_HCD.3749.3749.2	2	1546.69	847.938	2+	2+	1693.88	0	-10.3719	-0.00879484	PeptideShaker (3.357056532832013E-5)	0	44.7404	100	Confident
1318	P61769	IQRTPKIQVYSRHP	LSGLEA	AENGKS	21	14	NH2-IQRTPKIQVYSRHP-COOH			HeLa_recombinant_Neprosin_rep_1_HCD.mgf	HeLa_recombinant_Neprosin_rep_1_HCD.1800.1800.2	2	856.114	861.985	2+	2+	1721.97	0	-7.54969	-0.00650777	PeptideShaker (2.061925850549332E-4)	0	36.8573	99.0991	Doubtful
1319	Q09666	KVEGDLKGPEVDIRD	MDISLP	PKVDID	4617	15	NH2-KVEGDLKGPEVDIRD-COOH			HeLa_recombinant_Neprosin_rep_1_HCD.mgf	HeLa_recombinant_Neprosin_rep_1_HCD.4085.4085.3	3	1666.75	557.297	3+	3+	1668.87	0	-0.339189	-0.000189029	PeptideShaker (1.873516994204275E-6)	0	57.2734	100	Confident
1320	P41250	QVDVDKAVAELKARKRVLEA	KEDKAP	KELALQ	88	20	NH2-QVDVDKAVAELKARKRVLEA-COOH			HeLa_recombinant_Neprosin_rep_1_HCD.mgf	HeLa_recombinant_Neprosin_rep_1_HCD.8773.8773.5	5	3231.62	448.465	5+	5+	2237.29	0	0.264771	0.00011874	PeptideShaker (0.0)	0	100	100	Confident
1321	P68104, Q5VTE0	MRQTVAVGVIKAVDKKAAGAGKVTKSAQKAQKAK	RFAVRD; RFAVRD		429; 429	34	NH2-MRQTVAVGVIKAVDKKAAGAGKVTKSAQKAQKAK-COOH			HeLa_recombinant_Neprosin_rep_1_HCD.mgf	HeLa_recombinant_Neprosin_rep_1_HCD.4144.4144.5	5	1685.69	694.21	5+	5+	3466.03	0	-4.76758	-0.00330972	PeptideShaker (9.966521126666045E-6)	0	50.0146	100	Confident
1322	P62753	MKLNISFPATGCQKLIEVDDERKLRTFYEKRMA		TEVAAD	1	33	NH2-MKLNISFPATGC<cmm>QKLIEVDDERKLRTFYEKRMA-COOH		Carbamidomethylation of C(12)	HeLa_recombinant_Neprosin_rep_1_HCD.mgf	HeLa_recombinant_Neprosin_rep_1_HCD.12707.12707.6	6	4521.64	665.685	6+	6+	3987.05	1	2.88842	0.00192229	PeptideShaker (0.0019342359767891683)	0	27.1349	100	Confident
[truncated: 2,546 more rows]

## Sheet: Cleavage Site Analysis
Specificity profiling of the prolyl endopeptidase neprosin using deposited LC-MS/MS data (Schräder et al. 2017, MCP).
[truncated: 3,004 more rows]
[truncated: 11 more columns]
