# Supplementary material for: Molecular and in vivo studies of a glutamate-class prolyl-endopeptidase for coeliac disease therapy
Source: Nat Commun. 2022 Aug 1;13:4446. doi: 10.1038/s41467-022-32215-1 (PMC9343461; doi:10.1038/s41467-022-32215-1)
Supplement: Supplementary file 3 — Source Data [file 41467_2022_32215_MOESM3_ESM.zip › Source_data_Fig_2H.xlsx]

## Sheet: Inhibitors
Time [s]	PepstatinaA			EANP			wt
0	211	224	241	30	76	82	216	251	284
120	402	410	413	308	344	368	517	626	605
240	508	538	564	524	576	620	760	897	866
360	653	620	657	778	840	821	1012	1105	1111
480	743	771	781	942	1020	1056	1240	1352	1326
600	830	847	852	1149	1216	1241	1398	1509	1494
720	932	910	961	1299	1360	1430	1540	1700	1630
840	1002	1011	1073	1473	1532	1617	1682	1816	1772
960	1052	1072	1106	1627	1662	1711	1809	1930	1938
1080	1130	1095	1183	1717	1793	1765	1931	2096	2026
1200	1167	1186	1196	1830	1861	1945	2030	2209	2119
1320	1204	1209	1232	1934	1976	2001	2120	2258	2187
1440	1264	1274	1286	2038	2065	2128	2199	2351	2304
1560.1	1308	1319	1337	2090	2131	2147	2300	2403	2384
1680.1	1327	1316	1395	2146	2201	2237	2367	2515	2415
1800.1	1395	1436	1411	2226	2226	2269	2398	2562	2432
1920	1421	1466	1435	2237	2297	2317	2492	2593	2561
2040.1	1440	1457	1471	2297	2375	2365	2527	2648	2574
2160.1	1452	1474	1520	2361	2379	2437	2576	2677	2583
2280.1	1566	1563	1548	2351	2415	2464	2591	2760	2651
2400.1	1519	1560	1590	2393	2464	2432	2625	2751	2680
2520.1	1553	1611	1583	2431	2519	2480	2666	2795	2672
2640.1	1563	1654	1597	2459	2543	2547	2710	2784	2769
2760.1	1613	1614	1628	2508	2541	2590	2706	2780	2745
2880.1	1687	1652	1697	2502	2535	2561	2742	2819	2761
3000.1	1652	1661	1693	2489	2558	2559	2757	2853	2757
3120.1	1668	1732	1724	2511	2572	2559	2796	2858	2775
3240.1	1673	1765	1747	2591	2593	2609	2745	2808	2798
3360.1	1751	1792	1778	2572	2604	2623	2804	2875	2826
3480.1	1720	1792	1840	2551	2592	2618	2859	2903	2840
3600.1	1746	1801	1769	2584	2655	2659	2846	2884	2798
3720.1	1791	1843	1852	2633	2669	2624	2830	2905	2851
3840.1	1812	1872	1844	2587	2663	2668	2863	2942	2840
3960.1	1806	1864	1866	2581	2633	2649	2898	2879	2854
4080.1	1852	1901	1905	2631	2629	2662	2922	2951	2894
4200.1	1886	1913	1904	2633	2609	2660	2892	2908	2831
4320.1	1951	1946	1910	2616	2683	2636	2886	2874	2906
4440.1	1894	1970	1917				2913	2974	2885
4560.1	1970	1933	1984				2930	2904	2898
4680.1	1924	2009	1989				2899	2927	2900
4800.2	1943	1981	2005				2905	2991	2907
4920.2	1965	2022	2077				2944	2991	2906
5040.2	1984	2008	2016				2923	2924	2920
5160.2	2015	2066	2001				2936	2995	2888
5280.2	1994	2044	2039				2923	3020	2886
5400.2	2052	2043	2057				2946	2990	2924
5520.2	2036	2036	2076				2932	2944	2889
5640.2	2065	2072	2065				2929	2928	2874
5760.2	2061	2111	2087				2953	3033	2909
5880.2	2085	2130	2094				2950	2962	2951
6000.2	2101	2144	2069				2980	2940	2882
6120.2	2105	2200	2128				2933	2935	2923
6240.2	2117	2191	2105				2916	2950	2880
6360.2	2096	2172	2151				2932	2941	2896
6480.2	2049	2164	2141				2867	2921	2866
6600.2	2138	2235	2246				2975	2963	2897
6720.2
6840.2
6960.2
7080.2
7200.2
7320.2
7440.2
7560.2
7680.2
7800.2
7920.2
8040.2
8160.2
8280.3
8400.3
8520.3
8640.3
8760.3
8880.3
9000.3
9120.3
9240.3
9360.3
9480.3
9600.3
9720.3
9840.3
9960.3
10080.3
	1,10-phenanthroline
	AEBSF
	Phosporamidon
	Marimastat
	Complete
	BGP
	Captopril
	DAN
	BEOPC
	AMP
	pepstatin A
	EPNP

## Sheet: Inhibitors_2
Time [s]	wt			1:10 phenantroline			AEBSF			phosphoramidon			Marimastat			complete
0	43	0	43	-4	10	5	22	4	32	20	39	39	11	-2	6	4	-38	-50
120	67	77	67	24	48	26	53	56	55	79	65	58	54	59	20	30	17	0
240	125	114	125	102	103	90	138	112	126	134	112	145	120	114	103	75	60	80
360	168	164	168	134	146	158	176	158	190	189	187	216	141	116	169	94	117	132
480	195	194	195	187	176	208	213	200	237	219	232	237	178	190	195	156	166	150
600	230	226	230	224	212	239	245	230	279	260	261	292	242	226	247	206	202	194
720	259	272	259	243	261	260	274	286	283	298	306	288	252	271	239	216	206	231
840	317	292	317	291	289	311	325	290	328	359	347	361	300	269	293	265	233	270
960	333	351	333	325	341	344	363	380	401	381	374	396	319	332	336	306	270	308
1080	394	370	394	375	378	413	403	379	453	422	420	467	350	360	409	334	334	357
1200	397	395	397	383	412	422	391	431	470	449	452	487	353	377	391	348	341	395
1320	432	420	432	398	428	464	471	461	481	496	475	481	419	426	428	378	361	418
1440	443	465	443	456	479	485	474	493	545	513	522	544	402	453	435	431	408	425
1560.1	491	492	491	487	484	511	535	513	562	521	532	586	461	480	528	461	416	484
1680.1	466	518	466	500	484	544	530	524	578	551	559	606	473	451	495	390	454	483
1800.1	538	525	538	556	556	581	589	556	634	608	582	625	526	538	521	468	482	538
1920	558	571	558	578	592	596	626	590	646	641	610	656	536	529	574	509	475	531
2040.1	551	614	551	576	586	638	613	614	688	610	644	711	527	558	594	500	514	593
2160.1	572	595	572	598	586	699	699	600	690	662	641	768	546	571	646	512	521	628
2280.1	594	631	594	631	654	687	656	682	729	674	678	749	564	642	628	534	586	630
2400.1	638	665	638	677	678	709	722	698	757	703	743	802	598	633	664	566	574	641
2520.1	662	696	662	694	707	777	735	720	783	727	722	812	634	640	694	612	577	694
2640.1	682	699	682	690	732	806	767	743	854	748	771	864	671	711	761	622	624	708
2760.1	707	754	707	737	778	811	766	821	865	776	851	865	689	750	757	655	667	748
2880.1	686	769	686	729	779	852	805	779	877	803	805	896	693	742	780	642	682	758
3000.1	750	748	750	772	793	868	837	820	917	837	828	905	747	735	798	689	672	752
3120.1	764	782	764	787	812	876	827	808	934	835	843	976	723	747	823	670	676	784
3240.1	807	838	807	834	834	857	852	838	944	861	886	901	764	770	829	717	723	796
3360.1	808	810	808	855	820	890	895	855	951	886	869	976	806	813	826	724	726	824
3480.1	826	820	826	856	850	928	908	886	984	892	897	992	790	856	879	739	758	839
3600.1	837	869	837	858	870	912	894	908	987	913	937	1018	823	865	875	779	772	822
3720.1	831	887	831	871	889	972	942	913	997	930	945	995	837	837	921	771	812	857
3840.1	854	896	854	900	968	986	957	931	1033	982	990	1042	852	894	919	810	825	891
3960.1	898	890	898	914	917	1011	981	911	1084	977	927	1107	847	864	944	794	810	911
4080.1	844	919	844	910	968	1034	964	1015	1086	933	987	1113	839	907	990	796	848	929
4200.1	921	920	921	940	965	1042	975	970	1104	991	1023	1106	881	914	974	833	850	905
4320.1	920	956	920	950	991	1047	994	980	1126	969	1002	1107	899	936	986	822	867	960
4440.1	940	962	940	977	987	1052	1010	991	1082	1030	1043	1104	913	985	988	851	881	933
4560.1	957	977	957	1002	1042	1084	1044	1034	1144	1018	1036	1137	942	975	1050	873	853	998
4680.1	910	971	910	985	1004	1138	1024	1028	1149	1011	1054	1186	914	965	1018	881	877	1023
4800.2	976	1002	976	1051	1057	1104	1059	1065	1170	1074	1077	1185	990	982	1035	925	911	1022
4920.2	985	1037	985	1029	1074	1134	1093	1098	1189	1059	1097	1196	996	1016	1074	906	920	1024
5040.2	1003	1021	1003	1042	1054	1129	1101	1085	1199	1072	1092	1216	959	1009	1073	927	918	1031
5160.2	1003	1028	1003	1063	1076	1183	1120	1085	1206	1097	1109	1231	1010	1024	1083	937	926	1068
5280.2	1024	1066	1024	1036	1084	1163	1123	1098	1215	1087	1127	1242	1014	1049	1089	903	952	1095
5400.2	1008	1079	1008	1044	1112	1186	1118	1122	1207	1076	1151	1212	998	1068	1103	929	979	1065
5520.2	1048	1075	1048	1066	1094	1234	1123	1133	1280	1105	1122	1309	1011	1082	1167	933	981	1109
5640.2	1030	1089	1030	1072	1135	1184	1130	1141	1260	1124	1163	1241	1001	1086	1159	967	990	1145
5760.2	1049	1098	1049	1073	1144	1250	1139	1130	1299	1092	1137	1307	1015	1093	1194	938	1007	1138
5880.2	1077	1098	1077	1115	1153	1203	1152	1189	1282	1162	1183	1323	1051	1110	1183	975	1005	1113
6000.2	1065	1127	1065	1110	1156	1210	1174	1161	1307	1119	1206	1337	1018	1099	1205	968	1037	1139
6120.2	1085	1107	1085	1104	1165	1269	1190	1198	1314	1174	1174	1313	1071	1137	1189	989	1059	1108
6240.2	1069	1173	1069	1140	1144	1244	1165	1209	1349	1180	1218	1379	1047	1147	1219	970	1036	1182
6360.2	1090	1145	1090	1144	1147	1269	1183	1204	1373	1161	1199	1411	1094	1147	1215	1019	1052	1192
6480.2	1128	1183	1128	1141	1205	1249	1239	1214	1376	1169	1254	1386	1129	1172	1271	1017	1060	1193
6600.2	1132	1187	1132	1167	1186	1278	1219	1226	1375	1187	1251	1383	1107	1168	1232	1050	1049	1192
6720.2	1121	1171	1121	1172	1215	1316	1186	1260	1382	1234	1225	1383	1124	1172	1284	1028	1070	1230
6840.2	1140	1205	1140	1127	1223	1302	1233	1217	1343	1200	1262	1356	1114	1168	1250	1062	1091	1187
6960.2	1159	1200	1159	1178	1210	1316	1257	1216	1419	1217	1260	1390	1120	1171	1273	1040	1089	1229
7080.2	1133	1190	1133	1171	1197	1339	1230	1234	1425	1178	1258	1399	1123	1194	1303	1060	1102	1268
7200.2	1144	1195	1144	1163	1241	1326	1219	1253	1406	1230	1272	1396	1128	1187	1287	1050	1098	1229
7320.2	1142	1198	1142	1200	1218	1351	1251	1255	1393	1212	1270	1434	1165	1166	1251	1056	1076	1216
7440.2	1157	1220	1157	1178	1226	1353	1246	1276	1432	1245	1251	1452	1153	1201	1289	1072	1102	1258
7560.2	1202	1233	1202	1187	1259	1348	1280	1278	1407	1268	1244	1442	1174	1224	1300	1069	1131	1249
7680.2	1191	1231	1191	1241	1250	1359	1277	1263	1457	1298	1256	1425	1166	1188	1298	1072	1125	1255
7800.2	1184	1218	1184	1209	1274	1373	1283	1280	1421	1244	1292	1420	1171	1225	1340	1084	1132	1295
7920.2	1158	1233	1158	1153	1272	1370	1260	1332	1458	1234	1297	1461	1130	1257	1324	1057	1118	1282
8040.2	1211	1273	1211	1199	1253	1387	1287	1338	1463	1249	1334	1454	1177	1249	1341	1109	1176	1302
8160.2	1199	1236	1199	1198	1321	1387	1278	1328	1429	1267	1322	1478	1191	1307	1344	1088	1181	1277
8280.3	1212	1281	1212	1228	1264	1367	1290	1322	1456	1250	1287	1476	1183	1255	1334	1135	1135	1285
8400.3	1207	1247	1207	1222	1304	1403	1305	1336	1436	1302	1347	1489	1167	1257	1357	1125	1188	1309
8520.3	1197	1264	1197	1246	1298	1362	1303	1349	1450	1284	1320	1477	1193	1266	1304	1127	1167	1293
8640.3	1232	1323	1232	1252	1302	1374	1284	1327	1471	1255	1366	1484	1211	1298	1345	1147	1223	1334
8760.3	1231	1277	1231	1216	1313	1393	1299	1348	1464	1298	1392	1479	1210	1279	1351	1104	1187	1313
8880.3	1235	1306	1235	1264	1319	1380	1284	1388	1517	1295	1345	1467	1220	1321	1369	1147	1214	1294
9000.3	1280	1306	1280	1251	1315	1444	1321	1370	1510	1324	1341	1519	1191	1281	1405	1134	1211	1345
9120.3	1242	1283	1242	1266	1339	1425	1355	1352	1512	1327	1378	1548	1230	1299	1408	1175	1182	1367
9240.3	1249	1271	1249	1253	1316	1421	1323	1388	1520	1332	1374	1485	1189	1300	1394	1133	1187	1343
9360.3	1272	1309	1272	1256	1295	1444	1349	1366	1529	1301	1347	1527	1225	1298	1423	1176	1202	1360
9480.3	1259	1291	1259	1251	1311	1444	1355	1349	1528	1293	1374	1544	1218	1306	1450	1165	1191	1350
9600.3	1242	1328	1242	1262	1349	1448	1323	1390	1513	1297	1398	1545	1231	1352	1449	1148	1240	1365
9720.3	1261	1303	1261	1294	1317	1419	1367	1405	1536	1331	1372	1553	1246	1289	1413	1217	1189	1356
9840.3	1294	1341	1294	1271	1374	1438	1376	1379	1533	1366	1393	1532	1256	1333	1440	1174	1217	1402
9960.3	1222	1316	1222	1233	1335	1461	1341	1420	1519	1326	1380	1561	1230	1337	1436	1131	1265	1379
10080.3	1280	1384	1280	1232	1339	1453	1287	1396	1553	1287	1367	1526	1255	1357	1449	1162	1221	1393

## Sheet: Inhibitors_3
Captopril			WT				DAN			WT				AMP			wt				BGP			wt					BEOPC			WT
354	312	400	135	183	159		203	196	212	132	195	178		158	215	238	58	99	99		346	273	301	211	179	275			936	1039	863	737	849	801
613	529	657	410	414	455		421	426	471	353	474	463		462	556	509	296	391	345		670	503	575	526	468	609			1580	1690	1398	1529	1564	1496
879	771	898	699	696	730		630	644	688	581	771	703		729	868	830	514	609	608		974	736	753	755	761	929			2000	2154	1871	2097	2116	2011
1132	1009	1178	932	942	942		823	845	918	814	1054	955		959	1152	1075	715	801	772		1250	940	963	1004	951	1210			2375	2431	2097	2431	2419	2318
1334	1219	1402	1149	1131	1179		1085	1044	1102	1003	1285	1194		1206	1409	1288	869	957	972		1443	1138	1172	1211	1160	1441			2626	2693	2356	2683	2697	2584
1516	1361	1585	1344	1299	1403		1250	1227	1287	1150	1503	1347		1404	1586	1480	1015	1092	1124		1655	1321	1315	1419	1350	1677			2768	2821	2415	2899	2878	2704
1743	1569	1785	1542	1490	1577		1408	1353	1449	1367	1683	1499		1560	1804	1652	1167	1275	1231		1756	1433	1454	1516	1488	1823			2892	2909	2683	2962	2901	2818
1852	1731	1926	1721	1692	1712		1542	1527	1593	1491	1858	1682		1666	1858	1770	1311	1391	1408		1917	1573	1552	1711	1630	2010			2948	2956	2795	3016	3007	2913
2035	1874	2135	1864	1822	1854		1672	1674	1686	1618	1989	1794		1799	1990	1892	1393	1516	1527		1983	1669	1691	1833	1753	2133			2984	3028	2858	3065	2966	2969
2180	1987	2196	1993	1937	1969		1823	1828	1821	1766	2174	1959		1948	2093	1970	1526	1604	1597		2099	1763	1787	1911	1839	2236			3021	2984	2879	3109	3004	3044
2280	2109	2336	2122	2047	2117		1947	1875	1921	1878	2248	2023		2031	2238	2119	1598	1705	1712		2175	1863	1857	1999	1913	2338			3048	3053	2802	3050	3034	2968
2351	2197	2426	2191	2151	2198		2086	1968	2059	1962	2350	2147		2106	2303	2202	1695	1809	1842		2243	1945	1926	2078	2031	2440			3043	3025	2756	3048	3016	3018
2413	2301	2463	2316	2288	2310		2067	2025	2102	2063	2428	2261		2193	2382	2253	1750	1838	1928		2340	2010	2011	2096	2066	2544			3071	3058	2864	3065	2995	2967
2542	2379	2607	2345	2403	2404		2214	2167	2139	2149	2533	2307		2259	2426	2303	1882	1956	1925		2346	2106	2066	2197	2121	2588			3084	2996	2770	3050	2993	2988
2591	2449	2697	2431	2430	2421		2304	2181	2293	2237	2597	2416		2318	2495	2296	1860	2007	2014		2401	2154	2106	2244	2197	2662			3004	3041	2831	3006	2972	3013
2668	2524	2739	2515	2489	2536		2326	2237	2306	2294	2640	2497		2353	2554	2388	1980	2084	2069		2463	2180	2170	2301	2265	2697			3027	2996	2893	3025	3033	2967
2728	2607	2865	2583	2562	2631		2403	2329	2315	2349	2704	2546		2393	2553	2419	1966	2092	2118		2456	2246	2218	2312	2243	2735			3073	3023	2848	3023	3027	2961
2775	2619	2814	2580	2533	2621		2513	2388	2384	2357	2725	2544		2425	2583	2436	2071	2180	2142		2515	2304	2260	2367	2360	2822			3045	3029	2882	2997	3024	2988
2837	2670	2965	2666	2662	2673		2484	2385	2480	2430	2714	2590		2404	2615	2468	2099	2201	2162		2549	2386	2342	2416	2364	2845			3038	2968	2858	3026	2955	2957
2898	2766	2954	2665	2694	2763		2549	2464	2545	2489	2762	2629		2461	2661	2504	2136	2208	2287		2556	2372	2332	2411	2382	2872			3011	2930	2873	3029	2940	2946
2896	2766	2950	2751	2816	2806		2557	2501	2510	2543	2785	2717		2496	2615	2479	2173	2261	2277		2595	2414	2380	2446	2404	2893			2981	2944	2832	3002	2922	2960
2954	2778	3032	2717	2773	2810		2639	2504	2562	2597	2853	2717		2534	2651	2520	2212	2307	2287		2586	2409	2434	2474	2464	2969			3029	2790	2933	2940	2898	2932
2950	2838	3025	2756	2762	2796		2621	2511	2558	2599	2881	2753		2581	2637	2582	2214	2340	2404		2618	2434	2368	2469	2437	2952			2990	2822	2801	3001	2936	2934
3050	2884	3115	2763	2829	2896		2698	2594	2645	2634	2853	2773		2604	2663	2564	2238	2317	2374		2628	2451	2448	2517	2460	2927			3020	2794	2825	2969	2913	2896
3071	2938	3151	2808	2871	2918		2733	2642	2631	2672	2921	2811		2565	2680	2590	2256	2363	2446		2649	2482	2508	2532	2529	3069			3006	2775	2788	2919	2906	2873
3030	2929	3158	2834	2929	2905		2704	2636	2668	2684	2912	2818		2595	2698	2623	2337	2418	2414		2637	2482	2498	2570	2542	3010			3023	2770	2827	2981	2847	2919
3080	2945	3145	2891	2870	2876		2714	2654	2680	2752	2977	2848		2640	2776	2601	2314	2440	2470		2667	2550	2528	2571	2578	3051			2976	2877	2799	2922	2872	2921
3077	2941	3216	2869	2924	2910		2750	2673	2705	2689	2931	2870		2625	2732	2641	2316	2433	2459		2684	2568	2503	2533	2545	3017			2964	2842	2778	2898	2876	2932
3163	3010	3216	2894	2911	2974		2756	2644	2709	2737	2926	2886		2651	2764	2664	2382	2506	2546		2620	2599	2491	2525	2517	3001			2960	2826	2821	2911	2896	2907
3124	3045	3168	2945	2930	2979		2787	2700	2731	2751	2927	2866		2643	2743	2613	2383	2442	2495		2638	2578	2585	2632	2581	3078			2929	2822	2801	2934	2931	2919
3162	3066	3167	2898	2965	3006		2784	2696	2731	2797	2907	2906		2655	2783	2648	2400	2500	2529		2679	2605	2599	2621	2597	3090			2943	2838	2822	2965	2887	2934
3141	3047	3279	2934	2955	2998		2791	2779	2763	2814	2990	2934		2693	2792	2672	2426	2527	2589		2621	2575	2556	2563	2534	3093
3144	3031	3228	2895	2988	3006		2822	2728	2738	2788	2954	2916		2668	2803	2684	2459	2509	2579		2622	2610	2610	2577	2605	3072
3180	3058	3309	2903	2981	2987		2846	2784	2777	2866	2992	2970		2662	2766	2671	2444	2567	2560		2664	2605	2570	2584	2560	3096
3154	3059	3246	2988	3001	3057		2837	2709	2824	2865	2989	2975		2711	2822	2677	2422	2561	2607		2690	2632	2611	2614	2623	3070
3203	3113	3254	2973	3024	3040		2833	2758	2807	2816	2975	2922		2681	2815	2689	2483	2548	2593		2700	2659	2683	2584	2624	3100
3199	3105	3286	2959	3015	3070		2843	2817	2770	2871	2976	2976		2728	2821	2739	2484	2568	2619		2677	2699	2603	2639	2605	3103
							2876	2784	2867	2895	3051	2976		2711	2801	2695	2498	2587	2613		2691	2679	2652	2603	2620	3147
							2872	2788	2811	2899	3029	3071									2721	2683	2661	2638	2603	3116
							2850	2815	2819	2903	2979	2970									2719	2680	2692	2646	2610	3143
							2888	2816	2819	2879	2982	3015									2687	2665	2623	2639	2656	3131
							2875	2858	2879	2893	2949	2987									2682	2722	2689	2648	2654	3169
							2871	2780	2846	2912	3019	3020									2678	2739	2659	2685	2639	3161
							2916	2845	2877	2949	3007	3010									2655	2746	2685	2670	2657	3148
							2885	2871	2836	2921	3027	2956									2709	2736	2701	2655	2680	3144
							2894	2915	2841	2909	2994	3002									2705	2738	2716	2662	2631	3129
							2901	2831	2861	2933	3048	3007									2746	2768	2711	2626	2624	3159
							2894	2858	2882	2950	3012	3044									2696	2725	2685	2642	2691	3134
							2936	2879	2904	2917	3026	3009									2718	2740	2741	2659	2694	3200
							2916	2870	2840	2911	3024	3064									2732	2711	2745	2686	2683	3138
							2880	2821	2824	2959	3022	3014									2693	2752	2710	2630	2649	3188
							2905	2855	2908	2962	3009	3021									2707	2739	2702	2671	2668	3179
							2890	2823	2874	2946	3072	3047									2733	2751	2747	2710	2713	3191
							2892	2848	2878	2956	3054	3059									2692	2766	2724	2586	2706	3126
							2932	2887	2905	2970	3022	3015									2698	2758	2733	2645	2651	3178
							2933	2812	2885	2973	3032	3003									2712	2738	2729	2631	2669	3126
							2917	2857	2884	2916	2991	3002									2697	2758	2744	2686	2684	3152
																					2735	2768	2801	2680	2675	3191
																					2688	2774	2750	2676	2681	3150
																					2750	2792	2817	2668	2682	3198

## Sheet: data treatment
WT			1,10-phenantroline			Pefabloc			Phosporamidon			Marimastat			Complete			boc-gly-OH-pro			Captopril			DAN			boc-2-Ethyl-3-oxopropanoyl			acetyl-1-methylpirrole			Pepstatin A			ENPN
0.87	1.044	1.096	0.98	1.06	0.976	0.97	1.06	0.99	0.96	1.096	1.044	0.968	1.06	0.9	0.929	1.058	1.055	1.09	1.1	0.722	0.97	0.967	1.014	0.895	0.932	1.04	1.13	1.2	1.01	1.01	1.1	0.91	0.56	0.564	0.6	0.76	0.77	0.7507

## Sheet: Pvalue
		1,10-phenanthroline	1	0.9803
		AEBSF	2	0.9671
		Phosporamidon	3	0.7279
		Marimastat	4	0.7594
		Complete	5	0.9021
		BGP	6	0.8323
		Captopril	7	0.803
		DAN	8	0.5932
		BEOPC	9	0.2822
		AMP	10	0.9716
		pepstatin A	11	0.0215
		EPNP	12	0.0698
