# Supplementary material for: Molecular and in vivo studies of a glutamate-class prolyl-endopeptidase for coeliac disease therapy
Source: Nat Commun. 2022 Aug 1;13:4446. doi: 10.1038/s41467-022-32215-1 (PMC9343461; doi:10.1038/s41467-022-32215-1)
Supplement: Supplementary file 3 — Source Data [file 41467_2022_32215_MOESM3_ESM.zip › Source_data_Fig_2I.xlsx]

## Sheet: EANP
Time [s]	EANP1	EANP1	EANP1	EANP2	EANP2	EANP2	EANP3	EANP3	EANP3	EANP4	EANP4	EANP4	EANP5	EANP5	EANP5	EANP6	EANP6	EANP6	WT	WT	WT
0	83	113	156	119	129	126	30	76	82	238	283	284	244	288	256	28	46	52	257	246	323
120	368	421	456	431	433	378	308	344	368	432	509	476	402	458	424	183	188	203	627	603	717
240	628	707	795	716	690	624	524	576	620	597	727	683	558	642	602	308	299	307	970	949	1060
360	904	987	1060	988	973	857	778	840	821	799	907	880	690	804	726	412	409	451	1216	1244	1355
480	1135	1224	1321	1209	1183	1090	942	1020	1056	929	1065	1039	818	953	845	528	505	515	1500	1468	1619
600	1347	1477	1532	1416	1373	1289	1149	1216	1241	1077	1226	1162	935	1085	968	610	589	636	1708	1741	1870
720	1516	1660	1755	1590	1566	1462	1299	1360	1430	1235	1364	1318	1033	1164	1051	692	671	711	1895	1938	2075
840	1686	1829	1950	1787	1733	1642	1473	1532	1617	1342	1458	1427	1142	1283	1157	762	758	791	2060	2093	2241
960	1854	1956	2059	1934	1887	1761	1627	1662	1711	1422	1585	1552	1211	1340	1234	802	822	833	2192	2240	2364
1080	1941	2124	2197	2086	2018	1885	1717	1793	1765	1514	1635	1609	1300	1434	1313	882	864	897	2339	2380	2501
1200	2083	2211	2358	2222	2112	1982	1830	1861	1945	1599	1731	1705	1368	1513	1413	927	909	931	2456	2513	2623
1320	2201	2264	2420	2303	2213	2120	1934	1976	2001	1683	1771	1751	1421	1572	1442	967	959	993	2475	2574	2703
1440	2303	2431	2520	2386	2313	2241	2038	2065	2128	1757	1876	1858	1473	1616	1504	991	1005	1029	2551	2705	2755
1560	2382	2463	2611	2468	2401	2278	2090	2131	2147	1801	1920	1896	1516	1679	1570	1023	1035	1044	2574	2701	2831
1680.1	2469	2508	2643	2580	2540	2334	2146	2201	2237	1887	1977	1942	1570	1688	1603	1056	1081	1086	2648	2776	2857
1800.1	2509	2622	2712	2597	2569	2434	2226	2226	2269	1904	1994	2007	1604	1759	1638	1078	1085	1103	2753	2832	2929
1920.1	2546	2676	2758	2669	2535	2450	2237	2297	2317	1955	2034	2018	1660	1767	1670	1090	1099	1141	2818	2885	2978
2040.1	2595	2742	2852	2729	2644	2567	2297	2375	2365	1990	2072	2084	1689	1796	1710	1100	1120	1136	2840	2893	2961
2160.1	2637	2676	2852	2741	2696	2484	2361	2379	2437	2019	2088	2116	1681	1853	1750	1129	1141	1154	2767	2890	2994
2280.1	2656	2746	2827	2789	2722	2604	2351	2415	2464	2038	2073	2099	1767	1873	1752	1156	1190	1168	2787	2937	3017
2400.1	2718	2766	2869	2841	2771	2622	2393	2464	2432	2056	2140	2171	1734	1881	1785	1169	1151	1168	2858	2967	3085
2520.1	2727	2839	2893	2889	2812	2708	2431	2519	2480	2073	2147	2184	1783	1921	1830	1184	1182	1214	2876	2936	3102
2640.2	2755	2778	2925	2872	2852	2720	2459	2543	2547	2096	2155	2218	1777	1933	1845	1164	1202	1214	2842	2966	3018
2760.1	2822	2783	2947	2904	2894	2761	2508	2541	2590	2086	2189	2200	1805	1931	1871	1190	1196	1198	2849	2959	3086
2880.1	2820	2879	2983	2961	2895	2736	2502	2535	2561	2152	2208	2203	1827	1947	1887	1189	1207	1208	2939	3026	3130
3000.1	2845	2834	2945	2972	2977	2764	2489	2558	2559	2162	2210	2216	1842	1969	1885	1196	1224	1244	2884	3005	3109
3120.1	2859	2805	2974	2963	2972	2767	2511	2572	2559	2168	2216	2226	1845	1948	1901	1189	1235	1223	2897	3015	3120
3240.1	2899	2857	3006	3039	2943	2815	2591	2593	2609	2176	2200	2237	1847	1954	1942	1223	1251	1252	2903	2997	3155
3360.1	2874	2882	2978	2978	2981	2835	2572	2604	2623	2218	2250	2250	1895	1962	1923	1223	1266	1258	2903	3036	3094
3480.1	2902	2866	3011	3033	2948	2821	2551	2592	2618	2193	2256	2275	1842	2002	1961	1237	1265	1290	2942	3020	3106
3600.1	2880	2835	2989	3000	2962	2825	2584	2655	2659	2184	2223	2249	1869	1989	1982	1241	1264	1237	2922	3031	3100
3720.1	2928	2870	3028	3031	2974	2872	2633	2669	2624	2216	2254	2272	1879	2031	1965	1248	1279	1279	2933	2995	3168
3840.1	2925	2875	3043	3050	3030	2842	2587	2663	2668	2205	2265	2301	1883	2005	1944	1232	1297	1280	2935	3001	3148
3960.1	2923	2880	3051	3060	3001	2853	2581	2633	2649	2233	2262	2276	1890	1991	1973	1229	1263	1269	2937	3022	3164
4080.1	2918	2890	3024	3083	3013	2893	2631	2629	2662	2216	2259	2289	1911	1996	2002	1224	1273	1274	2913	3037	3125
4200.1	2903	2879	3028	3090	3031	2892	2633	2609	2660	2222	2241	2305	1905	2038	1983	1250	1272	1292	2894	3060	3132
4320.1	2946	2924	2994	3077	3048	2897	2616	2683	2636	2255	2288	2322	1908	2021	1981	1223	1310	1302	2927	3047	3134

## Sheet: Data treatment
WT	WT	WT	EANP1 (10)	EANP1 (10)	EANP1 (10)	EANP2 (50)	EANP2 (50)	EANP2 (50)	EANP3 (100)	EANP3 (100)	EANP3 (100)	EANP4 (250)	EANP4 (250)	EANP4 (250)	EANP5 (500)	EANP5 (500)	EANP5 (500)	EANP6 (1mM)	EANP6 (1mM)	EANP6 (1mM)
0.97	0.997	1.033	0.881	0.94	0.879	0.875	0.813	0.81	0.76	0.77	0.7507	0.58	0.63	0.584	0.479	0.54	0.461	0.4	0.36	0.3725

## Sheet: Dose-response-EANP
log[Agonist], M
0	100	100	100
0.7	99	97	94
1	88.1	94	87.9
1.7	87.5	81.3	81
2	76	77	75.05
2.4	58	63	58.4
2.7	47.9	54	46.1
3	40	36	37.25
3.4	25.1	26.2	24.2
3.7	13.2	16.2	17.7
10	0	0	0

## Sheet: PepstatinA
Time [s]	pep1	pep1	pep1	pep2	pep2	pep2	pep3	pep3	pep3	pep4	pep4	pep4	pep5	pep5	pep5	pep6	pep6	pep6	wt	wt	wt
0	222	294	290	385	377	375	211	224	241	-46	-92	0	99	16	66	55	29	3	216	251	284
120	480	517	544	652	615	601	402	410	413	51	38	96	30	-28	74	80	147	111	517	626	605
240.1	667	728	753	956	880	870	508	538	564	140	110	200	-6	-17	79	47	126	65	760	897	866
360	894	930	969	1195	1076	1086	653	620	657	301	308	389	33	18	132	53	158	68	1012	1105	1111
480	1029	1082	1098	1415	1277	1253	743	771	781	291	261	363	39	21	115	104	202	154	1240	1352	1326
600	1256	1274	1299	1587	1406	1409	830	847	852	335	290	408	53	31	132	114	193	148	1398	1509	1494
720	1356	1366	1392	1756	1560	1597	932	910	961	347	334	413	73	72	150	112	197	132	1540	1700	1630
840	1507	1523	1536	1894	1715	1715	1002	1011	1073	392	351	443	70	68	155	134	223	170	1682	1816	1772
960	1577	1594	1612	2014	1829	1849	1052	1072	1106	424	386	499	92	98	152	147	224	164	1809	1930	1938
1080.1	1735	1761	1698	2102	1909	1950	1130	1095	1183	462	444	544	77	93	152	177	241	198	1931	2096	2026
1200	1789	1799	1766	2225	2063	2072	1167	1186	1196	508	448	562	110	88	176	203	247	253	2030	2209	2119
1320.1	1878	1867	1867	2348	2130	2116	1204	1209	1232	528	506	567	110	114	192	197	280	250	2120	2258	2187
1440.1	1916	1907	1944	2411	2231	2161	1264	1274	1286	529	521	594	137	120	166	170	209	227	2199	2351	2304
1560.1	2035	2000	2025	2480	2279	2298	1308	1319	1337	600	557	611	167	115	178	214	266	262	2300	2403	2384
1680.1	2075	2057	2043	2549	2341	2305	1327	1316	1395	593	574	643	176	135	196	231	266	278	2367	2515	2415
1800.1	2091	2111	2139	2650	2437	2417	1395	1436	1411	631	580	661	161	163	175	229	277	288	2398	2562	2432
1920.2	2142	2148	2199	2670	2477	2472	1421	1466	1435	675	606	656	184	162	233	263	294	307	2492	2593	2561
2040.1	2169	2222	2240	2691	2549	2496	1440	1457	1471	640	587	653	185	152	260	263	288	304	2527	2648	2574
2160.1	2246	2262	2234	2786	2590	2540	1452	1474	1520	717	639	745	182	168	239	259	281	318	2576	2677	2583
2280.1	2295	2311	2313	2777	2628	2634	1566	1563	1548	716	620	715	180	193	247	286	303	326	2591	2760	2651
2400.1	2323	2327	2295	2843	2666	2636	1519	1560	1590	699	665	693	220	179	276	299	314	348	2625	2751	2680
2520.1	2297	2325	2328	2832	2655	2659	1553	1611	1583	816	681	759	217	198	288	293	300	361	2666	2795	2672
2640.1	2372	2337	2379	2904	2695	2629	1563	1654	1597	774	672	765	267	236	278	277	290	335	2710	2784	2769
2760.2	2414	2394	2356	2869	2712	2732	1613	1614	1628	787	724	787	230	214	280	286	294	332	2706	2780	2745
2880.1	2401	2471	2411	2883	2742	2767	1687	1652	1697	822	743	806	260	217	289	261	273	334	2742	2819	2761
3000.1	2429	2411	2439	2953	2732	2733	1652	1661	1693	825	776	840	290	259	315	271	254	341	2757	2853	2757
3120.1	2460	2427	2420	2993	2742	2769	1668	1732	1724	837	767	823	265	232	315	303	293	353	2796	2858	2775
3240.1	2422	2436	2462	2996	2728	2798	1673	1765	1747	917	817	896	266	251	293	305	293	355	2745	2808	2798
3360.1	2413	2374	2447	2948	2773	2836	1751	1792	1778	907	840	921	283	228	324	302	307	370	2804	2875	2826
3480.1	2431	2414	2435	2936	2783	2834	1720	1792	1840	916	831	968	273	269	329	311	300	360	2859	2903	2840
3600.2	2475	2468	2452	2929	2838	2838	1746	1801	1769	987	868	953	302	270	339	319	282	389	2846	2884	2798
3720.1	2470	2475	2445	3031	2857	2874	1791	1843	1852	979	880	981	313	234	325	331	300	385	2830	2905	2851
3840.1	2498	2468	2503	3027	2891	2878	1812	1872	1844	983	887	995	322	268	367	328	288	398	2863	2942	2840
3960.1	2494	2456	2500	2998	2856	2896	1806	1864	1866	1014	968	981	323	284	372	311	301	413	2898	2879	2854
4080.1	2523	2491	2543	2987	2863	2953	1852	1901	1905	1028	911	998	322	280	345	332	302	440	2922	2951	2894
4200.1	2530	2546	2537	2992	2855	2934	1886	1913	1904	1016	964	986	317	275	371	333	307	397	2892	2908	2831
4320.1	2487	2519	2562	2999	2854	2911	1951	1946	1910	990	937	996	328	293	345	338	320	421	2886	2874	2906
4440.1	2520	2488	2529	2993	2797	2941	1894	1970	1917	1046	954	1026	387	319	351	332	288	415	2913	2974	2885
4560.1	2555	2478	2553	3096	2878	2907	1970	1933	1984	1030	979	1054	348	369	357	340	315	416	2930	2904	2898
4680.2	2533	2531	2554	2989	2871	2891	1924	2009	1989	975	988	1026	366	372	383	306	279	389	2899	2927	2900
4800.2	2538	2485	2516	3023	2925	2909	1943	1981	2005	1025	1007	1087	396	343	403	317	299	434	2905	2991	2907
4920.2	2506	2555	2520	3005	2882	2882	1965	2022	2077	1035	1021	1075	374	413	416	369	297	433	2944	2991	2906
5040.2	2548	2555	2570	3035	2903	2909	1984	2008	2016	1102	1013	1083	381	427	440	346	305	443	2923	2924	2920
5160.2	2514	2505	2559	3007	2930	2938	2015	2066	2001	1093	1073	1127	383	441	440	312	280	426	2936	2995	2888
5280.2	2621	2562	2614	2943	2915	2947	1994	2044	2039	1126	1019	1084	394	432	376	352	294	447	2923	3020	2886
5400.2	2552	2549	2587	3043	2956	2895	2052	2043	2057	1142	1042	1133	427	458	412	350	314	455	2946	2990	2924
5520.2	2537	2520	2561	3010	2991	2959	2036	2036	2076	1126	1047	1129	479	461	400	319	267	439	2932	2944	2889
5640.2	2591	2590	2592	3052	2988	2952	2065	2072	2065	1157	1031	1152	474	494	437	300	238	390	2929	2928	2874
5760.2	2616	2521	2642	2984	2931	2904	2061	2111	2087	1113	1046	1126	506	467	439	323	233	404	2953	3033	2909
5880.2	2588	2537	2602	3038	2961	2954	2085	2130	2094	1163	1032	1094	490	507	448	312	277	419	2950	2962	2951
6000.3	2581	2530	2611	3046	2921	2964	2101	2144	2069	1099	1033	1090	551	472	445	320	239	417	2980	2940	2882
6120.3	2607	2560	2598	3008	2927	2948	2105	2200	2128	1150	1080	1095	561	605	464	297	251	418	2933	2935	2923
6240.2	2604	2549	2593	3074	3028	2991	2117	2191	2105	1147	1068	1101	605	614	480	320	247	403	2916	2950	2880
6360.2	2532	2497	2559	3025	2977	2986	2096	2172	2151	1180	1096	1109	571	610	477	329	250	428	2932	2941	2896
6480.3	2537	2523	2581	3062	3015	2979	2049	2164	2141	1179	1046	1144	528	614	480	315	232	442	2867	2921	2866
6600.2	2553	2482	2619	3075	3003	2987	2138	2235	2246	1149	1131	1131	597	640	457	323	254	443	2975	2963	2897

## Sheet: data treatment pepA
wt	wt	wt	pep1	pep1	pep1	pep2	pep2	pep2	pep3	pep3	pep3	pep4	pep4	pep4	pep5	pep5	pep5
0.98	1.037	0.995	1.04	0.9	0.93	0.93	0.9	0.84	0.56	0.564	0.6	0.306	0.308	0.295	0.149	0.148	0.095

## Sheet: dose-response-pepstatinA
log[Agonist], M
0	98	103.7	99.5
0.7	98.7	99	96
1	104	90	93
1.7	93	90	84
2	56	56.4	60
2.4	30.6	30.8	29.5
2.7	14.9	14.8	9.5
10	0	0	0
