# Supplementary material for: Molecular and in vivo studies of a glutamate-class prolyl-endopeptidase for coeliac disease therapy
Source: Nat Commun. 2022 Aug 1;13:4446. doi: 10.1038/s41467-022-32215-1 (PMC9343461; doi:10.1038/s41467-022-32215-1)
Supplement: Supplementary file 3 — Source Data [file 41467_2022_32215_MOESM3_ESM.zip › Source_data_Fig_3B.xlsx]

## Sheet: Neprosin_gliadin
	0.05µM	0.1µM	0.15µM	0.25µM	0.5µM	1µM	2µM	gliadina
0	2.173	2.178	2.178	2.185	2.188	2.159	2.163	2.309
120	2.157	2.145	2.158	2.147	2.121	1.994	1.986	2.228
240	2.158	2.14	2.123	2.063	2.016	1.94	1.828	2.266
360	2.107	2.091	2.069	2.005	1.968	1.857	1.718	2.254
480	2.062	2.055	2.03	1.977	1.921	1.797	1.514	2.238
600	2.034	2.022	2.002	1.948	1.875	1.743	1.486	2.229
720	2	1.99	1.981	1.928	1.838	1.695	1.467	2.194
840	1.964	1.966	1.961	1.894	1.796	1.633	1.449	2.175
960.1	1.945	1.945	1.94	1.86	1.757	1.53	1.426	2.138
1080	1.94	1.939	1.923	1.84	1.731	1.436	1.42	2.144
1200	1.936	1.932	1.91	1.813	1.696	1.422	1.409	2.133
1320.1	1.917	1.912	1.882	1.784	1.654	1.4	1.393	2.12
1440.1	1.913	1.907	1.868	1.767	1.617	1.396	1.393	2.118
1560.1	1.898	1.894	1.844	1.739	1.56	1.386	1.379	2.103
1680	1.898	1.894	1.844	1.739	1.56	1.386	1.379	2.103
1800.1	1.885	1.875	1.808	1.689	1.437	1.363	1.358	2.097
1920.1	1.873	1.858	1.788	1.655	1.422	1.356	1.357	2.087
2040.1	1.871	1.847	1.774	1.627	1.415	1.36	1.358	2.084
2160.1	1.855	1.835	1.751	1.588	1.397	1.338	1.339	2.077
2280.1	1.845	1.822	1.735	1.558	1.392	1.333	1.338	2.078
2400.1	1.834	1.809	1.709	1.528	1.385	1.329	1.332	2.071
2520.1	1.819	1.794	1.683	1.495	1.37	1.315	1.323	2.064
2640.1	1.817	1.785	1.666	1.477	1.367	1.315	1.322	2.061
2760.1	1.803	1.78	1.641	1.452	1.371	1.313	1.315	2.058
2880.1	1.798	1.766	1.633	1.436	1.36	1.307	1.317	2.059
3000.1	1.788	1.753	1.61	1.422	1.359	1.31	1.313	2.057
3120.1	1.802	1.75	1.584	1.402	1.346	1.297	1.305	2.065
3240.1	1.78	1.736	1.572	1.388	1.343	1.294	1.303	2.055
3360.1	1.761	1.721	1.554	1.383	1.338	1.297	1.299	2.047
3480.1	1.755	1.727	1.544	1.375	1.334	1.289	1.299	2.048
3600.1	1.775	1.719	1.53	1.371	1.329	1.289	1.294	2.051
3720.1	1.744	1.695	1.519	1.369	1.33	1.287	1.293	2.052
3840.1	1.742	1.682	1.499	1.353	1.318	1.28	1.284	2.049
3960.1	1.721	1.669	1.491	1.354	1.318	1.278	1.306	2.043
4080.1	1.718	1.669	1.485	1.353	1.316	1.272	1.289	2.046
4200.1	1.713	1.687	1.47	1.346	1.322	1.271	1.281	2.044
4320.1	1.704	1.639	1.465	1.347	1.312	1.269	1.281	2.042
4440.1	1.707	1.637	1.461	1.348	1.309	1.281	1.281	2.048
4560.1	1.695	1.627	1.446	1.342	1.315	1.275	1.274	2.042
4680.1	1.685	1.617	1.447	1.341	1.303	1.264	1.273	2.042
4800.1	1.684	1.625	1.441	1.336	1.305	1.265	1.285	2.038
4920.1	1.675	1.602	1.431	1.331	1.304	1.271	1.276	2.039
5040.2	1.679	1.616	1.433	1.324	1.293	1.252	1.267	2.04
5160.1	1.678	1.598	1.413	1.327	1.298	1.26	1.265	2.042
5280.1	1.653	1.584	1.416	1.331	1.292	1.251	1.264	2.034
5400.1	1.648	1.566	1.4	1.322	1.292	1.25	1.258	2.034

## Sheet: pepsin_gliadin
time	gliadina	0.05µM	0.1µM	0.15µM	0.25µM	0.5µM	1µM	5µM	10µM
0	2.277	2.099	2.134	2.131	2.104	2.13	2.113	2.056	2.014
120	2.293	2.112	2.142	2.125	2.1	2.119	2.11	1.985	1.916
240	2.277	2.121	2.14	2.102	2.081	2.115	2.079	1.734	1.51
360	2.233	2.11	2.123	2.054	2.06	2.092	1.967	1.531	1.268
480	2.212	2.103	2.118	2.023	2.013	2.03	1.899	1.346	1.169
600	2.191	2.091	2.109	2.01	1.979	1.963	1.856	1.206	1.14
720	2.177	2.036	2.096	1.985	1.943	1.911	1.799	1.15	1.109
840	2.158	2	2.089	1.956	1.913	1.878	1.744	1.124	1.095
960.1	2.146	1.979	2.062	1.925	1.875	1.841	1.682	1.093	1.071
1080	2.137	1.964	2.042	1.905	1.848	1.807	1.616	1.091	1.076
1200	2.133	1.955	1.989	1.877	1.823	1.77	1.543	1.074	1.064
1320.1	2.126	1.939	1.951	1.858	1.797	1.728	1.469	1.065	1.065
1440.1	2.117	1.926	1.923	1.837	1.772	1.685	1.398	1.07	1.064
1560.1	2.109	1.912	1.913	1.822	1.743	1.638	1.324	1.063	1.067
1680	2.109	1.912	1.913	1.822	1.743	1.638	1.324	1.063	1.067
1800.1	2.095	1.895	1.875	1.767	1.672	1.536	1.175	1.062	1.08
1920.1	2.094	1.882	1.863	1.736	1.633	1.499	1.149	1.057	1.06
2040.1	2.084	1.865	1.855	1.71	1.602	1.447	1.133	1.054	1.068
2160.1	2.074	1.851	1.843	1.691	1.565	1.399	1.116	1.055	1.063
2280.1	2.08	1.835	1.827	1.643	1.521	1.359	1.106	1.052	1.062
2400.1	2.072	1.826	1.812	1.61	1.484	1.318	1.094	1.053	1.073
2520.1	2.07	1.821	1.796	1.573	1.454	1.281	1.086	1.048	1.093
2640.1	2.059	1.803	1.785	1.551	1.419	1.249	1.088	1.076	1.073
2760.1	2.057	1.79	1.764	1.518	1.389	1.217	1.082	1.057	1.071
2880.1	2.063	1.777	1.746	1.492	1.36	1.18	1.073	1.052	1.113
3000.1	2.064	1.764	1.737	1.463	1.368	1.15	1.09	1.083	1.109
3120.1	2.057	1.748	1.717	1.439	1.316	1.13	1.067	1.048	1.075
3240.1	2.053	1.729	1.7	1.415	1.296	1.119	1.065	1.053	1.075
3360.1	2.046	1.719	1.683	1.396	1.277	1.104	1.06	1.081	1.076
3480.1	2.051	1.709	1.668	1.382	1.259	1.098	1.061	1.056	1.08
3600.1	2.043	1.691	1.647	1.359	1.238	1.089	1.064	1.055	1.094
3720.1	2.044	1.681	1.635	1.344	1.223	1.083	1.056	1.058	1.083
3840.1	2.04	1.662	1.621	1.33	1.217	1.09	1.057	1.095	1.071
3960.1	2.046	1.66	1.603	1.323	1.194	1.079	1.053	1.053	1.077
4080.1	2.044	1.658	1.596	1.309	1.189	1.078	1.055	1.078	1.105
4200.1	2.035	1.623	1.574	1.289	1.172	1.078	1.053	1.08	1.116
4320.1	2.042	1.612	1.567	1.293	1.166	1.072	1.053	1.058	1.097
4440.1	2.045	1.605	1.557	1.275	1.164	1.077	1.079	1.097	1.086
4560.1	2.038	1.586	1.546	1.251	1.138	1.072	1.076	1.068	1.094
4680.1	2.04	1.581	1.53	1.247	1.135	1.093	1.049	1.054	1.096
4800.1	2.037	1.565	1.515	1.241	1.114	1.061	1.046	1.055	1.087
4920.1	2.031	1.553	1.515	1.227	1.13	1.058	1.043	1.07	1.104
5040.2	2.03	1.543	1.49	1.206	1.091	1.064	1.046	1.099	1.112
5160.1	2.031	1.532	1.48	1.214	1.087	1.05	1.047	1.055	1.082
5280.1	2.032	1.527	1.472	1.205	1.076	1.07	1.048	1.061	1.091
5400.1	2.029	1.514	1.47	1.19	1.072	1.05	1.071	1.096	1.092

## Sheet: pepsin+neprosin+gliadin
time	0.05µM	0.1µM	0.15µM	0.25µM	0.5µM	1µM	2µM	gliadina
0	2.188	2.128	2.136	2.128	2.142	2.151	2.158	2.297
120	2.18	2.116	2.127	2.124	2.111	2.12	2.074	2.287
240	2.174	2.127	2.123	2.111	1.986	1.961	1.985	2.258
360	2.148	2.099	2.087	2.053	1.884	1.833	1.7	2.221
480	2.146	2.034	1.996	1.924	1.818	1.752	1.453	2.196
600	2.135	1.927	1.893	1.87	1.759	1.675	1.423	2.17
720	2.075	1.868	1.841	1.798	1.68	1.557	1.384	2.167
840	2.091	1.82	1.784	1.735	1.599	1.415	1.361	2.152
960.1	2.051	1.77	1.724	1.66	1.496	1.365	1.322	2.125
1080	1.993	1.722	1.673	1.601	1.364	1.348	1.303	2.129
1200	1.905	1.666	1.606	1.524	1.29	1.315	1.28	2.117
1320.1	1.844	1.613	1.536	1.448	1.257	1.288	1.259	2.105
1440.1	1.79	1.55	1.469	1.353	1.234	1.264	1.244	2.097
1560.1	1.726	1.484	1.387	1.267	1.201	1.232	1.218	2.089
1680	1.726	1.484	1.387	1.267	1.201	1.232	1.218	2.089
1800.1	1.624	1.355	1.241	1.209	1.147	1.184	1.18	2.081
1920.1	1.568	1.285	1.213	1.189	1.125	1.176	1.173	2.07
2040.1	1.515	1.224	1.196	1.167	1.115	1.163	1.164	2.069
2160.1	1.464	1.177	1.171	1.148	1.094	1.146	1.147	2.065
2280.1	1.414	1.165	1.161	1.136	1.089	1.14	1.144	2.062
2400.1	1.361	1.148	1.14	1.116	1.071	1.128	1.133	2.057
2520.1	1.339	1.131	1.128	1.106	1.065	1.122	1.129	2.052
2640.1	1.323	1.119	1.114	1.094	1.055	1.115	1.118	2.047
2760.1	1.309	1.106	1.106	1.086	1.05	1.113	1.124	2.054
2880.1	1.307	1.102	1.097	1.086	1.044	1.107	1.116	2.043
3000.1	1.3	1.093	1.09	1.071	1.042	1.101	1.111	2.046
3120.1	1.289	1.081	1.086	1.07	1.035	1.095	1.11	2.041
3240.1	1.285	1.078	1.074	1.06	1.037	1.094	1.113	2.035
3360.1	1.277	1.071	1.075	1.058	1.033	1.107	1.106	2.033
3480.1	1.28	1.074	1.072	1.058	1.029	1.094	1.104	2.034
3600.1	1.276	1.065	1.069	1.059	1.033	1.089	1.101	2.035
3720.1	1.275	1.068	1.067	1.056	1.028	1.089	1.098	2.041
3840.1	1.267	1.056	1.07	1.049	1.031	1.084	1.092	2.032
3960.1	1.263	1.06	1.065	1.053	1.018	1.087	1.096	2.027
4080.1	1.262	1.057	1.066	1.051	1.017	1.084	1.095	2.031
4200.1	1.25	1.054	1.054	1.04	1.013	1.084	1.09	2.023
4320.1	1.254	1.066	1.054	1.047	1.019	1.086	1.093	2.036
4440.1	1.252	1.045	1.053	1.039	1.014	1.095	1.096	2.025
4560.1	1.244	1.045	1.055	1.041	1.036	1.078	1.096	2.02
4680.1	1.243	1.046	1.051	1.044	1.028	1.081	1.095	2.029
4800.1	1.248	1.043	1.046	1.042	1.011	1.099	1.092	2.025
4920.1	1.245	1.039	1.05	1.034	1.019	1.088	1.095	2.024
5040.2	1.25	1.038	1.046	1.033	1.007	1.076	1.089	2.015
5160.1	1.241	1.035	1.043	1.029	1.007	1.08	1.095	2.022
5280.1	1.249	1.035	1.041	1.039	1.022	1.075	1.102	2.015
5400.1	1.244	1.033	1.042	1.038	1.012	1.079	1.107	2.011

## Sheet: data_treatment_0.1
time	nep 0.1	pep 0.5µM (control)	gliadina	0.1µM p+n
0	2.178	2.13	2.277	2.128
120	2.145	2.119	2.293	2.116
240	2.14	2.115	2.277	2.127
360	2.091	2.092	2.233	2.099
480	2.055	2.03	2.212	2.034
600	2.022	1.963	2.191	1.927
720	1.99	1.911	2.177	1.868
840	1.966	1.878	2.158	1.82
960.1	1.945	1.841	2.146	1.77
1080	1.939	1.807	2.137	1.722
1200	1.932	1.77	2.133	1.666
1320.1	1.912	1.728	2.126	1.613
1440.1	1.907	1.685	2.117	1.55
1560.1	1.894	1.638	2.109	1.484
1680	1.894	1.638	2.109	1.484
1800.1	1.875	1.536	2.095	1.355
1920.1	1.858	1.499	2.094	1.285
2040.1	1.847	1.447	2.084	1.224
2160.1	1.835	1.399	2.074	1.177
2280.1	1.822	1.359	2.08	1.165
2400.1	1.809	1.318	2.072	1.148
2520.1	1.794	1.281	2.07	1.131
2640.1	1.785	1.249	2.059	1.119
2760.1	1.78	1.217	2.057	1.106
2880.1	1.766	1.18	2.063	1.102
3000.1	1.753	1.15	2.064	1.093
3120.1	1.75	1.13	2.057	1.081
3240.1	1.736	1.119	2.053	1.078
3360.1	1.721	1.104	2.046	1.071
3480.1	1.727	1.098	2.051	1.074
3600.1	1.719	1.089	2.043	1.065
3720.1	1.695	1.083	2.044	1.068
3840.1	1.682	1.09	2.04	1.056
3960.1	1.669	1.079	2.046	1.06
4080.1	1.669	1.078	2.044	1.057
4200.1	1.687	1.078	2.035	1.054
4320.1	1.639	1.072	2.042	1.066
4440.1	1.637	1.077	2.045	1.045
4560.1	1.627	1.072	2.038	1.045
4680.1	1.617	1.093	2.04	1.046
4800.1	1.625	1.061	2.037	1.043
4920.1	1.602	1.058	2.031	1.039
5040.2	1.616	1.064	2.03	1.038
5160.1	1.598	1.05	2.031	1.035
5280.1	1.584	1.07	2.032	1.035
5400.1	1.566	1.05	2.029	1.033

## Sheet: Data_treatment_0.25
time	pep 0.5µM (control)	gliadina	0.25µM p+n	0.25µM nep
0	2.13	2.277	2.128	2.185
120	2.119	2.293	2.124	2.147
240	2.115	2.277	2.111	2.063
360	2.092	2.233	2.053	2.005
480	2.03	2.212	1.924	1.977
600	1.963	2.191	1.87	1.948
720	1.911	2.177	1.798	1.928
840	1.878	2.158	1.735	1.894
960.1	1.841	2.146	1.66	1.86
1080	1.807	2.137	1.601	1.84
1200	1.77	2.133	1.524	1.813
1320.1	1.728	2.126	1.448	1.784
1440.1	1.685	2.117	1.353	1.767
1560.1	1.638	2.109	1.267	1.739
1680	1.638	2.109	1.267	1.739
1800.1	1.536	2.095	1.209	1.689
1920.1	1.499	2.094	1.189	1.655
2040.1	1.447	2.084	1.167	1.627
2160.1	1.399	2.074	1.148	1.588
2280.1	1.359	2.08	1.136	1.558
2400.1	1.318	2.072	1.116	1.528
2520.1	1.281	2.07	1.106	1.495
2640.1	1.249	2.059	1.094	1.477
2760.1	1.217	2.057	1.086	1.452
2880.1	1.18	2.063	1.086	1.436
3000.1	1.15	2.064	1.071	1.422
3120.1	1.13	2.057	1.07	1.402
3240.1	1.119	2.053	1.06	1.388
3360.1	1.104	2.046	1.058	1.383
3480.1	1.098	2.051	1.058	1.375
3600.1	1.089	2.043	1.059	1.371
3720.1	1.083	2.044	1.056	1.369
3840.1	1.09	2.04	1.049	1.353
3960.1	1.079	2.046	1.053	1.354
4080.1	1.078	2.044	1.051	1.353
4200.1	1.078	2.035	1.04	1.346
4320.1	1.072	2.042	1.047	1.347
4440.1	1.077	2.045	1.039	1.348
4560.1	1.072	2.038	1.041	1.342
4680.1	1.093	2.04	1.044	1.341
4800.1	1.061	2.037	1.042	1.336
4920.1	1.058	2.031	1.034	1.331
5040.2	1.064	2.03	1.033	1.324
5160.1	1.05	2.031	1.029	1.327
5280.1	1.07	2.032	1.039	1.331
5400.1	1.05	2.029	1.038	1.322

## Sheet: Data treatment_0.5
time	pep 0.5µM (control)	gliadina	0.5µM nep	0.5µM n+p
0	2.13	2.277	2.188	2.142
120	2.119	2.293	2.121	2.111
240	2.115	2.277	2.016	1.986
360	2.092	2.233	1.968	1.884
480	2.03	2.212	1.921	1.818
600	1.963	2.191	1.875	1.759
720	1.911	2.177	1.838	1.68
840	1.878	2.158	1.796	1.599
960.1	1.841	2.146	1.757	1.496
1080	1.807	2.137	1.731	1.364
1200	1.77	2.133	1.696	1.29
1320.1	1.728	2.126	1.654	1.257
1440.1	1.685	2.117	1.617	1.234
1560.1	1.638	2.109	1.56	1.201
1680	1.638	2.109	1.56	1.201
1800.1	1.536	2.095	1.437	1.147
1920.1	1.499	2.094	1.422	1.125
2040.1	1.447	2.084	1.415	1.115
2160.1	1.399	2.074	1.397	1.094
2280.1	1.359	2.08	1.392	1.089
2400.1	1.318	2.072	1.385	1.071
2520.1	1.281	2.07	1.37	1.065
2640.1	1.249	2.059	1.367	1.055
2760.1	1.217	2.057	1.371	1.05
2880.1	1.18	2.063	1.36	1.044
3000.1	1.15	2.064	1.359	1.042
3120.1	1.13	2.057	1.346	1.035
3240.1	1.119	2.053	1.343	1.037
3360.1	1.104	2.046	1.338	1.033
3480.1	1.098	2.051	1.334	1.029
3600.1	1.089	2.043	1.329	1.033
3720.1	1.083	2.044	1.33	1.028
3840.1	1.09	2.04	1.318	1.031
3960.1	1.079	2.046	1.318	1.018
4080.1	1.078	2.044	1.316	1.017
4200.1	1.078	2.035	1.322	1.013
4320.1	1.072	2.042	1.312	1.019
4440.1	1.077	2.045	1.309	1.014
4560.1	1.072	2.038	1.315	1.036
4680.1	1.093	2.04	1.303	1.028
4800.1	1.061	2.037	1.305	1.011
4920.1	1.058	2.031	1.304	1.019
5040.2	1.064	2.03	1.293	1.007
5160.1	1.05	2.031	1.298	1.007
5280.1	1.07	2.032	1.292	1.022
5400.1	1.05	2.029	1.292	1.012
