# Supplementary material for: Molecular and in vivo studies of a glutamate-class prolyl-endopeptidase for coeliac disease therapy
Source: Nat Commun. 2022 Aug 1;13:4446. doi: 10.1038/s41467-022-32215-1 (PMC9343461; doi:10.1038/s41467-022-32215-1)
Supplement: Supplementary file 3 — Source Data [file 41467_2022_32215_MOESM3_ESM.zip › Source_data_Fig_4.xlsx]

## Sheet: Full1
Treatment	Animal	Sample	Result
Vehicle	Animal 1	S	28.7761
		pSI	1.13114			Els càculs són "one-sided" i les "p" de les 4 parelles de barres són:
		dSI	3.26754			S: p=0.048
		Total	33.1747			pSI: p=0.049
	Animal 2	S	4.32066			dSI: p=0.026
		pSI	0.43808			Total: p= 0.021
		dSI	1.58629
		Total	6.34503
	Animal 3	S	20.9883
		pSI	1.50148
		dSI	1.78789
		Total	24.2777
	Animal 4	S	8.31238
		pSI	0.833469
		dSI	0.777755
		Total	9.9236
	Animal 5	S	10.5323
		pSI	2.26348
		dSI	2.71365
		Total	15.5094
	Animal 6	S	1.68042
		pSI	0.0253884
		dSI	1.24972
		Total	2.95553
	Animal 7	S	1.94344
		pSI	7.1045
		dSI	0.184493
		Total	9.2324
	Animal 8	S	3.30093
		pSI	0
		dSI	0.205572
		Total	3.50651
Neprosin	Animal 9	S	11.7664
		pSI	0.219538
		dSI	0.646287
		Total	12.6322
	Animal 10	S	0.415206
		pSI	0
		dSI	0.0364252
		Total	0.451631
	Animal 11	S	4.83969
		pSI	0.445362
		dSI	0.573804
		Total	5.85885
	Animal 12	S	0.716152
		pSI	0
		dSI	1.01332
		Total	1.72947
	Animal 13	S	1.37294
		pSI	0
		dSI	0.301959
		Total	1.6749
	Animal 14	S	0
		pSI	0
		dSI	0
		Total	0
	Animal 15	S	0.764131
		pSI	0.64321
		dSI	0.790159
		Total	2.1975
	Animal 16	S	5.88433
		pSI	0.285685
		dSI	1.20807
		Total	7.37808
